# Supplementary material for: Comparative transcriptomic analysis delineates adaptation strategies of Rana kukunoris toward cold stress on the Qinghai-Tibet Plateau
Source: BMC Genomics. 2024 Apr 12;25:363. doi: 10.1186/s12864-024-10248-8 (PMC11015565; doi:10.1186/s12864-024-10248-8)
Supplement: Supplementary file 1 — Supplementary Material 1 [file 12864_2024_10248_MOESM1_ESM.xls]

## Sheet: Table S1
Table S1 Details of statistics of unigene for the full-length transcriptome of Rana Kukunoris.
assembly	cdhit.fasta
n_seqs	10062
smallest	54
largest	7198
n_bases	24112997
mean_len	2396.4
n_under_200	3
n_over_1k	9364
n_over_10k	0
n_with_orf	9162
mean_orf_percent	59.9121
n90	1566
n70	2211
n50	2736
n30	3307
n10	4200
gc	0.45954
