# Supplementary material for: Comparative transcriptomic analysis delineates adaptation strategies of Rana kukunoris toward cold stress on the Qinghai-Tibet Plateau
Source: BMC Genomics. 2024 Apr 12;25:363. doi: 10.1186/s12864-024-10248-8 (PMC11015565; doi:10.1186/s12864-024-10248-8)
Supplement: Supplementary file 2 — Supplementary Material 2 [file 12864_2024_10248_MOESM2_ESM.xls]

## Sheet: Table S2
Table S2 The specific information of each sample.
Sample	Raw Data(bp)	Clean Reads nums	Clean Data(bp)	Clean Data GC(%)	Clean Data Q20(%)	Clean Data Q30(%)	RIN values	read mapping ratios (%)
SL1	6537476100	40717882	6107682300	45.6336	96.9681	91.9056	8	0.7492
SL2	6390937800	39887398	5983109700	45.1826	96.9001	91.7572	7.6	0.7294
SL3	7591814700	47547214	7132082100	45.0861	96.9012	91.7121	9.4	0.7125
SM1	7385814300	46403442	6960516300	46.2312	96.8599	91.8619	9.8	0.6569
SM2	9972295800	62964078	9444611700	46.4473	96.6623	91.3176	9.8	0.6761
SM3	6847849800	43073904	6461085600	46.0233	96.6581	91.3128	9.5	0.6406
HL1	8459307900	52861336	7929200400	44.6651	96.9649	91.9661	9	0.794
HL2	8201312100	51648250	7747237500	44.6555	97.6964	93.682	8.3	0.7868
HL3	7359740100	46344650	6951697500	44.6613	97.1155	92.1456	9.6	0.8005
HM1	8453567100	53277240	7991586000	47.5427	97.4915	93.3298	8.9	0.7606
HM2	8104546800	51010290	7651543500	46.9431	96.9266	91.8879	9	0.737
HM3	8126675100	51148538	7672280700	46.8411	96.866	91.7926	8.9	0.7259
