# Supplementary material for: Comparative transcriptomic analysis delineates adaptation strategies of Rana kukunoris toward cold stress on the Qinghai-Tibet Plateau
Source: BMC Genomics. 2024 Apr 12;25:363. doi: 10.1186/s12864-024-10248-8 (PMC11015565; doi:10.1186/s12864-024-10248-8)
Supplement: Supplementary file 3 — Supplementary Material 3 [file 12864_2024_10248_MOESM3_ESM.xls]

## Sheet: Table S3
Table S3 Details of differential expression gene in four groups.
group	down	up	ns
HLvsSL	504	294	9129
HMvsSM	404	374	9149
SLvsSM	1631	1873	6423
HLvsHM	2078	1991	5858
liver (L), muscle (M), hibernation (H), spring (S), no significant (ns).
