# Supplementary material for: Comparative transcriptomic analysis delineates adaptation strategies of Rana kukunoris toward cold stress on the Qinghai-Tibet Plateau
Source: BMC Genomics. 2024 Apr 12;25:363. doi: 10.1186/s12864-024-10248-8 (PMC11015565; doi:10.1186/s12864-024-10248-8)
Supplement: Supplementary file 4 — Supplementary Material 4 [file 12864_2024_10248_MOESM4_ESM.xls]

## Sheet: HLvsHM
Detail information of differentially expressed genes (DEGs) in the HLvsHM group
transcript	logFC	logCPM	F	PValue	FDR	gene_type	log10adj_pval	qaccver	p	ID	pident	length	mismatch	gapopen	qstart	qend	sstart	send	evalue	bitscore	V2.0	K	Symbol	Name	additional_annotation_1	additional_annotation_2	additional_annotation_3	additional_annotation_4
transcript/7886	11.8623	6.41157	1029.66	3.03591e-11	3.01375e-07	up	6.52089	transcript/7886.p1	p1	XP_040218233.1	98.01	201	4	0	1	201	1	201	2.57e-148	412	XP	K01047	PLA2G, SPLA2	secretory phospholipase A2 [EC:3.1.1.4]
transcript/15683	-11.0376	8.0455	376.599	3.87544e-09	1.0327e-05	down	4.98603	transcript/15683.p1	p1	XP_040188444.1	88.997	309	33	1	1	308	1	309	0	560	XP				Gene_symbol:LOC120920421	GeneID:120920421	Protein.Name:Fc receptor-like protein 5
transcript/11248	-9.3151	7.92279	362.296	4.66297e-09	1.0327e-05	down	4.98603	transcript/11248.p1	p1	XP_040201498.1	97.99	199	4	0	1	199	1	199	6.32e-145	403	XP	K08879	HSPB8	heat shock protein beta-8
transcript/10074	-13.2146	7.9412	353.754	5.22561e-09	1.0327e-05	down	4.98603	transcript/10074.p1	p1	XP_040213739.1	97.496	599	15	0	1	599	1	599	0	1209	XP	K10473	KBTBD5_10	kelch repeat and BTB domain-containing protein 5/10
transcript/10074	-13.2146	7.9412	353.754	5.22561e-09	1.0327e-05	down	4.98603	transcript/10074.p13	p13	WG12553	87.5	32	4	0	1	32	213	244	7.78e-07	44.7	WG	K16748	BBS5	Bardet-Biedl syndrome 5 protein
transcript/4125	10.0527	7.1378	348.415	5.61895e-09	1.0327e-05	up	4.98603	transcript/4125.p1	p1	XP_040201388.1	95.773	686	29	0	12	697	1	686	0	1365	XP				Gene_symbol:LOC120932780	GeneID:120932780	Protein.Name:solute carrier organic anion transporter family member 1B3-like
transcript/755	10.8107	8.93687	340.82	6.24178e-09	1.0327e-05	up	4.98603	transcript/755.p1	p1	XP_040182276.1	89.213	686	74	0	1	686	1	686	0	1281	XP	K03993	MASP2	mannan-binding lectin serine protease 2 [EC:3.4.21.104]
transcript/17857	-5.23904	7.38405	317.569	8.73979e-09	1.23943e-05	down	4.90678	transcript/17857.p1	p1	XP_040218272.1	96.465	198	7	0	6	203	1	198	1.73e-141	395	XP	K03964	NDUFB8	NADH dehydrogenase (ubiquinone) 1 beta subcomplex subunit 8
transcript/2924	-5.93579	6.78762	294.136	1.25828e-08	1.56137e-05	down	4.80649	transcript/2924.p1	p1	XP_040179208.1	99.257	538	4	0	1	538	1	538	0	1102	XP	K12469	EHD2	EH domain-containing protein 2
transcript/9431	-5.18031	7.63893	284.592	1.47156e-08	1.62313e-05	down	4.78965	transcript/9431.p1	p1	XP_040208162.1	99.265	272	2	0	1	272	1	272	0	553	XP	K09864	AQP1	aquaporin-1
transcript/2969	7.57892	5.89705	275.891	1.70502e-08	1.69257e-05	up	4.77145	transcript/2969.p1	p1	XP_040208061.1	98.462	195	3	0	7	201	1	195	1.5e-138	387	XP	K13347	PXMP2, PMP22	peroxisomal membrane protein 2
transcript/3970	10.4871	8.95892	237.857	3.43832e-08	2.49472e-05	up	4.60298
transcript/18201	16.846	9.80989	234.082	3.70769e-08	2.49472e-05	up	4.60298	transcript/18201.p1	p1	XP_040183394.1	100	86	0	0	1	86	1	86	5.82e-56	169	XP	K22286	APOC1	apolipoprotein C-I
transcript/16534	-3.629	5.62654	233.783	3.73014e-08	2.49472e-05	down	4.60298	transcript/16534.p1	p1	XP_040179264.1	96.785	311	10	0	1	311	1	311	0	630	XP	K10091	LGALS4	galectin-4
transcript/17462	-3.96046	7.29032	233.187	3.77523e-08	2.49472e-05	down	4.60298	transcript/17462.p1	p1	XP_040179326.1	99.078	217	2	0	11	227	1	217	2.47e-160	444	XP	K03940	NDUFS7	NADH dehydrogenase (ubiquinone) Fe-S protein 7 [EC:7.1.1.2]
transcript/6577	-4.55344	9.19435	230.972	3.94893e-08	2.49472e-05	down	4.60298	transcript/6577.p1	p1	XP_040213230.1	99.038	728	7	0	1	728	1	728	0	1500	XP	K03934	NDUFS1	NADH dehydrogenase (ubiquinone) Fe-S protein 1 [EC:7.1.1.2]
transcript/12414	-5.57549	7.89636	227.634	4.22921e-08	2.49472e-05	down	4.60298	transcript/12414.p1	p1	XP_040194156.1	99.435	354	2	0	1	354	1	354	0	735	XP	K00161	PDHA, pdhA	pyruvate dehydrogenase E1 component alpha subunit [EC:1.2.4.1]
transcript/439	9.53718	8.5701	223.59	4.60151e-08	2.49472e-05	up	4.60298	transcript/439.p1	p1	XP_040200207.1	97.01	1338	39	1	14	1350	1229	2566	0	2678	XP	K19013	STAB2, HARE	stabilin-2
transcript/6	-9.68385	7.13575	220.595	4.90296e-08	2.49472e-05	down	4.60298	transcript/6.p1	p1	XP_040217515.1	97.29	1587	43	0	1	1587	134	1720	0	3205	XP	K24421	NRAP	nebulin-related-anchoring protein
transcript/10272	-4.50332	6.28331	220.159	4.94878e-08	2.49472e-05	down	4.60298	transcript/10272.p1	p1	XP_040209911.1	100	252	0	0	1	252	1	252	0	522	XP	K07907	RAB12	Ras-related protein Rab-12
transcript/17799	-5.90819	7.02132	219.434	5.02614e-08	2.49472e-05	down	4.60298	transcript/17799.p1	p1	XP_040187047.1	91.489	94	8	0	1	94	1	94	6.52e-61	191	XP				Gene_symbol:LOC120919085	GeneID:120919085	Protein.Name:protein MGARP isoform X4
transcript/13298	3.54621	5.5375	215.569	5.46402e-08	2.58292e-05	up	4.58789	transcript/13298.p1	p1	WG24540	98.729	236	3	0	1	236	619	854	4.61e-171	495	WG	K11825	AP2B1	AP-2 complex subunit beta-1
transcript/863	-4.99993	4.32042	212.561	5.83684e-08	2.58592e-05	down	4.58739	transcript/863.p1	p1	A0A8J1J2D1	87.853	1062	122	4	8	1065	25	1083	0	1961	tr				Protein.names:Guanylate cyclase (EC 4.6.1.2)	Gene.Names:npr2
transcript/11217	-5.10718	5.91118	211.381	5.99135e-08	2.58592e-05	down	4.58739	transcript/11217.p1	p1	XP_040185961.1	94.946	277	14	0	1	277	6	282	4.9e-173	481	XP				Gene_symbol:EMCN	GeneID:120918443	Protein.Name:endomucin isoform X2
transcript/13818	-4.37895	8.48428	204.368	7.01908e-08	2.79599e-05	down	4.55346	transcript/13818.p1	p1	XP_040176839.1	99.574	470	2	0	1	470	1	470	0	971	XP	K03942	NDUFV1	NADH dehydrogenase (ubiquinone) flavoprotein 1 [EC:7.1.1.2]
transcript/15784	5.38175	4.23277	202.382	7.34785e-08	2.79599e-05	up	4.55346	transcript/15784.p1	p1	XP_040207333.1	97.705	305	7	0	1	305	1	305	0	584	XP	K14715	SLC39A9, ZIP9	solute carrier family 39 (zinc transporter), member 9
transcript/8542	10.0579	5.66135	203.057	7.36918e-08	2.79599e-05	up	4.55346	transcript/8542.p1	p1	XP_040214220.1	92.926	721	47	1	1	721	1	717	0	1351	XP	K14637	SLC15A2, PEPT2	solute carrier family 15 (oligopeptide transporter), member 2
transcript/10990	10.3125	10.0644	199.974	7.77178e-08	2.79599e-05	up	4.55346	transcript/10990.p1	p1	XP_040177029.1	87.31	197	20	1	27	218	1	197	8.58e-125	353	XP	K03991	MBL	mannose-binding lectin
transcript/7847	-5.63902	7.64742	199.35	7.88634e-08	2.79599e-05	down	4.55346	transcript/7847.p1	p1	XP_040181352.1	97.464	631	16	0	1	631	1	631	0	1259	XP	K00627	DLAT, aceF, pdhC	pyruvate dehydrogenase E2 component (dihydrolipoamide acetyltransferase) [EC:2.3.1.12]
transcript/16932	9.61636	8.97698	192.956	9.1864e-08	2.8929e-05	up	4.53867
transcript/15061	-12.1928	6.0215	195.267	9.20673e-08	2.8929e-05	down	4.53867	transcript/15061.p1	p1	XP_040193747.1	96.567	233	5	1	1	233	1	230	3.13e-167	462	XP	K18772	APOBEC2	C->U-editing enzyme APOBEC2 [EC:3.5.4.-]
transcript/12649	8.70557	4.81828	192.521	9.2838e-08	2.8929e-05	up	4.53867
transcript/17534	7.22405	5.44439	192.337	9.32536e-08	2.8929e-05	up	4.53867	transcript/17534.p1	p1	XP_040202309.1	95.434	219	10	0	1	219	1	219	2.01e-158	439	XP	K06563	CLEC4L_M, DC-SIGN, CD209, CD299	C-type lectin domain family 4 member L/M
transcript/16952	-2.7798	5.15772	187.616	1.04741e-07	3.00827e-05	down	4.52168	transcript/16952.p1	p1	XP_040201832.1	97.244	254	7	0	1	254	5	258	0	511	XP	K22074	NFU1, HIRIP5	NFU1 iron-sulfur cluster scaffold homolog, mitochondrial
transcript/3267	6.40021	6.38922	184.133	1.14318e-07	3.00827e-05	up	4.52168	transcript/3267.p1	p1	XP_040185691.1	99.558	226	1	0	1	226	1	226	2.08e-165	457	XP	K25292	TMEM98	transmembrane protein 98
transcript/13761	-4.55245	7.84994	183.952	1.14844e-07	3.00827e-05	down	4.52168	transcript/13761.p1	p1	XP_040189442.1	98.891	451	5	0	1	451	1	451	0	924	XP	K01939	purA, ADSS	adenylosuccinate synthase [EC:6.3.4.4]
transcript/1183	-14.4886	6.41642	959.281	1.18404e-07	3.00827e-05	down	4.52168	transcript/1183.p1	p1	XP_040212179.1	99.598	994	4	0	1	994	1	994	0	2039	XP	K05853	ATP2A	P-type Ca2+ transporter type 2A [EC:7.2.2.10]
transcript/107	15.9523	9.23831	181.945	1.20875e-07	3.00827e-05	up	4.52168	transcript/107.p1	p1	XP_040204462.1	97.565	1684	41	0	1	1684	2884	4567	0	3400	XP	K14462	APOB	apolipoprotein B
transcript/5810	8.82613	4.98883	180.685	1.25607e-07	3.00827e-05	up	4.52168	transcript/5810.p1	p1	XP_040181858.1	95.667	300	13	0	1	300	1	300	0	560	XP				Gene_symbol:LOC120915424	GeneID:120915424	Protein.Name:estradiol 17-beta-dehydrogenase 11-like
transcript/10267	-4.46192	3.63595	180.356	1.25923e-07	3.00827e-05	down	4.52168	transcript/10267.p1	p1	XP_040193251.1	99.607	509	2	0	23	531	205	713	0	1026	XP	K15603	TCF4_12	transcription factor 4/12
transcript/18302	-3.71395	4.88159	177.361	1.36146e-07	3.00827e-05	down	4.52168	transcript/18302.p1	p1	XP_040197723.1	98.413	63	1	0	1	63	1	63	5.9e-41	130	XP	K02272	COX7C	cytochrome c oxidase subunit 7c
transcript/4922	-4.2851	7.25376	176.864	1.37936e-07	3.00827e-05	down	4.52168	transcript/4922.p1	p1	XP_040211353.1	99.128	803	7	0	1	803	1	803	0	1653	XP	K17907	ATG9	autophagy-related protein 9
transcript/18314	-14.7639	5.721	898.637	1.42885e-07	3.00827e-05	down	4.52168	transcript/18314.p1	p1	XP_040179321.1	95.699	93	4	0	1	93	51	143	1.6e-61	186	XP				Gene_symbol:LOC120913454	GeneID:120913454	Protein.Name:cytochrome c oxidase subunit 7A2, mitochondrial-like isoform X2
transcript/16985	-14.8898	6.03966	891.338	1.46278e-07	3.00827e-05	down	4.52168	transcript/16985.p1	p1	XP_040181346.1	95.745	188	8	0	1	188	39	226	1.49e-132	372	XP	K09542	CRYAB	crystallin, alpha B
transcript/16985	-14.8898	6.03966	891.338	1.46278e-07	3.00827e-05	down	4.52168	transcript/16985.p8	p8	XP_040181347.1	93.548	31	2	0	1	31	1	31	1.36e-13	63.2	XP	K09542	CRYAB	crystallin, alpha B
transcript/10615	-4.09345	6.97117	174.299	1.47646e-07	3.00827e-05	down	4.52168	transcript/10615.p1	p1	XP_040199024.1	99.702	336	1	0	1	336	30	365	0	698	XP	K00030	IDH3	isocitrate dehydrogenase (NAD+) [EC:1.1.1.41]
transcript/10168	-3.01595	5.68888	174.223	1.47946e-07	3.00827e-05	down	4.52168
transcript/13878	5.48943	6.9039	172.62	1.54453e-07	3.00827e-05	up	4.52168	transcript/13878.p1	p1	XP_040203864.1	83.645	214	35	0	1	214	1	214	8.99e-132	371	XP	K00545	COMT	catechol O-methyltransferase [EC:2.1.1.6]
transcript/17665	-3.08793	6.23287	172.356	1.55554e-07	3.00827e-05	down	4.52168	transcript/17665.p1	p1	XP_040176937.1	98.086	209	4	0	1	209	1	209	2.75e-155	430	XP	K03941	NDUFS8	NADH dehydrogenase (ubiquinone) Fe-S protein 8 [EC:7.1.1.2]
transcript/9014	-13.4751	6.02743	871.846	1.55885e-07	3.00827e-05	down	4.52168	transcript/9014.p1	p1	XP_040205764.1	98.896	634	7	0	1	634	1	634	0	1313	XP	K10467	KLHL31	kelch-like protein 31
transcript/7081	-4.62969	6.00936	171.803	1.57899e-07	3.00827e-05	down	4.52168	transcript/7081.p1	p1	XP_040186682.1	99.725	363	1	0	1	363	1	363	0	723	XP	K19387	PTRF	polymerase I and transcript release factor
transcript/9003	8.29556	9.01472	171.524	1.59095e-07	3.00827e-05	up	4.52168	transcript/9003.p1	p1	XP_040192699.1	99.358	467	3	0	1	467	1	467	0	961	XP	K01755	argH, ASL	argininosuccinate lyase [EC:4.3.2.1]
transcript/16675	-4.1723	8.36626	171.016	1.61306e-07	3.00827e-05	down	4.52168	transcript/16675.p1	p1	XP_040185412.1	98.134	268	5	0	1	268	1	268	0	543	XP	K00411	UQCRFS1, RIP1, petA	ubiquinol-cytochrome c reductase iron-sulfur subunit [EC:7.1.1.8]
transcript/14601	17.8402	9.04558	858.394	1.63017e-07	3.00827e-05	up	4.52168	transcript/14601.p1	p1	XP_040194287.1	90.639	438	20	1	1	417	1	438	0	712	XP	K06251	VTN	vitronectin
transcript/13707	-2.62028	6.1538	170.153	1.65145e-07	3.00827e-05	down	4.52168	transcript/13707.p1	p1	XP_040178964.1	99.241	395	3	0	1	395	1	395	0	815	XP	K00030	IDH3	isocitrate dehydrogenase (NAD+) [EC:1.1.1.41]
transcript/6242	-7.64959	6.49232	170.018	1.65758e-07	3.00827e-05	down	4.52168	transcript/6242.p1	p1	XP_040202136.1	98.907	183	2	0	1	183	1	183	1.75e-129	363	XP	K10380	ANK	ankyrin
transcript/16688	-14.5218	6.00399	851.804	1.66671e-07	3.00827e-05	down	4.52168	transcript/16688.p1	p1	XP_040213717.1	93.5	200	12	1	22	220	210	409	4.26e-105	311	XP	K11090	LA, SSB	lupus La protein
transcript/104	15.2472	12.808	168.821	1.71291e-07	3.02966e-05	up	4.51861	transcript/104.p1	p1	XP_040202588.1	96.056	1648	65	0	7	1654	1	1648	0	3294	XP	K03990	C3	complement component 3
transcript/16307	-2.89928	4.3923	168.26	1.73961e-07	3.02966e-05	down	4.51861	transcript/16307.p1	p1	XP_040196977.1	98.122	213	4	0	4	216	1	213	8.99e-156	432	XP				Gene_symbol:SPRYD4	GeneID:120929507	Protein.Name:SPRY domain-containing protein 4
transcript/6726	6.44641	7.64388	167.375	1.7828e-07	3.05135e-05	up	4.51551
transcript/1337	14.2028	5.56348	291.442	1.89294e-07	3.15036e-05	up	4.50164	transcript/1337.p1	p1	XP_040211117.1	97.976	494	10	0	1	494	1	494	0	1007	XP				Gene_symbol:LOC120941653	GeneID:120941653	Protein.Name:cytochrome P450 2C3-like
transcript/10742	11.7705	9.3295	165.016	1.90426e-07	3.15036e-05	up	4.50164	transcript/10742.p1	p1	XP_040176730.1	90.553	561	52	1	1	561	1	560	0	1011	XP	K03983	SERPINF2, AAP	alpha-2-antiplasmin
transcript/3622	8.1071	8.70872	164.432	1.93585e-07	3.15036e-05	up	4.50164	transcript/3622.p1	p1	XP_040194420.1	95.89	219	9	0	1	219	1	219	3.02e-158	439	XP	K25914	CIDEB	cell death activator CIDE-B
transcript/10858	4.3101	6.41108	162.861	2.02407e-07	3.21726e-05	up	4.49251	transcript/10858.p1	p1	XP_040189888.1	98.848	434	5	0	1	434	1	434	0	905	XP	K00736	MGAT2	alpha-1,6-mannosyl-glycoprotein beta-1,2-N-acetylglucosaminyltransferase [EC:2.4.1.143]
transcript/10858	4.3101	6.41108	162.861	2.02407e-07	3.21726e-05	up	4.49251	transcript/10858.p3	p3	WG18918	83.607	61	9	1	12	71	13	73	1.35e-30	104	WG				Nr:NA	Swissprot:NA	TrEMBL:NA	Interpro:NA
transcript/9193	14.9918	8.74603	161.966	2.14069e-07	3.21726e-05	up	4.49251	transcript/9193.p1	p1	XP_040204923.1	96.916	227	7	0	1	227	1	227	5.27e-161	446	XP	K06087	CLDN	claudin
transcript/12748	15.7645	7.07256	779.567	2.15048e-07	3.21726e-05	up	4.49251	transcript/12748.p1	p1	XP_040185157.1	98.588	425	6	0	15	439	1	425	0	868	XP	K00650	LCAT	lecithin-cholesterol acyltransferase [EC:2.3.1.43]
transcript/18236	-4.15813	6.48769	160.28	2.17968e-07	3.21726e-05	down	4.49251	transcript/18236.p1	p1	XP_040190341.1	92.405	79	6	0	9	87	1	79	2.83e-51	157	XP	K02271	COX7B	cytochrome c oxidase subunit 7b
transcript/14883	-14.2741	6.14069	774.456	2.19154e-07	3.21726e-05	down	4.49251	transcript/14883.p1	p1	XP_040185906.1	97.788	226	5	0	1	226	1	226	2.3e-166	459	XP	K04866	CACNG1	voltage-dependent calcium channel gamma-1
transcript/18135	-3.5374	7.85577	159.622	2.22165e-07	3.21726e-05	down	4.49251	transcript/18135.p1	p1	WG27305	86.26	131	18	0	1	131	1	131	1.44e-84	245	WG	K02265	COX5B	cytochrome c oxidase subunit 5b
transcript/13108	-16.2575	7.34219	767.026	2.25311e-07	3.21726e-05	down	4.49251	transcript/13108.p1	p1	XP_040211423.1	99.115	339	3	0	1	339	1	339	0	697	XP	K03841	FBP, fbp	fructose-1,6-bisphosphatase I [EC:3.1.3.11]
transcript/8758	2.98412	5.61372	158.136	2.32004e-07	3.21726e-05	up	4.49251	transcript/8758.p1	p1	XP_040198658.1	94.512	328	18	0	12	339	12	339	0	597	XP				Gene_symbol:CCPG1	GeneID:120931363	Protein.Name:cell cycle progression protein 1 isoform X2
transcript/7225	5.06349	6.34007	158.039	2.32668e-07	3.21726e-05	up	4.49251	transcript/7225.p1	p1	XP_040189733.1	96.795	156	5	0	1	156	510	665	5.35e-105	316	XP				Gene_symbol:LOC120921125	GeneID:120921125	Protein.Name:complement factor H-like isoform X4
transcript/18099	-3.28716	5.90118	157.878	2.3377e-07	3.21726e-05	down	4.49251	transcript/18099.p1	p1	XP_040200054.1	97.931	145	3	0	1	145	1	145	1.74e-104	296	XP	K11352	NDUFA12	NADH dehydrogenase (ubiquinone) 1 alpha subcomplex subunit 12
transcript/80	12.987	10.2987	157.663	2.35246e-07	3.21726e-05	up	4.49251	transcript/80.p1	p1	XP_040179981.1	96.742	1688	55	0	1	1688	1	1688	0	3382	XP	K03994	C5	complement component 5
transcript/17382	2.69823	5.9783	157.47	2.36587e-07	3.21726e-05	up	4.49251	transcript/17382.p1	p1	XP_040194188.1	98.45	258	4	0	1	258	1	258	0	530	XP	K03386	PRDX2_4, ahpC	peroxiredoxin 2/4 [EC:1.11.1.24]
transcript/1590	-15.4263	6.78192	748.932	2.41315e-07	3.23721e-05	down	4.48983
transcript/16912	-10.3539	5.39191	157.305	2.55463e-07	3.25028e-05	down	4.48808	transcript/16912.p1	p1	XP_040180994.1	97.942	243	5	0	1	243	1	243	1e-175	484	XP				Gene_symbol:LOC120914375	GeneID:120914375	Protein.Name:transmembrane protein 182-like
transcript/3401	-3.85035	6.11567	154.26	2.60248e-07	3.25028e-05	down	4.48808	transcript/3401.p1	p1	XP_040187490.1	93.803	710	43	1	1	709	1	710	0	1330	XP	K06471	PECAM1, CD31	platelet/endothelial cell adhesion molecule
transcript/5803	11.6779	8.87483	153.659	2.6499e-07	3.25028e-05	up	4.48808
transcript/8731	16.4115	7.98838	721.544	2.68584e-07	3.25028e-05	up	4.48808	transcript/8731.p1	p1	XP_040205528.1	97.842	695	15	0	30	724	1	695	0	1426	XP	K03992	MASP1	mannan-binding lectin serine protease 1 [EC:3.4.21.-]
transcript/12205	8.70777	5.3113	154.782	2.70374e-07	3.25028e-05	up	4.48808	transcript/12205.p1	p1	XP_040194490.1	96.499	457	16	0	3	459	1	457	0	912	XP	K13707	ABHD15	abhydrolase domain-containing protein 15
transcript/3337	4.68646	4.12643	152.969	2.7056e-07	3.25028e-05	up	4.48808	transcript/3337.p1	p1	XP_040194215.1	98.736	633	8	0	1	633	58	690	0	1283	XP	K15694	RNF43	E3 ubiquitin-protein ligase RNF43 [EC:2.3.2.27]
transcript/2181	-8.65899	5.77419	154.04	2.71058e-07	3.25028e-05	down	4.48808	transcript/2181.p1	p1	XP_040215602.1	94.706	680	33	2	99	777	332	1009	0	1262	XP				Gene_symbol:LOC120945491	GeneID:120945491	Protein.Name:myomegalin-like isoform X4
transcript/17782	3.39122	5.52118	152.577	2.73793e-07	3.25028e-05	up	4.48808	transcript/17782.p2	p2	XP_040196635.1	97.744	133	3	0	1	133	1	133	4.87e-80	234	XP				Gene_symbol:PRR13	GeneID:120929331	Protein.Name:proline-rich protein 13
transcript/16006	6.86744	6.08137	152.494	2.74483e-07	3.25028e-05	up	4.48808	transcript/16006.p1	p1	XP_040216514.1	98.061	361	7	0	5	365	1	361	0	742	XP	K12310	CTBS	Di-N-acetylchitobiase [EC:3.2.1.-]
transcript/16761	12.968	6.53137	155.898	2.76396e-07	3.25028e-05	up	4.48808	transcript/16761.p1	p1	XP_040182502.1	80.071	281	55	1	1	280	21	301	3.94e-160	449	XP				Gene_symbol:LOC120915778	GeneID:120915778	Protein.Name:cysteine-rich motor neuron 1 protein-like isoform X1
transcript/871	5.2312	4.67817	151.401	2.83759e-07	3.25028e-05	up	4.48808	transcript/871.p1	p1	XP_040191302.1	96.575	1343	46	0	1	1343	1	1343	0	2709	XP	K24313	SH3TC	SH3 domain and tetratricopeptide repeat-containing protein
transcript/15438	6.37147	8.66175	151.401	2.83766e-07	3.25028e-05	up	4.48808	transcript/15438.p1	p1	XP_040178059.1	95.489	266	12	0	5	270	1	266	0	516	XP	K01334	CFD	complement factor D [EC:3.4.21.46]
transcript/11797	-3.96563	3.61137	151.106	2.8633e-07	3.25028e-05	down	4.48808	transcript/11797.p1	p1	XP_040181612.1	96.296	216	8	0	1	216	1	216	1.42e-154	438	XP				Gene_symbol:TMEM143	GeneID:120915299	Protein.Name:transmembrane protein 143
transcript/11797	-3.96563	3.61137	151.106	2.8633e-07	3.25028e-05	down	4.48808	transcript/11797.p2	p2	XP_040181612.1	96.19	210	7	1	3	211	217	426	2.3e-143	409	XP				Gene_symbol:TMEM143	GeneID:120915299	Protein.Name:transmembrane protein 143
transcript/4211	6.93006	5.84806	150.902	2.88128e-07	3.25028e-05	up	4.48808	transcript/4211.p1	p1	XP_040195854.1	98.164	599	11	0	1	599	117	715	0	1213	XP	K14352	SLCO2B	solute carrier organic anion transporter family, member 2B
transcript/18051	-3.23136	7.36182	150.415	2.92457e-07	3.26205e-05	down	4.48651	transcript/18051.p1	p1	XP_040194762.1	98.131	107	2	0	1	107	1	107	1.88e-74	218	XP	K02131	ATPeF0F6, ATP5J	F-type H+-transporting ATPase subunit 6
transcript/13955	-3.45824	8.42424	149.262	3.03044e-07	3.34258e-05	down	4.47592	transcript/13955.p1	p1	XP_040214886.1	91.423	478	12	1	1	449	1	478	0	890	XP	K00414	QCR1, UQCRC1	ubiquinol-cytochrome c reductase core subunit 1
transcript/13701	-12.8585	5.35576	686.222	3.10245e-07	3.38363e-05	down	4.47062	transcript/13701.p1	p1	XP_040205764.1	99.76	417	1	0	1	417	218	634	0	881	XP	K10467	KLHL31	kelch-like protein 31
transcript/17792	15.9819	7.30212	683.67	3.13583e-07	3.38363e-05	up	4.47062	transcript/17792.p1	p1	XP_040182277.1	93.989	183	11	0	1	183	1	183	1.13e-129	363	XP	K03993	MASP2	mannan-binding lectin serine protease 2 [EC:3.4.21.104]
transcript/3512	-4.42548	6.36929	147.779	3.17337e-07	3.38731e-05	down	4.47014
transcript/16262	13.1413	4.61026	674.984	3.25313e-07	3.43551e-05	up	4.46401	transcript/16262.p1	p1	XP_040216320.1	96.721	244	7	1	1	243	1	244	3.63e-173	488	XP	K03911	SERPINC1, AT3	antithrombin III
transcript/10135	-3.89989	7.76048	146.247	3.32968e-07	3.47934e-05	down	4.4585	transcript/10135.p1	p1	XP_040199483.1	99.411	509	3	0	23	531	1	509	0	1034	XP	K00382	DLD, lpd, pdhD	dihydrolipoamide dehydrogenase [EC:1.8.1.4]
transcript/3510	10.198	5.09836	148.624	3.37838e-07	3.48181e-05	up	4.4582	transcript/3510.p1	p1	XP_040196268.1	98.841	949	11	0	1	949	556	1504	0	1927	XP	K17686	copA, ctpA, ATP7	P-type Cu+ transporter [EC:7.2.2.8]
transcript/7199	4.22336	4.85363	144.022	3.57347e-07	3.48181e-05	up	4.4582
transcript/10431	8.90569	4.71749	145.578	3.58833e-07	3.48181e-05	up	4.4582	transcript/10431.p1	p1	XP_040199022.1	99.465	187	1	0	1	187	1	187	7.39e-137	382	XP	K23837	CIB2	calcium and integrin-binding protein 2
transcript/18183	-3.92573	5.53144	143.862	3.59186e-07	3.48181e-05	down	4.4582	transcript/18183.p2	p2	XP_040195064.1	94.03	67	4	0	24	90	1	67	1.52e-40	130	XP	K02260	COX17	cytochrome c oxidase assembly protein subunit 17
transcript/4863	5.26981	7.53136	143.523	3.63109e-07	3.48181e-05	up	4.4582	transcript/4863.p1	p1	XP_040196893.1	97.059	374	11	0	1	374	1	374	0	756	XP	K04242	ADMR	adrenomedullin receptor
transcript/15488	9.17231	10.0398	143.405	3.64492e-07	3.48181e-05	up	4.4582	transcript/15488.p1	p1	XP_040180162.1	94.91	334	17	0	36	369	1	334	0	652	XP	K10104	FCN	ficolin
transcript/3123	3.51051	5.56257	143.122	3.67825e-07	3.48181e-05	up	4.4582	transcript/3123.p1	p1	XP_040183057.1	93.22	177	11	1	1	176	1	177	2.61e-75	225	XP				Gene_symbol:LOC120916250	GeneID:120916250	Protein.Name:proline-rich antigen homolog isoform X2
transcript/2260	3.28643	7.38989	142.964	3.69697e-07	3.48181e-05	up	4.4582	transcript/2260.p1	p1	XP_040181690.1	96.76	463	15	0	32	494	1	463	0	913	XP	K20371	NUCB	nucleobindin
transcript/14122	-4.44264	8.53071	142.592	3.7416e-07	3.48181e-05	down	4.4582	transcript/14122.p1	p1	XP_040215023.1	98.056	360	7	0	7	366	1	360	0	739	XP	K00162	PDHB, pdhB	pyruvate dehydrogenase E1 component beta subunit [EC:1.2.4.1]
transcript/7145	-13.3672	5.35716	639.896	3.79205e-07	3.48181e-05	down	4.4582	transcript/7145.p1	p1	XP_040188170.1	100	284	0	0	1	284	1	284	0	587	XP	K15614	SIX1	homeobox protein SIX1
transcript/13027	-14.2317	5.88078	637.443	3.8341e-07	3.48181e-05	down	4.4582
transcript/13227	13.3974	7.31557	241.749	3.8471e-07	3.48181e-05	up	4.4582	transcript/13227.p1	p1	XP_040192179.1	95.844	409	17	0	1	409	1	409	0	825	XP	K24467	PROZ	vitamin K-dependent protein Z
transcript/18264	-3.48566	6.65582	141.564	3.86834e-07	3.48181e-05	down	4.4582	transcript/18264.p2	p2	XP_040210710.1	100	79	0	0	17	95	1	79	4.43e-52	159	XP	K02268	COX6C	cytochrome c oxidase subunit 6c
transcript/2135	-8.59702	5.67008	143.158	3.88707e-07	3.48181e-05	down	4.4582	transcript/2135.p1	p1	XP_040179876.1	94.534	311	17	0	1	311	1	311	0	633	XP	K01540	ATP1B, CD298	sodium/potassium-transporting ATPase subunit beta
transcript/2810	12.5004	8.99094	141.238	3.91167e-07	3.48181e-05	up	4.4582	transcript/2810.p1	p1	XP_040176645.1	99.495	396	2	0	1	396	1	396	0	815	XP	K00789	metK, MAT	S-adenosylmethionine synthetase [EC:2.5.1.6]
transcript/14678	4.69316	6.81237	141.192	3.91553e-07	3.48181e-05	up	4.4582
transcript/18064	4.02784	4.91447	140.825	3.96273e-07	3.48181e-05	up	4.4582	transcript/18064.p1	p1	XP_040188301.1	100	133	0	0	1	133	1	133	9.59e-93	266	XP	K02983	RP-S30e, RPS30	small subunit ribosomal protein S30e
transcript/891	-5.80652	8.10853	140.82	3.96338e-07	3.48181e-05	down	4.4582	transcript/891.p1	p1	XP_040194739.1	96.657	1077	4	1	1	1077	1	1045	0	2151	XP	K11849	USP25	ubiquitin carboxyl-terminal hydrolase 25 [EC:3.4.19.12]
transcript/11872	-3.8457	2.19327	140.164	4.04946e-07	3.52622e-05	down	4.45269	transcript/11872.p1	p1	XP_040213192.1	98.51	537	4	2	1	536	1	534	0	1052	XP	K05751	ABI2	abl interactor 2
transcript/4176	10.8437	3.43392	235.79	4.22806e-07	3.62481e-05	up	4.44071	transcript/4176.p1	p1	XP_040217724.1	99.262	813	6	0	4	816	1	813	0	1686	XP	K19985	EXOC6, SEC15	exocyst complex component 6
transcript/9941	15.6734	6.71817	615.7	4.23571e-07	3.62481e-05	up	4.44071
transcript/864	5.90935	6.45961	137.862	4.36986e-07	3.674e-05	up	4.43486	transcript/864.p1	p1	XP_040212225.1	97.386	612	15	1	1	611	1	612	0	1191	XP	K17256	IGFALS, ALS	insulin-like growth factor-binding protein complex acid labile subunit
transcript/12075	18.4309	10.0374	233.552	4.38331e-07	3.674e-05	up	4.43486	transcript/12075.p1	p1	XP_040205395.1	87.696	382	40	1	200	581	70	444	0	603	XP				Gene_symbol:LOC120936802	GeneID:120936802	Protein.Name:fetuin-B-like
transcript/12449	14.1728	5.37572	603.341	4.48951e-07	3.674e-05	up	4.43486	transcript/12449.p1	p1	XP_040204210.1	94.919	492	24	1	1	492	1	491	0	968	XP	K17854	CYP2K	cytochrome P450 family 2 subfamily K [EC:1.14.-.-]
transcript/10817	14.6933	8.50463	139.157	4.4896e-07	3.674e-05	up	4.43486	transcript/10817.p1	p1	XP_040217012.1	89.606	558	53	3	15	571	63	616	0	1028	XP	K03998	C8B	complement component 8 subunit beta
transcript/17444	-13.4094	10.4575	136.953	4.5047e-07	3.674e-05	down	4.43486	transcript/17444.p1	p1	XP_040201092.1	97.802	182	4	0	1	182	1	182	1.47e-127	358	XP	K10371	TNNI1	troponin I, slow skeletal muscle
transcript/15526	-3.89953	7.47293	136.67	4.5478e-07	3.674e-05	down	4.43486	transcript/15526.p1	p1	XP_040208107.1	98.901	273	3	0	1	273	6	278	0	563	XP	K00413	CYC1, CYT1, petC	ubiquinol-cytochrome c reductase cytochrome c1 subunit
transcript/3806	10.1002	7.06265	138.517	4.55225e-07	3.674e-05	up	4.43486	transcript/3806.p1	p1	XP_040216320.1	97.339	451	11	1	1	450	1	451	0	906	XP	K03911	SERPINC1, AT3	antithrombin III
transcript/3801	-3.75083	4.37823	135.588	4.71686e-07	3.74474e-05	down	4.42658	transcript/3801.p1	p1	XP_040199237.1	86.007	536	52	5	1	516	1	533	0	788	XP	K06817	PODXL	podocalyxin-like
transcript/9336	10.4916	7.51575	137.084	4.73532e-07	3.74474e-05	up	4.42658
transcript/17583	9.08935	5.88597	137.62	4.75307e-07	3.74474e-05	up	4.42658	transcript/17583.p1	p1	XP_040192415.1	97.973	148	3	0	1	148	1	148	6.14e-109	320	XP	K05162	EDAR	tumor necrosis factor receptor superfamily member EDAR
transcript/11260	-5.12161	1.84466	134.149	4.95362e-07	3.75512e-05	down	4.42538	transcript/11260.p1	p1	XP_040207347.1	99.165	479	4	0	1	479	1	479	0	981	XP	K20216	DUSP10	dual specificity phosphatase 10 [EC:3.1.3.16 3.1.3.48]
transcript/16930	7.07467	5.66842	134.45	4.96947e-07	3.75512e-05	up	4.42538
transcript/18119	-2.47738	4.8155	133.886	4.99853e-07	3.75512e-05	down	4.42538	transcript/18119.p1	p1	XP_040200762.1	99	100	1	0	6	105	1	100	7.97e-69	203	XP	K03946	NDUFA2	NADH dehydrogenase (ubiquinone) 1 alpha subcomplex subunit 2
transcript/3639	-2.77257	6.80047	133.723	5.02652e-07	3.75512e-05	down	4.42538
transcript/15745	-11.5484	3.75563	579.605	5.03742e-07	3.75512e-05	down	4.42538	transcript/15745.p1	p1	XP_040189630.1	97.904	334	7	0	1	334	1	334	0	679	XP	K10327	ASB5	ankyrin repeat and SOCS box protein 5
transcript/14843	-16.7906	11.7394	132.912	5.16877e-07	3.75512e-05	down	4.42538	transcript/14843.p1	p1	XP_040190064.1	99.663	297	1	0	1	297	1	297	0	607	XP	K05863	SLC25A4S, ANT	solute carrier family 25 (mitochondrial adenine nucleotide translocator), member 4/5/6/31
transcript/399	5.7485	6.72139	132.832	5.18297e-07	3.75512e-05	up	4.42538	transcript/399.p1	p1	XP_040205476.1	97.585	1201	24	1	1	1201	1	1196	0	2418	XP	K14951	ATP13A3_4_5	cation-transporting P-type ATPase 13A3/4/5 [EC:7.2.2.-]
transcript/13843	-4.38097	6.02871	132.823	5.18455e-07	3.75512e-05	down	4.42538	transcript/13843.p1	p1	XP_040184022.1	98.77	488	6	0	1	488	1	488	0	974	XP	K13997	PDHX	dihydrolipoamide dehydrogenase-binding protein of pyruvate dehydrogenase complex
transcript/1276	-6.74382	8.6305	132.648	5.21607e-07	3.75512e-05	down	4.42538	transcript/1276.p1	p1	XP_040206956.1	99.051	843	8	0	1	843	1	843	0	1744	XP	K00688	PYG, glgP	glycogen phosphorylase [EC:2.4.1.1]
transcript/6646	-15.3951	6.98698	570.538	5.27046e-07	3.75512e-05	down	4.42538	transcript/6646.p1	p1	XP_040206475.1	97.378	572	15	0	1	572	1	572	0	1124	XP				Gene_symbol:TXLNB	GeneID:120937370	Protein.Name:beta-taxilin
transcript/17649	-16.4439	7.64355	570.265	5.27772e-07	3.75512e-05	down	4.42538	transcript/17649.p1	p1	XP_040192794.1	99.531	213	1	0	1	213	1	213	1.06e-156	434	XP	K04455	HSPB1	heat shock protein beta-1
transcript/1502	-2.9599	5.10224	132.263	5.28611e-07	3.75512e-05	down	4.42538	transcript/1502.p1	p1	XP_040208282.1	99.335	1053	7	0	1	1053	1	1053	0	2188	XP	K11967	ANKIB1	ankyrin repeat and IBR domain-containing protein 1 [EC:2.3.2.31]
transcript/15920	-3.37652	7.07323	132.164	5.30418e-07	3.75512e-05	down	4.42538	transcript/15920.p1	p1	XP_040201068.1	97.245	363	10	0	1	363	15	377	0	737	XP	K03953	NDUFA9	NADH dehydrogenase (ubiquinone) 1 alpha subcomplex subunit 9
transcript/5781	4.61767	3.29842	132.012	5.33228e-07	3.75512e-05	up	4.42538	transcript/5781.p1	p1	XP_040194255.1	98.259	804	14	0	1	804	1	804	0	1641	XP	K09113	MLX	MAX-like protein X
transcript/15207	5.01734	6.91727	132.004	5.33365e-07	3.75512e-05	up	4.42538
transcript/18141	-2.91996	7.00563	131.634	5.40285e-07	3.76383e-05	down	4.42437	transcript/18141.p1	p1	XP_040181380.1	99.065	107	1	0	24	130	1	107	2.1e-73	216	XP	K02140	ATPeFG, ATP5L, ATP20	F-type H+-transporting ATPase subunit g
transcript/1926	-13.7473	5.327	562.744	5.48255e-07	3.76383e-05	down	4.42437	transcript/1926.p1	p1	XP_040212179.1	99.552	669	3	0	1	669	326	994	0	1384	XP	K05853	ATP2A	P-type Ca2+ transporter type 2A [EC:7.2.2.10]
transcript/1926	-13.7473	5.327	562.744	5.48255e-07	3.76383e-05	down	4.42437	transcript/1926.p2	p2	XP_040212179.1	99.497	199	1	0	1	199	1	199	9.92e-133	398	XP	K05853	ATP2A	P-type Ca2+ transporter type 2A [EC:7.2.2.10]
transcript/16708	10.1179	6.51399	133.728	5.5085e-07	3.76383e-05	up	4.42437	transcript/16708.p1	p1	XP_040205115.1	95.763	118	5	0	15	132	1	118	8.26e-80	233	XP	K10028	DDT	D-dopachrome decarboxylase [EC:4.1.1.84]
transcript/9605	4.2866	4.89544	131.03	5.51787e-07	3.76383e-05	up	4.42437	transcript/9605.p1	p1	XP_040209996.1	99.411	509	3	0	1	509	1	509	0	1027	XP	K13867	SLC7A7	solute carrier family 7 (L-type amino acid transporter), member 7
transcript/17831	-4.04139	6.96831	130.82	5.55864e-07	3.76383e-05	down	4.42437	transcript/17831.p2	p2	XP_040210874.1	94.828	174	9	0	1	174	1	174	2.59e-121	342	XP	K03965	NDUFB9	NADH dehydrogenase (ubiquinone) 1 beta subcomplex subunit 9
transcript/8755	3.65837	5.32241	130.743	5.57351e-07	3.76383e-05	up	4.42437	transcript/8755.p1	p1	XP_040186759.1	96.503	286	10	0	1	286	1	286	0	580	XP	K13577	SLC25A10, DIC	solute carrier family 25 (mitochondrial dicarboxylate transporter), member 10
transcript/10845	5.61002	4.68655	129.77	5.76764e-07	3.84982e-05	up	4.41456	transcript/10845.p1	p1	XP_040214456.1	87.027	370	42	1	1	364	25	394	3.9e-154	448	XP	K13884	MARCO	macrophage receptor with collagenous structure
transcript/1192	-15.1542	6.63543	552.523	5.77841e-07	3.84982e-05	down	4.41456	transcript/1192.p1	p1	XP_040212179.1	99.598	994	4	0	1	994	1	994	0	2039	XP	K05853	ATP2A	P-type Ca2+ transporter type 2A [EC:7.2.2.10]
transcript/12005	12.0432	5.246	217.144	5.82105e-07	3.85237e-05	up	4.41427	transcript/12005.p1	p1	XP_040203924.1	95.37	432	17	1	19	450	206	634	0	845	XP				Gene_symbol:LOC120935957	GeneID:120935957	Protein.Name:antigen WC1.1-like
transcript/15885	4.77871	5.41822	129.318	5.86047e-07	3.85277e-05	up	4.41423	transcript/15885.p1	p1	XP_040187266.1	100	227	0	0	1	227	27	253	3.25e-172	476	XP	K07858	RND2	Rho family GTPase 2
transcript/15460	-13.6897	4.98384	546.686	5.95707e-07	3.86755e-05	down	4.41256
transcript/17768	11.9039	5.46531	132.697	5.96086e-07	3.86755e-05	up	4.41256	transcript/17768.p1	p1	XP_040179028.1	95.745	188	8	0	1	188	1	188	1.51e-135	379	XP	K25354	APOM	apolipoprotein M
transcript/9696	-11.2311	6.21997	214.283	6.06739e-07	3.9111e-05	down	4.4077
transcript/10292	-15.4127	6.8508	540.462	6.15587e-07	3.93005e-05	down	4.4056	transcript/10292.p1	p1	XP_040187735.1	99.357	311	2	0	29	339	1	311	0	633	XP	K11167	DHRS7C	dehydrogenase/reductase SDR family member 7C [EC:1.1.-.-]
transcript/2943	5.09138	4.61499	127.752	6.19658e-07	3.93005e-05	up	4.4056	transcript/2943.p1	p1	XP_040216938.1	93.424	1034	32	1	1	998	1	1034	0	1964	XP	K19020	STAB1	stabilin-1
transcript/12548	6.23247	5.26869	127.415	6.27177e-07	3.93005e-05	up	4.4056	transcript/12548.p1	p1	XP_040215561.1	98.207	502	9	0	1	502	1	502	0	1023	XP	K07414	CYP2D	cytochrome P450 family 2 subfamily D [EC:1.14.14.1]
transcript/4423	5.10828	5.95609	127.341	6.28855e-07	3.93005e-05	up	4.4056	transcript/4423.p1	p1	XP_040198729.1	97.782	947	21	0	5	951	1	947	0	1942	XP	K01868	TARS, thrS	threonyl-tRNA synthetase [EC:6.1.1.3]
transcript/6502	-11.1825	5.29422	130.417	6.29473e-07	3.93005e-05	down	4.4056	transcript/6502.p1	p1	XP_040193583.1	96.947	262	8	0	1	262	1	262	0	525	XP				Gene_symbol:SYPL2	GeneID:120927167	Protein.Name:synaptophysin-like protein 2
transcript/3331	-13.8166	5.21547	532.884	6.41017e-07	3.94357e-05	down	4.40411	transcript/3331.p1	p1	XP_040196487.1	99.161	954	8	0	1	954	1	954	0	1947	XP	K04659	THBS2S	thrombospondin 2/3/4/5
transcript/4648	5.99384	5.60571	126.775	6.41787e-07	3.94357e-05	up	4.40411	transcript/4648.p1	p1	XP_040201561.1	96.633	891	30	0	10	900	1	891	0	1771	XP	K14463	MTTP, MTP	microsomal triglyceride transfer protein large subunit
transcript/17930	-4.07737	9.49604	126.621	6.45373e-07	3.94357e-05	down	4.40411	transcript/17930.p1	p1	XP_040183133.1	98.78	82	1	0	21	102	1	82	8.14e-59	177	XP	K03948	NDUFA4	NADH dehydrogenase (ubiquinone) 1 alpha subcomplex subunit 4
transcript/2032	3.83239	7.11229	126.529	6.47528e-07	3.94357e-05	up	4.40411	transcript/2032.p1	p1	XP_040184581.1	99.582	478	2	0	1	478	1	478	0	1001	XP	K04515	CAMK2	calcium/calmodulin-dependent protein kinase (CaM kinase) II [EC:2.7.11.17]
transcript/46	-15.2511	8.70591	128.3	6.54977e-07	3.96461e-05	down	4.4018	transcript/46.p1	p1	XP_040205740.1	98.052	1489	29	0	1	1489	1	1489	0	3048	XP	K24495	MYOM	myomesin
transcript/2291	-2.98634	3.60769	125.836	6.6397e-07	3.99468e-05	down	4.39852	transcript/2291.p1	p1	XP_040217500.1	97.494	798	20	0	1	798	1	798	0	1597	XP	K23782	AFAP1L	actin filament associated protein 1-like
transcript/18083	7.54744	5.87585	126.372	6.7825e-07	4.05601e-05	up	4.3919	transcript/18083.p1	p1	XP_040205064.1	96.639	119	4	0	1	119	1	119	2.28e-83	241	XP	K07253	MIF	phenylpyruvate tautomerase [EC:5.3.2.1]
transcript/1772	3.10157	7.24704	124.918	6.86563e-07	4.08114e-05	up	4.38922	transcript/1772.p1	p1	XP_040198656.1	95.374	843	39	0	12	854	32	874	0	1592	XP				Gene_symbol:CCPG1	GeneID:120931363	Protein.Name:cell cycle progression protein 1 isoform X1
transcript/16196	-6.20177	4.99752	124.687	6.92401e-07	4.08413e-05	down	4.3889	transcript/16196.p2	p2	XP_040187448.1	100	75	0	0	1	75	1	75	2.05e-48	149	XP				Gene_symbol:PKIG	GeneID:120919376	Protein.Name:cAMP-dependent protein kinase inhibitor gamma
transcript/11086	14.8843	6.85904	210.752	6.95294e-07	4.08413e-05	up	4.3889	transcript/11086.p1	p1	XP_040217389.1	98.491	464	5	1	1	464	1	462	0	954	XP	K01292	CPN1	carboxypeptidase N catalytic subunit [EC:3.4.17.3]
transcript/16023	6.15633	4.05381	124.271	7.03054e-07	4.10542e-05	up	4.38664	transcript/16023.p1	p1	XP_040210203.1	98.201	278	5	0	1	278	1	278	0	564	XP	K24455	TTPA	alpha-tocopherol transfer protein
transcript/15592	-13.1266	4.40044	511.029	7.22754e-07	4.17719e-05	down	4.37912	transcript/15592.p1	p1	XP_040200715.1	100	123	0	0	1	123	1	123	1.67e-89	257	XP				Gene_symbol:CTXN3	GeneID:120932426	Protein.Name:cortexin-3 isoform X1
transcript/5960	11.3935	5.52683	127.378	7.24574e-07	4.17719e-05	up	4.37912	transcript/5960.p1	p1	XP_040193792.1	99.099	111	1	0	1	111	1	111	2.34e-78	228	XP				Gene_symbol:C2H3orf85	GeneID:120927291	Protein.Name:uncharacterized protein C3orf85 homolog
transcript/3857	10.2565	7.05804	125.714	7.27969e-07	4.17719e-05	up	4.37912	transcript/3857.p1	p1	XP_040183605.1	90.756	238	22	0	18	255	1	238	3.85e-160	446	XP	K08757	APOA1	apolipoprotein A-I
transcript/2724	11.5307	5.26517	126.661	7.4322e-07	4.22592e-05	up	4.37408	transcript/2724.p1	p1	XP_040211761.1	97.802	455	10	0	1	455	1	455	0	913	XP				Gene_symbol:LOC120942886	GeneID:120942886	Protein.Name:cytospin-B-like
transcript/3431	13.8487	7.1743	206.298	7.44973e-07	4.22592e-05	up	4.37408	transcript/3431.p1	p1	XP_040204858.1	96.646	477	16	0	1	477	1	477	0	956	XP	K01466	allB	allantoinase [EC:3.5.2.5]
transcript/12364	-13.8292	6.05645	502.118	7.60113e-07	4.27322e-05	down	4.36925	transcript/12364.p1	p1	XP_040194335.1	100	240	0	0	1	240	1	240	1.25e-178	492	XP	K06630	YWHAE	14-3-3 protein epsilon
transcript/15800	-17.8487	9.20005	501.702	7.61921e-07	4.27322e-05	down	4.36925	transcript/15800.p1	p1	XP_040213594.1	98.4	250	4	0	1	250	1	250	0	510	XP	K24540	PRKRA	interferon-inducible double-stranded RNA-dependent protein kinase activator A
transcript/13666	6.1266	7.29182	120.844	7.98714e-07	4.43872e-05	up	4.35274	transcript/13666.p1	p1	XP_040185103.1	95.935	492	20	0	13	504	1	492	0	983	XP	K16835	CETP	cholesteryl ester transfer protein
transcript/10714	-4.05071	10.6661	120.789	8.00373e-07	4.43872e-05	down	4.35274	transcript/10714.p1	p1	XP_040192213.1	99.451	364	2	0	1	364	189	552	0	743	XP	K02132	ATPeF1A, ATP5A1, ATP1	F-type H+-transporting ATPase subunit alpha
transcript/10714	-4.05071	10.6661	120.789	8.00373e-07	4.43872e-05	down	4.35274	transcript/10714.p3	p3	XP_040192213.1	100	118	0	0	26	143	1	118	2.54e-75	236	XP	K02132	ATPeF1A, ATP5A1, ATP1	F-type H+-transporting ATPase subunit alpha
transcript/2615	13.3124	5.57759	202.797	8.10145e-07	4.46795e-05	up	4.34989	transcript/2615.p1	p1	XP_040217997.1	98.801	584	6	1	1	583	1	584	0	1187	XP	K24978	A1CF	APOBEC1 complementation factor
transcript/6471	-2.46961	5.12521	119.993	8.24826e-07	4.52378e-05	down	4.3445	transcript/6471.p1	p1	XP_040212348.1	99.19	864	7	0	1	864	1	864	0	1766	XP				Gene_symbol:FLII	GeneID:120943225	Protein.Name:protein flightless-1 homolog
transcript/7619	2.87615	3.97084	119.745	8.32657e-07	4.54164e-05	up	4.34279	transcript/7619.p1	p1	XP_040197370.1	96.344	547	20	0	1	547	4	550	0	1105	XP	K12373	HEXA_B	hexosaminidase [EC:3.2.1.52]
transcript/4722	15.2609	6.86759	201.455	8.39225e-07	4.55245e-05	up	4.34175	transcript/4722.p1	p1	XP_040182502.1	89.68	281	29	0	1	281	21	301	0	517	XP				Gene_symbol:LOC120915778	GeneID:120915778	Protein.Name:cysteine-rich motor neuron 1 protein-like isoform X1
transcript/3736	3.93186	5.95743	119.156	8.51556e-07	4.59424e-05	up	4.33779	transcript/3736.p1	p1	XP_040192918.1	98.901	455	5	0	12	466	1	455	0	936	XP	K01206	FUCA	alpha-L-fucosidase [EC:3.2.1.51]
transcript/51	-10.4949	7.62309	120.564	8.61706e-07	4.60739e-05	down	4.33654	transcript/51.p1	p1	XP_040214782.1	98.371	1228	20	0	1	1228	1	1228	0	2465	XP	K24172	CAND2, TIP120B	cullin-associated NEDD8-dissociated protein 2
transcript/4622	13.1795	5.04156	480.295	8.63277e-07	4.60739e-05	up	4.33654	transcript/4622.p1	p1	XP_040215366.1	97.253	801	22	0	1	801	1	801	0	1628	XP	K09637	TMPRSS6	transmembrane protease serine 6 [EC:3.4.21.-]
transcript/266	4.82746	9.33635	118.593	8.70114e-07	4.61905e-05	up	4.33545	transcript/266.p1	p1	XP_040215561.1	98.207	502	9	0	1	502	1	502	0	1023	XP	K07414	CYP2D	cytochrome P450 family 2 subfamily D [EC:1.14.14.1]
transcript/2680	8.19356	4.40703	118.973	9.02957e-07	4.7679e-05	up	4.32167	transcript/2680.p2	p2	XP_040185353.1	99.342	456	3	0	1	456	1	456	0	942	XP	K08542	NR2A3, HNF4B	hepatocyte nuclear factor 4-beta
transcript/18222	-2.46537	6.11702	117.44	9.09688e-07	4.7681e-05	down	4.32165	transcript/18222.p1	p1	XP_040178586.1	97.143	70	2	0	16	85	1	70	6.34e-43	136	XP	K02129	ATPeF0E, ATP5I	F-type H+-transporting ATPase subunit e
transcript/17894	-3.23014	5.79727	117.352	9.12777e-07	4.7681e-05	down	4.32165	transcript/17894.p1	p1	XP_040178699.1	96.512	172	6	0	1	172	1	172	1.63e-123	347	XP	K03952	NDUFA8	NADH dehydrogenase (ubiquinone) 1 alpha subcomplex subunit 8
transcript/12434	5.47946	7.4523	117.222	9.17405e-07	4.7681e-05	up	4.32165	transcript/12434.p1	p1	XP_040203198.1	93.103	232	16	0	1	232	1	232	4.92e-164	454	XP	K06721	CLEC10A, CLECSF13, CLECSF14, CD301	C-type lectin domain family 10 member A
transcript/7292	-6.50413	3.85752	116.753	9.3428e-07	4.80153e-05	down	4.31862	transcript/7292.p1	p1	XP_040182520.1	97.615	671	8	3	11	674	1	670	0	1354	XP	K20642	ARHGAP22_24_25	Rho GTPase-activating protein 22/24/25
transcript/11339	-4.99396	4.73893	116.664	9.37522e-07	4.80153e-05	down	4.31862	transcript/11339.p1	p1	XP_040194566.1	99.735	378	1	0	1	378	1	378	0	782	XP	K05219	P2RX5	P2X purinoceptor 5
transcript/17689	-3.25642	7.32656	116.641	9.38347e-07	4.80153e-05	down	4.31862	transcript/17689.p1	p1	XP_040198902.1	99.324	148	1	0	1	148	1	148	4.11e-107	303	XP	K02264	COX5A	cytochrome c oxidase subunit 5a
transcript/15175	14.4617	7.2015	193.266	9.55569e-07	4.86336e-05	up	4.31306	transcript/15175.p1	p1	XP_040194053.1	99.429	350	2	0	1	350	1	350	0	728	XP	K00611	OTC, argF, argI	ornithine carbamoyltransferase [EC:2.1.3.3]
transcript/15414	-3.32065	7.13169	115.692	9.73855e-07	4.86336e-05	down	4.31306	transcript/15414.p1	p1	XP_040213514.1	93.732	351	22	0	1	351	1	351	0	688	XP	K03954	NDUFA10	NADH dehydrogenase (ubiquinone) 1 alpha subcomplex subunit 10
transcript/609	16.4154	10.2548	116.896	9.73889e-07	4.86336e-05	up	4.31306	transcript/609.p1	p1	XP_040207047.1	95.812	191	8	0	16	206	16	206	3.96e-137	384	XP				Gene_symbol:LOC120937695	GeneID:120937695	Protein.Name:heme-binding protein 2-like
transcript/4562	13.1023	11.2497	115.552	9.79235e-07	4.86336e-05	up	4.31306	transcript/4562.p1	p1	XP_040179014.1	92.507	734	54	1	9	742	9	741	0	1419	XP	K01335	CFB	complement factor B [EC:3.4.21.47]
transcript/7665	14.4597	7.25544	119.4	9.79298e-07	4.86336e-05	up	4.31306
transcript/3	13.0038	11.3393	115.537	9.79824e-07	4.86336e-05	up	4.31306	transcript/3.p1	p1	XP_040213392.1	99.277	1244	9	0	1	1244	250	1493	0	2562	XP	K01948	CPS1	carbamoyl-phosphate synthase (ammonia) [EC:6.3.4.16]
transcript/3	13.0038	11.3393	115.537	9.79824e-07	4.86336e-05	up	4.31306	transcript/3.p2	p2	XP_040213392.1	81.517	211	39	0	1	211	1	211	1.47e-112	354	XP	K01948	CPS1	carbamoyl-phosphate synthase (ammonia) [EC:6.3.4.16]
transcript/13657	-2.5534	6.15173	115.385	9.85682e-07	4.86809e-05	down	4.31264	transcript/13657.p1	p1	F6VCY8	100	147	0	0	1	147	1	147	1.41e-109	310	tr	K06689	UBE2D, UBC4, UBC5	ubiquitin-conjugating enzyme E2 D [EC:2.3.2.23]
transcript/17370	-4.33569	6.5638	114.524	1.0198e-06	4.98946e-05	down	4.30195	transcript/17370.p1	p1	XP_040209902.1	97.531	243	6	0	1	243	1	243	2.42e-180	496	XP	K03943	NDUFV2	NADH dehydrogenase (ubiquinone) flavoprotein 2 [EC:7.1.1.2]
transcript/5587	3.26424	4.81585	114.511	1.02031e-06	4.98946e-05	up	4.30195	transcript/5587.p1	p1	XP_040179911.1	98.525	678	10	0	1	678	1	678	0	1373	XP	K10692	LNX1_2	ligand of Numb protein X 1/2 [EC:2.3.2.27]
transcript/13141	-9.05454	11.3457	185.861	1.03632e-06	5.02395e-05	down	4.29895	transcript/13141.p1	p1	XP_040212087.1	98.352	364	6	0	1	364	1	364	0	741	XP	K01623	ALDO	fructose-bisphosphate aldolase, class I [EC:4.1.2.13]
transcript/13994	9.07753	11.5431	114.091	1.03748e-06	5.02395e-05	up	4.29895	transcript/13994.p1	p1	XP_040195812.1	96.667	390	13	0	1	390	68	457	0	800	XP	K18977	HPX	hemopexin
transcript/9906	-9.19398	5.96605	116.326	1.04665e-06	5.04374e-05	down	4.29725
transcript/12559	13.1121	4.6756	187.675	1.08097e-06	5.15909e-05	up	4.28743	transcript/12559.p1	p1	XP_040204806.1	98.33	539	9	0	1	539	1	539	0	1110	XP				Gene_symbol:LOC120936488	GeneID:120936488	Protein.Name:coagulation factor VII-like
transcript/17496	-3.5641	5.56637	112.982	1.0845e-06	5.15909e-05	down	4.28743	transcript/17496.p1	p1	XP_040216309.1	90	130	13	0	1	130	1	130	8.79e-86	248	XP	K03962	NDUFB6	NADH dehydrogenase (ubiquinone) 1 beta subcomplex subunit 6
transcript/17856	-2.73318	4.95379	112.863	1.08969e-06	5.15909e-05	down	4.28743	transcript/17856.p1	p1	XP_040212403.1	83.333	186	18	1	1	186	1	173	2.89e-114	324	XP	K03966	NDUFB10	NADH dehydrogenase (ubiquinone) 1 beta subcomplex subunit 10
transcript/3439	3.35869	8.19131	112.825	1.09138e-06	5.15909e-05	up	4.28743	transcript/3439.p1	p1	XP_040189078.1	97.786	858	19	0	1	858	1	858	0	1749	XP	K00688	PYG, glgP	glycogen phosphorylase [EC:2.4.1.1]
transcript/17167	7.20099	5.81709	113.914	1.09894e-06	5.16674e-05	up	4.28678
transcript/16270	8.76515	4.65515	114.911	1.1034e-06	5.16674e-05	up	4.28678	transcript/16270.p1	p1	XP_040192226.1	99.666	299	1	0	1	299	1	299	0	616	XP	K01053	gnl, RGN	gluconolactonase [EC:3.1.1.17]
transcript/15308	-2.38177	4.57451	111.925	1.13172e-06	5.27447e-05	down	4.27782	transcript/15308.p1	p1	XP_040198935.1	98.958	384	4	0	13	396	29	412	0	760	XP				Gene_symbol:UBL7	GeneID:120931492	Protein.Name:ubiquitin-like protein 7 isoform X1
transcript/12314	6.16903	12.6882	111.735	1.14046e-06	5.27706e-05	up	4.27761	transcript/12314.p1	p1	XP_040201773.1	97.414	464	12	0	1	464	1	464	0	925	XP				Gene_symbol:LOC120932954	GeneID:120932954	Protein.Name:uncharacterized protein LOC120932954 isoform X1
transcript/16167	-4.07955	5.35916	111.659	1.14399e-06	5.27706e-05	down	4.27761	transcript/16167.p1	p1	XP_040209678.1	97.403	308	7	1	1	307	1	308	0	618	XP	K11415	SIRT5, SIR2L5	NAD+-dependent protein deacetylase sirtuin 5 [EC:2.3.1.286]
transcript/16127	13.8501	5.2151	434.733	1.14823e-06	5.27706e-05	up	4.27761	transcript/16127.p1	p1	XP_040202841.1	93.709	302	19	0	20	321	1	302	0	593	XP				Gene_symbol:LOC120933611	GeneID:120933611	Protein.Name:ceramide-1-phosphate transfer protein-like isoform X1
transcript/1894	3.99925	7.57501	111.177	1.16663e-06	5.31936e-05	up	4.27414	transcript/1894.p1	p1	XP_040208410.1	97.026	1177	35	0	1	1177	1	1177	0	2400	XP	K06560	MRC, CD206, CD280	mannose receptor, C type
transcript/18145	-2.60953	6.00215	111.145	1.16815e-06	5.31936e-05	down	4.27414	transcript/18145.p1	p1	XP_040195883.1	90.909	110	10	0	1	110	1	110	3.51e-71	209	XP	K03968	NDUFC2	NADH dehydrogenase (ubiquinone) 1 subunit C2
transcript/18184	-3.24194	5.74667	111.011	1.17457e-06	5.3242e-05	down	4.27375	transcript/18184.p1	p1	XP_040210676.1	99.099	111	1	0	1	111	1	111	6e-75	219	XP	K00417	QCR7, UQCRB	ubiquinol-cytochrome c reductase subunit 7
transcript/13391	2.68341	5.03953	110.531	1.19787e-06	5.40513e-05	up	4.26719	transcript/13391.p1	p1	XP_040206505.1	97.84	463	10	0	4	466	1	463	0	941	XP	K01206	FUCA	alpha-L-fucosidase [EC:3.2.1.51]
transcript/5842	-2.24053	5.84774	110.334	1.20754e-06	5.42411e-05	down	4.26567	transcript/5842.p1	p1	XP_040215400.1	94.311	668	34	2	1	665	1	667	0	1255	XP	K24887	GTPBP1	GTP-binding protein 1
transcript/1042	3.63849	5.74546	110.163	1.21607e-06	5.43782e-05	up	4.26458	transcript/1042.p1	p1	XP_040216249.1	96.066	305	12	0	28	332	1	305	0	608	XP	K01639	E4.1.3.3, nanA, NPL	N-acetylneuraminate lyase [EC:4.1.3.3]
transcript/17397	-3.26256	3.55567	109.94	1.22728e-06	5.45432e-05	down	4.26326	transcript/17397.p1	p1	XP_040214627.1	98.352	182	3	0	4	185	1	182	4.47e-132	369	XP	K15235	JOSD	josephin [EC:3.4.19.12]
transcript/12476	-9.2918	4.22542	424.31	1.23075e-06	5.45432e-05	down	4.26326	transcript/12476.p1	p1	XP_040200140.1	98.039	255	5	0	1	255	1	255	0	521	XP	K18484	MYF5	myogenic factor 5
transcript/16170	5.87566	4.26852	109.52	1.24874e-06	5.50943e-05	up	4.25889	transcript/16170.p1	p1	XP_040188118.1	97.5	360	9	0	1	360	1	360	0	726	XP				Gene_symbol:ABHD12B	GeneID:120920227	Protein.Name:protein ABHD12B
transcript/14936	14.109	5.9228	182.547	1.26166e-06	5.54183e-05	up	4.25635	transcript/14936.p1	p1	XP_040203147.1	94.631	298	16	0	32	329	1	298	0	565	XP	K06721	CLEC10A, CLECSF13, CLECSF14, CD301	C-type lectin domain family 10 member A
transcript/16308	12.4797	4.35431	178.787	1.27123e-06	5.54547e-05	up	4.25606	transcript/16308.p1	p1	XP_040178400.1	95.172	145	7	0	1	145	1	145	1.34e-101	289	XP				Gene_symbol:LOC120910728	GeneID:120910728	Protein.Name:pulmonary surfactant-associated protein A-like
transcript/14624	3.6732	6.13049	108.937	1.27926e-06	5.54547e-05	up	4.25606	transcript/14624.p1	p1	XP_040187665.1	99.708	343	1	0	1	343	1	343	0	675	XP	K14347	SLC10A7, P7	solute carrier family 10 (sodium/bile acid cotransporter), member 7
transcript/15035	-18.3773	9.82083	418.561	1.27971e-06	5.54547e-05	down	4.25606	transcript/15035.p1	p1	Q7SYW5	87.912	91	11	0	1	91	133	223	5.26e-56	174	tr				Protein.names:Enigma-prov protein (PDZ and LIM domain 7 S homeolog)	Gene.Names:pdlim7.S enigma lmp1 pdlim7 pdlim7-a pdlim7-b pdlim7.L
transcript/4451	12.6816	6.96863	112.145	1.28484e-06	5.54547e-05	up	4.25606	transcript/4451.p1	p1	XP_040185677.1	99.19	494	4	0	1	494	1	494	0	1015	XP	K11067	NAGS	N-acetylglutamate synthase [EC:2.3.1.1]
transcript/10644	10.7585	10.2183	108.653	1.29448e-06	5.56289e-05	up	4.2547	transcript/10644.p1	p1	XP_040204426.1	97.741	487	9	1	1	485	1	487	0	978	XP	K03912	SERPIND1, HCF2	heparin cofactor II
transcript/15038	-13.876	7.14916	112.117	1.30177e-06	5.57013e-05	down	4.25413	transcript/15038.p1	p1	Q6P640	100	377	0	0	1	377	1	377	0	789	sp	K12314	ACTC1	actin, alpha cardiac muscle
transcript/17927	-2.89286	7.18253	108.326	1.31223e-06	5.59077e-05	down	4.25253	transcript/17927.p1	p1	XP_040198902.1	99.324	148	1	0	1	148	1	148	4.11e-107	303	XP	K02264	COX5A	cytochrome c oxidase subunit 5a
transcript/15164	-17.9326	9.13228	413.833	1.32196e-06	5.60815e-05	down	4.25118	transcript/15164.p1	p1	XP_040217909.1	99.123	228	2	0	1	228	1	228	9.85e-163	452	XP	K06099	CSDA, ZONAB	cold shock domain protein A
transcript/238	-6.5318	5.09871	108.806	1.33578e-06	5.62136e-05	down	4.25016	transcript/238.p1	p1	XP_040216581.1	97.345	339	9	0	1	339	1	339	0	682	XP	K09510	DNAJB4	DnaJ homolog subfamily B member 4
transcript/17185	7.17378	7.68139	107.889	1.3364e-06	5.62136e-05	up	4.25016	transcript/17185.p1	p1	XP_040180162.1	95.625	160	7	0	9	168	1	160	2.56e-106	311	XP	K10104	FCN	ficolin
transcript/18267	-2.49736	7.74964	107.704	1.34681e-06	5.64126e-05	down	4.24862
transcript/1108	-8.98517	6.72895	109.446	1.37303e-06	5.68088e-05	down	4.24558	transcript/1108.p1	p1	XP_040179241.1	97.97	739	15	0	1	739	4272	5010	0	1514	XP	K04961	RYR1	ryanodine receptor 1
transcript/15126	-4.02003	10.8733	107.015	1.38644e-06	5.68088e-05	down	4.24558	transcript/15126.p1	p1	XP_040200154.1	98.889	360	4	0	1	360	1	360	0	736	XP	K15102	SLC25A3, PHC, PIC	solute carrier family 25 (mitochondrial phosphate transporter), member 3
transcript/9691	4.34693	3.43551	106.92	1.39205e-06	5.68088e-05	up	4.24558	transcript/9691.p1	p1	XP_040193413.1	97.595	499	12	0	1	499	1	499	0	1017	XP				Gene_symbol:LOC120927050	GeneID:120927050	Protein.Name:protein phosphatase 1H-like
transcript/15943	-12.8973	4.58773	406.406	1.39218e-06	5.68088e-05	down	4.24558	transcript/15943.p1	p1	Q7SYW5	87.912	91	11	0	1	91	133	223	5.26e-56	174	tr				Protein.names:Enigma-prov protein (PDZ and LIM domain 7 S homeolog)	Gene.Names:pdlim7.S enigma lmp1 pdlim7 pdlim7-a pdlim7-b pdlim7.L
transcript/3905	-14.2468	5.96311	176.876	1.39433e-06	5.68088e-05	down	4.24558	transcript/3905.p1	p1	XP_040187138.1	97.597	749	15	2	1	748	1	747	0	1494	XP	K19530	JPH	junctophilin
transcript/12592	-10.6835	5.38097	174.492	1.40433e-06	5.68088e-05	down	4.24558	transcript/12592.p1	p1	XP_040190430.1	97.895	380	8	0	1	380	1	380	0	772	XP	K05004	KCNJ11, KIR6.2	potassium inwardly-rectifying channel subfamily J member 11
transcript/10828	12.5772	6.28109	110.214	1.40501e-06	5.68088e-05	up	4.24558	transcript/10828.p1	p1	XP_040215683.1	98.519	540	8	0	5	544	1	540	0	1119	XP	K00485	FMO	dimethylaniline monooxygenase (N-oxide forming) / hypotaurine monooxygenase [EC:1.14.13.8 1.8.1.-]
transcript/123	6.43781	9.30823	106.594	1.41137e-06	5.68088e-05	up	4.24558	transcript/123.p1	p1	XP_040194755.1	95.386	932	43	0	1	932	1	932	0	1797	XP	K03995	C6	complement component 6
transcript/10116	-11.2548	5.87718	110.007	1.41219e-06	5.68088e-05	down	4.24558	transcript/10116.p1	p1	XP_040212046.1	98.853	436	5	0	1	436	1	436	0	895	XP	K12036	TRIM72	tripartite motif-containing protein 72
transcript/17179	7.43416	8.81745	106.467	1.41899e-06	5.68088e-05	up	4.24558	transcript/17179.p1	p1	XP_040218095.1	96.585	205	7	0	1	205	37	241	2.21e-148	414	XP	K09532	DNAJC12	DnaJ homolog subfamily C member 12
transcript/6432	-15.6677	7.09209	403.297	1.42308e-06	5.68088e-05	down	4.24558	transcript/6432.p1	p1	XP_040212179.1	99.448	543	3	0	1	543	452	994	0	1129	XP	K05853	ATP2A	P-type Ca2+ transporter type 2A [EC:7.2.2.10]
transcript/12081	3.28305	3.44986	106.368	1.42494e-06	5.68088e-05	up	4.24558	transcript/12081.p1	p1	XP_040194914.1	97.605	501	11	1	20	520	1	500	0	1007	XP	K07747	BACE2	beta-site APP-cleaving enzyme 2 (memapsin 1) [EC:3.4.23.45]
transcript/3739	2.82308	4.54583	106.271	1.43083e-06	5.68155e-05	up	4.24553	transcript/3739.p1	p1	XP_040213017.1	97.901	810	16	1	1	809	1	810	0	1631	XP	K14716	SLC39A10, ZIP10	solute carrier family 39 (zinc transporter), member 10
transcript/707	10.5685	6.43814	108.947	1.4536e-06	5.74897e-05	up	4.24041	transcript/707.p1	p1	XP_040190340.1	95.518	647	26	1	1	644	2	648	0	1287	XP	K01324	KLKB1	plasma kallikrein [EC:3.4.21.34]
transcript/18020	2.5784	3.78823	105.623	1.47092e-06	5.77973e-05	up	4.23809	transcript/18020.p1	p1	XP_040206472.1	96.296	81	3	0	50	130	1	81	1.56e-52	162	XP				Gene_symbol:ABRACL	GeneID:120937368	Protein.Name:costars family protein ABRACL
transcript/17483	-12.062	5.65036	109.05	1.47302e-06	5.77973e-05	down	4.23809	transcript/17483.p1	p1	XP_040187734.1	98.936	188	2	0	20	207	1	188	2.49e-134	376	XP	K12750	MYL4	myosin light chain 4
transcript/14221	11.7857	4.97678	173.976	1.48166e-06	5.79074e-05	up	4.23727	transcript/14221.p1	p1	XP_040215842.1	96.522	345	12	0	1	345	1	345	0	697	XP	K01176	AMY, amyA, malS	alpha-amylase [EC:3.2.1.1]
transcript/15084	-17.2895	8.84807	394.468	1.51599e-06	5.86656e-05	down	4.23162	transcript/15084.p1	p1	XP_040212402.1	99.017	407	4	0	11	417	1	407	0	832	XP	K02925	RP-L3e, RPL3	large subunit ribosomal protein L3e
transcript/13374	-4.05744	7.66484	104.898	1.51731e-06	5.86656e-05	down	4.23162	transcript/13374.p1	p1	XP_040188125.1	97.609	460	11	0	1	460	1	460	0	943	XP	K03935	NDUFS2	NADH dehydrogenase (ubiquinone) Fe-S protein 2 [EC:7.1.1.2]
transcript/14999	-9.78162	3.87878	106.468	1.51879e-06	5.86656e-05	down	4.23162
transcript/5078	10.2862	5.87522	107.882	1.53624e-06	5.91095e-05	up	4.22834	transcript/5078.p1	p1	XP_040212225.1	97.283	552	14	1	1	551	1	552	0	1062	XP	K17256	IGFALS, ALS	insulin-like growth factor-binding protein complex acid labile subunit
transcript/1736	-2.32359	5.82582	104.412	1.54943e-06	5.93869e-05	down	4.22631	transcript/1736.p1	p1	XP_040212348.1	98.844	346	3	1	1	345	927	1272	0	727	XP				Gene_symbol:FLII	GeneID:120943225	Protein.Name:protein flightless-1 homolog
transcript/11720	-3.28578	3.78128	104.279	1.55836e-06	5.94995e-05	down	4.22549	transcript/11720.p6	p6	XP_040214886.1	87.952	83	10	0	1	83	1	83	1.69e-41	143	XP	K00414	QCR1, UQCRC1	ubiquinol-cytochrome c reductase core subunit 1
transcript/14084	4.52603	3.98329	104.112	1.56971e-06	5.9703e-05	up	4.224	transcript/14084.p1	p1	XP_040216290.1	94.842	349	18	0	1	349	63	411	0	701	XP				Gene_symbol:LOC120945842	GeneID:120945842	Protein.Name:histo-blood group ABO system transferase 2-like isoform X1
transcript/15721	-17.9026	9.43821	387.613	1.59385e-06	6.039e-05	down	4.21904	transcript/15721.p1	p1	XP_040212179.1	100	178	0	0	1	178	817	994	2.06e-131	394	XP	K05853	ATP2A	P-type Ca2+ transporter type 2A [EC:7.2.2.10]
transcript/575	-4.16126	8.5221	103.355	1.62215e-06	6.08981e-05	down	4.2154	transcript/575.p1	p1	XP_040208145.1	99.184	613	5	0	1	613	1	613	0	1257	XP	K10473	KBTBD5_10	kelch repeat and BTB domain-containing protein 5/10
transcript/776	-2.58909	5.4243	103.315	1.62499e-06	6.08981e-05	down	4.2154	transcript/776.p1	p1	XP_040207473.1	90.949	1359	121	2	1	1357	1	1359	0	2517	XP	K17964	LRPPRC	leucine-rich PPR motif-containing protein, mitochondrial
transcript/9789	12.3005	7.09802	168.028	1.63544e-06	6.08981e-05	up	4.2154	transcript/9789.p1	p1	XP_040213496.1	96.429	532	19	0	3	534	1	532	0	1073	XP	K00699	UGT	glucuronosyltransferase [EC:2.4.1.17]
transcript/1868	-4.51599	5.88348	103.153	1.63649e-06	6.08981e-05	down	4.2154	transcript/1868.p1	p1	XP_040190837.1	99.035	311	3	0	5	315	1	311	0	632	XP	K12566	SGCB	beta-sarcoglycan
transcript/10353	-2.3153	5.6282	103.103	1.64013e-06	6.08981e-05	down	4.2154
transcript/4252	2.70344	4.55346	103.009	1.64686e-06	6.08981e-05	up	4.2154	transcript/4252.p1	p1	XP_040202385.1	99.654	866	3	0	1	866	1	866	0	1776	XP	K23484	DNM2	dynamin 2 [EC:3.6.5.5]
transcript/1416	-9.00228	6.55017	105.087	1.6502e-06	6.08981e-05	down	4.2154	transcript/1416.p1	p1	XP_040210864.1	98.584	353	5	0	1	353	1	353	0	725	XP	K13959	KLHL38	kelch-like protein 38
transcript/17292	-11.3072	5.67872	106	1.67096e-06	6.14358e-05	down	4.21158	transcript/17292.p1	p1	XP_040194931.1	97.605	167	2	1	1	167	1	165	5.29e-111	315	XP	K23740	SH3BGR	SH3 domain-binding glutamic acid-rich protein
transcript/12607	-5.48799	4.80387	102.194	1.70682e-06	6.25226e-05	down	4.20396	transcript/12607.p1	p1	XP_040183174.1	94.34	212	12	0	1	212	1	212	7.7e-148	412	XP				Gene_symbol:LOC120916333	GeneID:120916333	Protein.Name:phospholipase A2 inhibitor and Ly6/PLAUR domain-containing protein-like
transcript/12551	-2.50047	7.97136	102.046	1.71803e-06	6.26972e-05	down	4.20275	transcript/12551.p1	p1	XP_040189514.1	97.582	455	11	0	1	455	1	455	0	906	XP	K00658	DLST, sucB	2-oxoglutarate dehydrogenase E2 component (dihydrolipoamide succinyltransferase) [EC:2.3.1.61]
transcript/17735	15.2962	6.78688	168.035	1.72422e-06	6.26972e-05	up	4.20275
transcript/14993	4.60315	5.34213	101.836	1.73404e-06	6.2824e-05	up	4.20187	transcript/14993.p1	p1	XP_040203006.1	85.366	369	23	4	1	355	1	352	4.6e-168	474	XP				Gene_symbol:CD68	GeneID:120933718	Protein.Name:macrosialin
transcript/6958	-4.98099	5.69674	101.696	1.74478e-06	6.29834e-05	down	4.20077	transcript/6958.p1	p1	XP_040199710.1	97.516	161	4	0	3	163	1	161	5.48e-116	327	XP	K12958	CAV2	caveolin 2
transcript/3569	-2.55793	6.63083	101.538	1.75703e-06	6.31958e-05	down	4.19931	transcript/3569.p1	p1	XP_040209872.1	98.491	795	12	0	1	795	1	795	0	1608	XP	K08956	AFG3	AFG3 family protein [EC:3.4.24.-]
transcript/18024	-4.02589	8.88722	101.401	1.7677e-06	6.32658e-05	down	4.19883	transcript/18024.p1	p1	XP_040186004.1	95.652	161	7	0	18	178	1	161	7.66e-110	312	XP	K02138	ATPeF0D, ATP5H, ATP7	F-type H+-transporting ATPase subunit d
transcript/4949	8.87609	5.9603	103.937	1.77172e-06	6.32658e-05	up	4.19883
transcript/622	14.7501	6.01829	167.439	1.7797e-06	6.33228e-05	up	4.19844	transcript/622.p1	p1	XP_040216576.1	94.541	1264	66	1	199	1459	1	1264	0	2420	XP				Gene_symbol:LOC120945992	GeneID:120945992	Protein.Name:vitellogenin-1-like
transcript/5403	8.29588	7.4813	102.117	1.7964e-06	6.36887e-05	up	4.19594
transcript/17637	-11.8478	5.16692	103.979	1.81998e-06	6.4127e-05	down	4.19296	transcript/17637.p1	p1	XP_040193661.1	97.861	187	4	0	22	208	1	187	4.78e-133	373	XP	K10371	TNNI1	troponin I, slow skeletal muscle
transcript/1129	3.01039	5.48772	100.697	1.82399e-06	6.4127e-05	up	4.19296	transcript/1129.p1	p1	XP_040210157.1	99.025	513	5	0	1	513	1	513	0	1062	XP	K05854	LYN	tyrosine-protein kinase Lyn [EC:2.7.10.2]
transcript/9132	13.3147	4.91672	369.436	1.82814e-06	6.4127e-05	up	4.19296	transcript/9132.p1	p1	XP_040205115.1	95.763	118	5	0	11	128	1	118	3.52e-80	233	XP	K10028	DDT	D-dopachrome decarboxylase [EC:4.1.1.84]
transcript/8095	-11.6827	5.04144	368.493	1.84153e-06	6.42528e-05	down	4.19211	transcript/8095.p1	p1	XP_040187413.1	98.93	187	2	0	1	187	1631	1817	1.82e-123	385	XP	K04837	SCN4A, NAV1.4	voltage-gated sodium channel type IV alpha
transcript/4621	-17.4981	8.9533	368.273	1.84467e-06	6.42528e-05	down	4.19211	transcript/4621.p1	p1	XP_040212179.1	99.552	669	3	0	1	669	326	994	0	1384	XP	K05853	ATP2A	P-type Ca2+ transporter type 2A [EC:7.2.2.10]
transcript/18278	-3.75585	5.17219	99.8173	1.89737e-06	6.58574e-05	down	4.1814
transcript/12397	-14.0203	9.03966	101.627	1.91236e-06	6.61449e-05	down	4.1795	transcript/12397.p1	p1	XP_040187769.1	100	463	0	0	1	463	1	463	0	950	XP	K03231	EEF1A	elongation factor 1-alpha
transcript/1574	2.39143	4.322	99.566	1.91898e-06	6.61449e-05	up	4.1795	transcript/1574.p1	p1	XP_040193906.1	96.429	616	18	2	1	616	19	630	0	1172	XP	K17594	PHACTR	phosphatase and actin regulator
transcript/3555	-5.83998	4.94387	99.8575	1.9295e-06	6.62772e-05	down	4.17864	transcript/3555.p1	p1	XP_040192142.1	96.45	1014	35	1	1	1013	1	1014	0	1791	XP	K06237	COL4A	collagen type IV alpha
transcript/14880	-2.58368	8.32803	98.8871	1.97886e-06	6.77384e-05	down	4.16917	transcript/14880.p1	p1	XP_040191432.1	99.385	325	2	0	1	325	1	325	0	657	XP	K01899	LSC1	succinyl-CoA synthetase alpha subunit [EC:6.2.1.4 6.2.1.5]
transcript/13161	-3.58082	6.78262	98.8051	1.98624e-06	6.77576e-05	down	4.16904	transcript/13161.p1	p1	XP_040201753.1	98.934	469	5	0	1	469	1	469	0	956	XP	K07277	SAM50, TOB55, bamA	outer membrane protein insertion porin family
transcript/2596	3.34366	4.22067	98.3548	2.02738e-06	6.89241e-05	up	4.16163	transcript/2596.p1	p1	XP_040212759.1	96.687	332	5	1	1	326	1	332	0	669	XP				Gene_symbol:METTL9	GeneID:120943491	Protein.Name:methyltransferase-like protein 9 isoform X1
transcript/10185	-6.60186	5.80667	99.1565	2.04898e-06	6.9392e-05	down	4.15869
transcript/18274	-15.615	6.47348	354.592	2.05513e-06	6.9392e-05	down	4.15869	transcript/18274.p2	p2	XP_040211780.1	95.05	101	5	0	12	112	1	101	8.83e-68	201	XP	K02266	COX6A	cytochrome c oxidase subunit 6a
transcript/18151	-2.071	5.37325	97.9825	2.06218e-06	6.93943e-05	down	4.15868
transcript/6979	15.1939	8.91629	156.554	2.07891e-06	6.97206e-05	up	4.15664	transcript/6979.p1	p1	XP_040204687.1	94.918	669	34	0	106	774	176	844	0	1321	XP	K14736	TF	transferrin
transcript/2529	-4.52224	7.60827	97.2989	2.12796e-06	7.09641e-05	down	4.14896	transcript/2529.p1	p1	XP_040214629.1	98.24	341	6	0	7	347	9	349	0	693	XP	K08870	TWF	twinfilin
transcript/18164	-3.22761	8.17451	97.2652	2.13127e-06	7.09641e-05	down	4.14896	transcript/18164.p1	p1	XP_040183125.1	100	86	0	0	1	86	1	86	1.51e-61	183	XP	K02267	COX6B	cytochrome c oxidase subunit 6b
transcript/9113	-2.60223	7.07351	97.2026	2.13743e-06	7.09641e-05	down	4.14896	transcript/9113.p1	p1	XP_040192608.1	98.815	422	5	0	1	422	1	422	0	872	XP	K10341	WSB1	WD repeat and SOCS box-containing protein 1
transcript/1644	-14.1776	5.2163	349.005	2.15037e-06	7.11557e-05	down	4.14779	transcript/1644.p1	p1	XP_040181724.1	96.742	1197	39	0	1	1197	1	1197	0	2392	XP	K12558	MYBPC2	myosin-binding protein C, fast-type
transcript/7170	3.51114	3.46549	96.9609	2.16142e-06	7.11985e-05	up	4.14753	transcript/7170.p1	p1	XP_040184047.1	99.506	607	3	0	1	607	1	607	0	1217	XP				Gene_symbol:RAP1GDS1	GeneID:120917095	Protein.Name:rap1 GTPase-GDP dissociation stimulator 1 isoform X1
transcript/17357	-3.13833	6.99345	96.8438	2.17315e-06	7.11985e-05	down	4.14753	transcript/17357.p1	p1	XP_040184198.1	97.628	253	6	0	6	258	1	253	0	516	XP	K03936	NDUFS3	NADH dehydrogenase (ubiquinone) Fe-S protein 3 [EC:7.1.1.2]
transcript/15053	-13.5561	5.49743	347.716	2.17318e-06	7.11985e-05	down	4.14753	transcript/15053.p2	p2	XP_040210410.1	96.053	76	3	0	1	76	1	76	6.4e-48	148	XP	K15985	PKIA	cAMP-dependent protein kinase inhibitor alpha
transcript/1742	16.2601	7.52487	157.548	2.18581e-06	7.13766e-05	up	4.14644	transcript/1742.p2	p2	XP_040207047.1	95.812	191	8	0	16	206	16	206	3.96e-137	384	XP				Gene_symbol:LOC120937695	GeneID:120937695	Protein.Name:heme-binding protein 2-like
transcript/15401	5.08031	5.69781	96.5385	2.20413e-06	7.16399e-05	up	4.14485	transcript/15401.p1	p1	XP_040196909.1	97.452	314	8	0	1	314	1	314	0	626	XP				Gene_symbol:LOC120929492	GeneID:120929492	Protein.Name:17-beta-hydroxysteroid dehydrogenase type 6-like
transcript/880	6.41084	7.50073	96.39	2.21938e-06	7.16399e-05	up	4.14485	transcript/880.p1	p1	XP_040214707.1	98.008	502	9	1	1	501	1	502	0	1003	XP	K13576	SLC38A3, SNAT3	solute carrier family 38 (sodium-coupled neutral amino acid transporter), member 3
transcript/4881	11.9699	4.92402	99.4104	2.2205e-06	7.16399e-05	up	4.14485	transcript/4881.p1	p1	XP_040213315.1	98.861	527	6	0	1	527	1	527	0	1051	XP	K05612	SLC1A1, EAAT3	solute carrier family 1 (neuronal/epithelial high affinity glutamate transporter), member 1
transcript/14111	11.2283	5.75888	99.3786	2.22364e-06	7.16399e-05	up	4.14485
transcript/12295	7.97102	5.84896	98.2701	2.22995e-06	7.16399e-05	up	4.14485	transcript/12295.p1	p1	XP_040215761.1	95.144	556	27	0	1	556	18	573	0	1096	XP	K03906	F13B	coagulation factor XIII B polypeptide
transcript/3540	8.21722	4.87755	98.2154	2.25524e-06	7.22143e-05	up	4.14138	transcript/3540.p1	p1	XP_040209390.1	83.279	610	90	4	1	607	1	601	0	1043	XP				Gene_symbol:LOC120940530	GeneID:120940530	Protein.Name:ERV-BabFcenv provirus ancestral Env polyprotein-like
transcript/3540	8.21722	4.87755	98.2154	2.25524e-06	7.22143e-05	up	4.14138	transcript/3540.p6	p6	XP_040203619.1	93.103	58	4	0	1	58	1153	1210	8.9e-31	114	XP				Gene_symbol:LOC120935635	GeneID:120935635	Protein.Name:uncharacterized protein LOC120935635
transcript/8043	-14.9976	6.5135	342.846	2.26238e-06	7.22143e-05	down	4.14138	transcript/8043.p1	p1	XP_040209442.1	98.023	354	7	0	1	354	1	354	0	696	XP				Gene_symbol:CAVIN4	GeneID:120940567	Protein.Name:caveolae-associated protein 4
transcript/4	-10.9311	10.0505	95.8106	2.28013e-06	7.2378e-05	down	4.14039	transcript/4.p1	p1	XP_040199168.1	99.883	1713	2	0	2	1714	1021	2733	0	3456	XP	K04437	FLNA	filamin
transcript/5281	11.69	7.33201	98.6361	2.28687e-06	7.2378e-05	up	4.14039	transcript/5281.p1	p1	XP_040191962.1	87.941	340	41	0	1	340	1	340	0	630	XP				Gene_symbol:LOC120925499	GeneID:120925499	Protein.Name:mitochondrial amidoxime-reducing component 1-like
transcript/18035	-2.8996	6.03783	95.724	2.28938e-06	7.2378e-05	down	4.14039	transcript/18035.p1	p1	XP_040180477.1	90.385	156	14	1	10	165	1	155	3.75e-94	272	XP	K11351	NDUFB11	NADH dehydrogenase (ubiquinone) 1 beta subcomplex subunit 11
transcript/12605	-16.7713	8.09721	341.005	2.29738e-06	7.24003e-05	down	4.14026	transcript/12605.p1	p1	XP_040193834.1	98.37	368	4	2	1	367	1	367	0	741	XP	K10655	TRIM63, MURF1	tripartite motif-containing protein 63 [EC:2.3.2.27]
transcript/5649	-4.70814	2.86968	95.5435	2.30881e-06	7.25302e-05	down	4.13948	transcript/5649.p1	p1	XP_040186164.1	97.015	268	8	0	1	268	8	275	0	545	XP	K16782	NEURL2	neuralized-like protein 2
transcript/14272	5.35555	7.9908	94.9735	2.37148e-06	7.38395e-05	up	4.13171	transcript/14272.p1	p1	XP_040192176.1	98.813	337	4	0	1	337	97	433	0	699	XP	K01320	F7	coagulation factor VII [EC:3.4.21.21]
transcript/14272	5.35555	7.9908	94.9735	2.37148e-06	7.38395e-05	up	4.13171	transcript/14272.p6	p6	XP_040192176.1	100	23	0	0	12	34	1	23	4.78e-09	51.6	XP	K01320	F7	coagulation factor VII [EC:3.4.21.21]
transcript/16628	13.2686	8.38527	97.1814	2.37635e-06	7.38395e-05	up	4.13171	transcript/16628.p1	p1	XP_040181979.1	97.77	269	6	0	1	269	1	269	0	542	XP	K00562	INMT, TEMT	methyltransferase [EC:2.1.1.49 2.1.1.96]
transcript/17164	-2.81801	8.50587	94.8769	2.3823e-06	7.38395e-05	down	4.13171	transcript/17164.p1	p1	XP_040193432.1	98	250	5	0	1	250	1	250	0	508	XP	K02127	ATPeF0B, ATP5F1, ATP4	F-type H+-transporting ATPase subunit b
transcript/10597	3.07426	4.02296	94.8472	2.38564e-06	7.38395e-05	up	4.13171	transcript/10597.p1	p1	XP_040206695.1	99.352	463	3	0	1	463	1	463	0	953	XP	K14693	SLC30A6, ZNT6	solute carrier family 30 (zinc transporter), member 6
transcript/7821	13.1236	7.27098	97.7897	2.38768e-06	7.38395e-05	up	4.13171	transcript/7821.p1	p1	XP_040200040.1	99.118	680	6	0	1	680	6	685	0	1397	XP	K01745	hutH, HAL	histidine ammonia-lyase [EC:4.3.1.3]
transcript/17158	-13.0382	4.65114	335.435	2.40783e-06	7.42315e-05	down	4.12941	transcript/17158.p1	p1	XP_040190871.1	99.275	138	1	0	16	153	33	170	3.19e-99	285	XP	K12758	MYLPF	fast skeletal myosin light chain 2
transcript/18277	-2.81908	5.73124	94.4416	2.43182e-06	7.4739e-05	down	4.12645	transcript/18277.p1	p1	XP_040200559.1	96.341	82	3	0	1	82	1	82	3.01e-56	170	XP	K00418	QCR8, UQCRQ	ubiquinol-cytochrome c reductase subunit 8
transcript/16690	-3.97499	10.0804	94.2819	2.4503e-06	7.50744e-05	down	4.12451	transcript/16690.p1	p1	XP_040217125.1	86.859	312	6	1	1	277	1	312	0	538	XP	K00134	GAPDH, gapA	glyceraldehyde 3-phosphate dehydrogenase (phosphorylating) [EC:1.2.1.12]
transcript/17961	-2.78576	4.13093	94.1525	2.4654e-06	7.53045e-05	down	4.12318	transcript/17961.p1	p1	XP_040183918.1	94.565	184	10	0	8	191	1	184	4.94e-121	342	XP	K17402	MRPS23	small subunit ribosomal protein S23
transcript/11855	-8.3111	7.41346	95.2245	2.48906e-06	7.55819e-05	down	4.12158	transcript/11855.p1	p1	XP_040202277.1	98.555	346	5	0	1	346	1	346	0	712	XP	K10258	TER, TSC13, CER10	very-long-chain enoyl-CoA reductase [EC:1.3.1.93]
transcript/13869	16.5299	7.57613	331.523	2.4897e-06	7.55819e-05	up	4.12158	transcript/13869.p1	p1	XP_040177030.1	89.286	196	21	0	1	196	1	196	6.63e-134	375	XP	K03991	MBL	mannose-binding lectin
transcript/3495	-8.8094	9.00344	93.7018	2.51884e-06	7.62333e-05	down	4.11786
transcript/10723	2.51183	6.52886	93.265	2.57199e-06	7.76053e-05	up	4.11011	transcript/10723.p1	p1	XP_040205517.1	96.97	264	8	0	1	264	1	264	0	537	XP				Gene_symbol:TPRG1	GeneID:120936861	Protein.Name:tumor protein p63-regulated gene 1 protein
transcript/3424	15.1087	5.90018	325.914	2.61376e-06	7.86166e-05	up	4.10449	transcript/3424.p1	p1	XP_040217260.1	90.08	625	60	1	1	625	276	898	0	1161	XP	K23593	A2ML	alpha-2-macroglobulin-like protein
transcript/3424	15.1087	5.90018	325.914	2.61376e-06	7.86166e-05	up	4.10449	transcript/3424.p2	p2	XP_040217260.1	90.187	214	21	0	8	221	1	214	8.78e-130	390	XP	K23593	A2ML	alpha-2-macroglobulin-like protein
transcript/6308	16.8274	7.83195	325.557	2.62194e-06	7.86166e-05	up	4.10449	transcript/6308.p1	p1	XP_040189790.1	98.618	434	3	1	1	434	1	431	0	875	XP	K09387	FOXA1, HNF3A	forkhead box protein A1, hepatocyte nuclear factor 3-alpha
transcript/15648	-2.35279	4.7028	92.8063	2.62926e-06	7.86166e-05	down	4.10449	transcript/15648.p1	p1	XP_040212340.1	95.789	285	12	0	1	285	1	285	0	572	XP	K07556	ATPeAF2, ATPAF2, ATP12	ATP synthase mitochondrial F1 complex assembly factor 2
transcript/14006	-4.11684	4.20408	92.5824	2.65777e-06	7.90591e-05	down	4.10205	transcript/14006.p1	p1	XP_040202445.1	94.581	406	22	0	1	406	1	406	0	804	XP	K04405	ECSIT	evolutionarily conserved signaling intermediate in Toll pathway
transcript/5655	-16.4912	8.01805	323.582	2.6678e-06	7.90591e-05	down	4.10205	transcript/5655.p1	p1	WG06777	82.958	311	51	1	1	309	53	363	7.92e-163	460	WG				Nr:NP_001006717.1/1.15873e-135/myozenin-1 [Xenopus tropicalis] &gt;AAH75445.1 myozenin 1 [Xenopus tropicalis] &gt;OCA28573.1 hypothetical protein XENTR_v90018242mg [Xenopus tropicalis]	Swissprot:Q8SQ24/8e-110/ MYOZ1_BOVIN Myozenin-1 OS=Bos taurus GN=MYOZ1 PE=2 SV=1	TrEMBL:Q6DIU0/1e-135/Q6DIU0_XENTR Myozenin 1 OS=Xenopus tropicalis GN=myoz1 PE=2 SV=1	Interpro:PF05556/1.1E-100/Calcineurin-binding protein (Calsarcin)
transcript/8940	9.7785	5.9797	95.325	2.67207e-06	7.90591e-05	up	4.10205	transcript/8940.p1	p1	XP_040179120.1	98.371	491	8	0	1	491	1	491	0	1004	XP				Gene_symbol:LOC120913318	GeneID:120913318	Protein.Name:cytochrome P450 2F2-like
transcript/2600	3.0254	7.06716	92.4359	2.67663e-06	7.90591e-05	up	4.10205
transcript/18285	-2.28273	5.51596	92.3799	2.68388e-06	7.90591e-05	down	4.10205	transcript/18285.p2	p2	XP_040193066.1	100	51	0	0	1	51	1	51	6.17e-31	103	XP	K02135	ATPeF1E, ATP5E, ATP15	F-type H+-transporting ATPase subunit epsilon
transcript/11058	9.50047	5.13495	94.9502	2.71064e-06	7.95542e-05	up	4.09934	transcript/11058.p1	p1	XP_040200383.1	96.86	605	19	0	10	614	1	605	0	1223	XP	K01328	F12	coagulation factor XII (Hageman factor) [EC:3.4.21.38]
transcript/17875	14.2247	5.41696	321.525	2.71672e-06	7.95542e-05	up	4.09934	transcript/17875.p1	p1	XP_040182277.1	86.339	183	11	1	12	180	1	183	4.82e-115	326	XP	K03993	MASP2	mannan-binding lectin serine protease 2 [EC:3.4.21.104]
transcript/4143	-13.6799	10.6817	92.572	2.74098e-06	7.99048e-05	down	4.09743	transcript/4143.p1	p1	F6UH63	100	377	0	0	1	377	1	377	0	790	tr	K12314	ACTC1	actin, alpha cardiac muscle
transcript/8370	10.1564	4.12151	94.1752	2.74479e-06	7.99048e-05	up	4.09743	transcript/8370.p1	p1	XP_040210982.1	97.16	493	14	0	1	493	1	493	0	996	XP				Gene_symbol:LOC120941569	GeneID:120941569	Protein.Name:cytochrome P450 2C29-like isoform X2
transcript/1351	-4.37236	5.01356	91.4985	2.80119e-06	8.12948e-05	down	4.08994	transcript/1351.p1	p1	WG23746	89.41	661	60	3	10	660	1	661	0	1203	WG	K00234	SDHA, SDH1	succinate dehydrogenase (ubiquinone) flavoprotein subunit [EC:1.3.5.1]
transcript/3252	15.5675	7.65497	146.901	2.81691e-06	8.12948e-05	up	4.08994	transcript/3252.p1	p1	XP_040181605.1	97.361	341	9	0	13	353	1	341	0	693	XP	K17305	APOH, B2G1	beta-2-glycoprotein 1
transcript/17985	-3.33745	7.34342	91.3823	2.81711e-06	8.12948e-05	down	4.08994	transcript/17985.p1	p1	XP_040179790.1	97.531	162	4	0	1	162	1	162	3.38e-113	320	XP	K02134	ATPeF1D, ATP5D, ATP16	F-type H+-transporting ATPase subunit delta
transcript/11272	2.44867	4.80074	91.0819	2.85877e-06	8.21095e-05	up	4.08561	transcript/11272.p1	p1	XP_040195927.1	98.876	267	3	0	1	267	1	267	0	543	XP	K04711	ACER3, YDC1	dihydroceramidase [EC:3.5.1.-]
transcript/14	-17.0997	10.6742	141.488	2.86887e-06	8.21095e-05	down	4.08561	transcript/14.p1	p1	XP_040186809.1	98.811	1935	23	0	1	1935	1	1935	0	3917	XP	K24220	MYH1s	myosin heavy chain 1/2/3/4/8/13/7B/15
transcript/12026	13.6205	4.74156	315.383	2.87015e-06	8.21095e-05	up	4.08561	transcript/12026.p1	p1	XP_040179177.1	94.104	441	25	1	1	440	34	474	0	823	XP				Gene_symbol:LOC120913364	GeneID:120913364	Protein.Name:cytochrome P450 2G1-like
transcript/12026	13.6205	4.74156	315.383	2.87015e-06	8.21095e-05	up	4.08561	transcript/12026.p2	p2	XP_040179177.1	95.238	63	3	0	8	70	465	527	2.24e-34	124	XP				Gene_symbol:LOC120913364	GeneID:120913364	Protein.Name:cytochrome P450 2G1-like
transcript/14616	-3.16039	10.1549	90.8716	2.88838e-06	8.22693e-05	down	4.08476	transcript/14616.p1	p1	XP_040176584.1	99.293	283	2	0	1	283	1	283	0	568	XP	K15040	VDAC2	voltage-dependent anion channel protein 2
transcript/2417	-8.62578	7.1913	92.5788	2.89231e-06	8.22693e-05	down	4.08476	transcript/2417.p1	p1	XP_040208711.1	98.374	369	6	0	1	369	1943	2311	0	728	XP				Gene_symbol:XIRP1	GeneID:120940120	Protein.Name:xin actin-binding repeat-containing protein 1
transcript/15954	-6.05204	8.98164	90.6622	2.91824e-06	8.27696e-05	down	4.08213	transcript/15954.p1	p1	XP_040208820.1	99.048	105	1	0	1	105	1	105	1.65e-73	215	XP	K08738	CYC	cytochrome c
transcript/17171	-2.27366	6.18481	90.3703	2.96047e-06	8.37282e-05	down	4.07713	transcript/17171.p1	p1	XP_040190844.1	89.655	232	24	0	21	252	1	232	1.64e-156	436	XP				Gene_symbol:OCIAD1	GeneID:120923177	Protein.Name:OCIA domain-containing protein 1
transcript/7227	11.8792	4.05807	142.672	2.9929e-06	8.44047e-05	up	4.07363
transcript/9541	10.9359	6.57999	92.7905	3.00833e-06	8.45998e-05	up	4.07263	transcript/9541.p1	p1	XP_040179133.1	96.146	493	19	0	1	493	1	493	0	986	XP				Gene_symbol:LOC120913328	GeneID:120913328	Protein.Name:cytochrome P450 2G1-like
transcript/8858	-2.68827	4.55711	89.8941	3.03097e-06	8.49956e-05	down	4.0706
transcript/1207	-20.6758	12.2295	308.994	3.04237e-06	8.5075e-05	down	4.0702	transcript/1207.p1	p1	XP_040212178.1	99.599	997	4	0	1	997	1	997	0	2045	XP	K05853	ATP2A	P-type Ca2+ transporter type 2A [EC:7.2.2.10]
transcript/2116	-4.41579	7.17077	89.7537	3.05214e-06	8.51083e-05	down	4.07003	transcript/2116.p1	p1	XP_040217402.1	96.886	578	15	1	1	575	1	578	0	1137	XP	K09557	BAG3	BCL2-associated athanogene 3
transcript/13073	6.18137	4.99201	90.2716	3.13138e-06	8.70734e-05	up	4.06011	transcript/13073.p1	p1	XP_040205649.1	88.172	279	31	2	142	418	58	336	2.25e-165	469	XP				Gene_symbol:C4H2orf72	GeneID:120936920	Protein.Name:uncharacterized protein C2orf72 homolog isoform X1
transcript/4061	11.4845	3.70768	139.984	3.14788e-06	8.72878e-05	up	4.05905	transcript/4061.p1	p1	XP_040211584.1	95.514	914	41	0	1	914	869	1782	0	1781	XP				Gene_symbol:LOC120942725	GeneID:120942725	Protein.Name:uncharacterized protein LOC120942725
transcript/17684	14.9438	9.76603	90.7701	3.16101e-06	8.74076e-05	up	4.05845	transcript/17684.p1	p1	XP_040177029.1	83.249	197	21	2	27	211	1	197	1.66e-115	329	XP	K03991	MBL	mannose-binding lectin
transcript/1606	7.00071	3.80326	89.7056	3.18762e-06	8.78987e-05	up	4.05602	transcript/1606.p1	p1	XP_040202440.1	96.037	328	13	0	1	328	26	353	0	664	XP	K14379	ACP5	tartrate-resistant acid phosphatase type 5 [EC:3.1.3.2]
transcript/774	2.13321	5.18523	88.6634	3.22274e-06	8.83768e-05	up	4.05366	transcript/774.p1	p1	XP_040176388.1	97.591	1121	24	1	29	1146	1	1121	0	2253	XP	K14007	SEC24	protein transport protein SEC24
transcript/15884	9.10705	6.63523	90.923	3.23007e-06	8.83768e-05	up	4.05366	transcript/15884.p1	p1	XP_040196290.1	97.674	301	7	0	1	301	1	301	0	611	XP	K15101	SLC25A2_15, ORNT	solute carrier family 25 (mitochondrial ornithine transporter) member 2/15
transcript/9991	6.46675	7.64754	88.6083	3.23167e-06	8.83768e-05	up	4.05366	transcript/9991.p1	p1	XP_040216077.1	98.308	532	9	0	1	532	1	532	0	1095	XP	K00485	FMO	dimethylaniline monooxygenase (N-oxide forming) / hypotaurine monooxygenase [EC:1.14.13.8 1.8.1.-]
transcript/9222	-6.0325	5.7071	89.3801	3.25081e-06	8.86561e-05	down	4.05229	transcript/9222.p1	p1	XP_040185047.1	98.83	513	6	0	1	513	1	513	0	1025	XP	K13872	SLC7A6	solute carrier family 7 (L-type amino acid transporter), member 6
transcript/17899	-3.14777	6.60534	88.4291	3.26088e-06	8.8687e-05	down	4.05214	transcript/17899.p1	p1	XP_040212403.1	90.173	173	17	0	1	173	1	173	4.45e-119	336	XP	K03966	NDUFB10	NADH dehydrogenase (ubiquinone) 1 beta subcomplex subunit 10
transcript/17846	-3.28328	6.27902	88.3235	3.27826e-06	8.89161e-05	down	4.05102	transcript/17846.p1	p1	XP_040205360.1	94.624	186	10	0	1	186	1	186	1.93e-132	370	XP	K03961	NDUFB5	NADH dehydrogenase (ubiquinone) 1 beta subcomplex subunit 5
transcript/2524	-3.45164	5.08614	88.1931	3.29986e-06	8.92582e-05	down	4.04935
transcript/14585	-2.31905	5.3102	88.0521	3.32342e-06	8.94549e-05	down	4.0484	transcript/14585.p1	p1	XP_040204843.1	97.391	345	9	0	1	345	1	345	0	663	XP	K17550	PPP1R7, SDS22	protein phosphatase 1 regulatory subunit 7
transcript/66	-17.5686	9.11357	138.647	3.32516e-06	8.94549e-05	down	4.0484	transcript/66.p1	p1	XP_040186809.1	98.89	1441	16	0	1	1441	495	1935	0	2846	XP	K24220	MYH1s	myosin heavy chain 1/2/3/4/8/13/7B/15
transcript/17463	-2.6079	4.92654	87.9826	3.3351e-06	8.94797e-05	down	4.04828	transcript/17463.p1	p1	XP_040189650.1	96.154	182	7	0	1	182	1	182	9.21e-132	369	XP	K23506	APOPT1	apoptogenic protein 1
transcript/18147	-2.7374	5.4579	87.7632	3.37231e-06	8.98643e-05	down	4.04641	transcript/18147.p2	p2	XP_040209404.1	96.454	141	5	0	1	141	1	141	8.53e-99	282	XP	K03939	NDUFS6	NADH dehydrogenase (ubiquinone) Fe-S protein 6
transcript/11433	2.14507	6.58362	87.7569	3.37339e-06	8.98643e-05	up	4.04641	transcript/11433.p1	p1	XP_040194781.1	99.27	548	4	0	31	578	1	548	0	1124	XP	K09500	CCT8	T-complex protein 1 subunit theta
transcript/13615	14.6769	6.98002	141.014	3.37659e-06	8.98643e-05	up	4.04641	transcript/13615.p1	p1	XP_040217504.1	99.148	352	3	0	1	352	6	357	0	713	XP	K00049	GRHPR	glyoxylate/hydroxypyruvate reductase [EC:1.1.1.79 1.1.1.81]
transcript/13730	-17.048	8.6011	297.275	3.39629e-06	9.01469e-05	down	4.04505
transcript/1585	-4.82495	5.13972	87.3942	3.43603e-06	9.09585e-05	down	4.04116	transcript/1585.p1	p1	XP_040193291.1	99.492	197	1	0	9	205	1	197	6.59e-149	413	XP	K25512	DPT	dermatopontin
transcript/10981	-6.89761	5.01899	88.8532	3.46598e-06	9.15074e-05	down	4.03854	transcript/10981.p1	p1	XP_040202443.1	98.311	296	5	0	1	296	1	296	0	611	XP				Gene_symbol:CNN1	GeneID:120933341	Protein.Name:calponin-1
transcript/12104	6.95274	6.40676	88.1697	3.5326e-06	9.30188e-05	up	4.03143	transcript/12104.p1	p1	XP_040202308.1	95.909	220	9	0	5	224	1	220	2.45e-148	414	XP	K06563	CLEC4L_M, DC-SIGN, CD209, CD299	C-type lectin domain family 4 member L/M
transcript/11094	6.24607	5.72617	87.5655	3.60465e-06	9.4665e-05	up	4.02381	transcript/11094.p1	p1	XP_040186642.1	96.753	308	10	0	1	308	31	338	0	623	XP	K24476	EBI3, IL27B	interleukin 27 subunit beta
transcript/11094	6.24607	5.72617	87.5655	3.60465e-06	9.4665e-05	up	4.02381	transcript/11094.p19	p19	XP_040186642.1	96	25	1	0	1	25	1	25	2.22e-09	51.6	XP	K24476	EBI3, IL27B	interleukin 27 subunit beta
transcript/15695	4.59258	7.15003	86.0346	3.68368e-06	9.59841e-05	up	4.0178	transcript/15695.p1	p1	XP_040188326.1	98.171	328	6	0	33	360	1	328	0	679	XP	K01368	CTSS	cathepsin S [EC:3.4.22.27]
transcript/10945	15.6961	8.68783	88.5602	3.69134e-06	9.59841e-05	up	4.0178	transcript/10945.p1	p1	XP_040203654.1	94.255	557	26	3	1	552	649	1204	0	1080	XP				Gene_symbol:LOC120935667	GeneID:120935667	Protein.Name:uncharacterized protein LOC120935667
transcript/12566	-4.62579	3.14003	85.9576	3.69834e-06	9.59841e-05	down	4.0178	transcript/12566.p1	p1	XP_040210415.1	99.663	297	1	0	1	297	1	297	0	599	XP	K09091	HEY	hairy and enhancer of split related with YRPW motif
transcript/17523	-2.0279	4.30738	85.9519	3.69942e-06	9.59841e-05	down	4.0178	transcript/17523.p1	p1	XP_040215512.1	96.552	87	3	0	1	87	1	87	2.23e-59	178	XP	K02970	RP-S21, MRPS21, rpsU	small subunit ribosomal protein S21
transcript/10693	12.3825	4.23574	288.362	3.7035e-06	9.59841e-05	up	4.0178	transcript/10693.p1	p1	XP_040204426.1	97.741	487	9	1	1	485	1	487	0	978	XP	K03912	SERPIND1, HCF2	heparin cofactor II
transcript/15483	-4.97491	4.72952	85.8815	3.71289e-06	9.59841e-05	down	4.0178	transcript/15483.p1	p1	XP_040186682.1	99.725	363	1	0	1	363	1	363	0	723	XP	K19387	PTRF	polymerase I and transcript release factor
transcript/12067	15.2156	8.06038	88.3685	3.72652e-06	9.60027e-05	up	4.01772	transcript/12067.p1	p1	XP_040181293.1	96.73	367	12	0	1	367	1	367	0	719	XP	K08760	APOA4	apolipoprotein A-IV
transcript/18234	-3.17905	5.19857	85.7772	3.73295e-06	9.60027e-05	down	4.01772	transcript/18234.p1	p1	XP_040182982.1	100	73	0	0	2	74	4	76	4.5e-49	151	XP	K17784	MICOS10, MINOS1, MIC10	MICOS complex subunit MIC10
transcript/12744	2.79654	3.02816	85.6484	3.75792e-06	9.6395e-05	up	4.01595	transcript/12744.p1	p1	XP_040199928.1	97.024	336	10	0	1	336	1	336	0	664	XP				Gene_symbol:TMEM19	GeneID:120931970	Protein.Name:transmembrane protein 19 isoform X1
transcript/13260	-3.06704	8.2562	85.5804	3.77117e-06	9.64856e-05	down	4.01554	transcript/13260.p1	p1	XP_040212775.1	97.339	451	12	0	10	460	1	451	0	892	XP	K00415	QCR2, UQCRC2	ubiquinol-cytochrome c reductase core subunit 2
transcript/9808	-7.13491	6.50794	86.4867	3.8747e-06	9.88797e-05	down	4.00489	transcript/9808.p1	p1	XP_040197905.1	99.071	538	4	1	1	537	1	538	0	1088	XP	K04454	MEF2C	MADS-box transcription enhancer factor 2C
transcript/10968	-17.6632	8.74438	134.307	3.88816e-06	9.89686e-05	down	4.0045	transcript/10968.p1	p1	XP_040215384.1	97.297	74	2	0	27	100	297	370	1.18e-44	150	XP				Gene_symbol:LOC120945342	GeneID:120945342	Protein.Name:store-operated calcium entry regulator STIMATE-like isoform X3
transcript/2659	3.09052	6.91669	84.8827	3.91049e-06	9.92387e-05	up	4.00332	transcript/2659.p1	p1	XP_040206257.1	98.602	644	7	1	1	644	1	642	0	1307	XP	K01230	MAN1A_C, MNS1_2	mannosyl-oligosaccharide alpha-1,2-mannosidase [EC:3.2.1.113]
transcript/2446	-4.42106	5.64603	84.8422	3.91876e-06	9.92387e-05	down	4.00332	transcript/2446.p1	p1	XP_040205732.1	98.969	194	2	0	1	194	1	194	3.85e-138	385	XP				Gene_symbol:LOC120936956	GeneID:120936956	Protein.Name:testis development-related protein isoform X1
transcript/5389	-9.11018	3.71043	86.3558	3.93655e-06	9.94354e-05	down	4.00246	transcript/5389.p1	p1	XP_040185526.1	95.794	737	22	3	1	736	1	729	0	1443	XP	K06808	CDH13	cadherin 13, H-cadherin
transcript/12054	-3.67794	11.2132	84.6823	3.95165e-06	9.95635e-05	down	4.0019	transcript/12054.p1	p1	XP_040196965.1	99.234	522	4	0	1	522	1	522	0	1045	XP	K02133	ATPeF1B, ATP5B, ATP2	F-type H+-transporting ATPase subunit beta [EC:7.1.2.2]
transcript/13375	-11.1823	4.18582	280.372	4.01153e-06	0.000100816	down	3.99647	transcript/13375.p1	p1	XP_040200141.1	99.587	242	1	0	8	249	1	242	0	499	XP	K18485	MYF6, MRF4	myogenic factor 6
transcript/12587	-4.19993	3.62975	84.2283	4.04684e-06	0.000101447	down	3.99376	transcript/12587.p1	p1	XP_040193362.1	100	445	0	0	1	445	60	504	0	923	XP				Gene_symbol:CSDE1	GeneID:120927023	Protein.Name:cold shock domain-containing protein E1 isoform X6
transcript/16540	-3.68396	4.09474	84.0572	4.08343e-06	0.000102106	down	3.99095	transcript/16540.p1	p1	XP_040194754.1	95.833	336	14	0	1	336	1	336	0	682	XP	K17420	MRPL39	large subunit ribosomal protein L39
transcript/1258	-3.70669	7.53127	83.9317	4.11052e-06	0.000102163	down	3.99071	transcript/1258.p1	p1	XP_040191385.1	97.248	763	13	2	40	794	1	763	0	1498	XP	K17785	IMMT, MIC60	MICOS complex subunit MIC60
transcript/16724	5.27461	8.21864	83.9044	4.11643e-06	0.000102163	up	3.99071	transcript/16724.p1	p1	XP_040195335.1	96.629	267	8	1	1	266	1	267	0	541	XP	K25409	MFAP4	microfibrillar-associated protein 4
transcript/10024	12.9878	6.58052	86.3785	4.11658e-06	0.000102163	up	3.99071	transcript/10024.p1	p1	XP_040217012.1	93.849	569	30	3	5	572	52	616	0	1087	XP	K03998	C8B	complement component 8 subunit beta
transcript/2930	12.3123	3.66974	276.848	4.15833e-06	0.000102772	up	3.98812	transcript/2930.p1	p1	XP_040203203.1	93.153	701	46	2	1	699	1	701	0	1297	XP				Gene_symbol:LOC120933854	GeneID:120933854	Protein.Name:C-type lectin domain family 4 member F-like isoform X1
transcript/17121	-3.79056	3.82757	83.6967	4.16182e-06	0.000102772	down	3.98812	transcript/17121.p1	p1	XP_040198731.1	96.939	98	3	0	1	98	1	98	1.54e-57	191	XP	K01868	TARS, thrS	threonyl-tRNA synthetase [EC:6.1.1.3]
transcript/15226	7.7986	8.31774	84.0661	4.17536e-06	0.000102851	up	3.98779
transcript/9243	-3.35527	6.88116	83.4372	4.21939e-06	0.000103558	down	3.98481	transcript/9243.p1	p1	XP_040215291.1	97.596	624	15	0	13	636	1	624	0	1264	XP	K15980	ACAD9	acyl-CoA dehydrogenase family member 9 [EC:1.3.99.-]
transcript/14916	11.2037	5.00338	85.8525	4.2278e-06	0.000103558	up	3.98481	transcript/14916.p1	p1	XP_040188529.1	90.71	366	12	1	24	367	1	366	0	680	XP	K06727	FCRL, IRTA, CD307	Fc receptor-like protein
transcript/10483	6.30377	6.57421	84.1505	4.24211e-06	0.000103558	up	3.98481	transcript/10483.p1	p1	XP_040181364.1	99.537	432	2	0	1	432	1	432	0	867	XP	K08171	SLC37A4	MFS transporter, OPA family, solute carrier family 37 (glycerol-6-phosphate transporter), member 4
transcript/8617	14.1096	5.36765	133.535	4.25874e-06	0.000103558	up	3.98481	transcript/8617.p1	p1	XP_040207047.1	95.812	191	8	0	16	206	16	206	3.96e-137	384	XP				Gene_symbol:LOC120937695	GeneID:120937695	Protein.Name:heme-binding protein 2-like
transcript/14266	-2.75725	6.38034	83.2354	4.26482e-06	0.000103558	down	3.98481	transcript/14266.p1	p1	XP_040185168.1	96.743	307	10	0	1	307	1	307	0	619	XP	K18587	COQ9	ubiquinone biosynthesis protein COQ9
transcript/16969	11.8352	4.49444	130.977	4.27388e-06	0.000103558	up	3.98481	transcript/16969.p1	p1	XP_040216521.1	97.368	304	8	0	1	304	1	304	0	622	XP	K00365	uaZ	urate oxidase [EC:1.7.3.3]
transcript/4035	13.1648	7.41523	85.6245	4.27712e-06	0.000103558	up	3.98481
transcript/11517	10.6185	4.65908	85.1865	4.37387e-06	0.000105476	up	3.97685	transcript/11517.p1	p1	XP_040205529.1	98.641	368	5	0	33	400	1	368	0	762	XP	K03992	MASP1	mannan-binding lectin serine protease 1 [EC:3.4.21.-]
transcript/10146	9.62981	6.54043	85.041	4.4066e-06	0.000105476	up	3.97685	transcript/10146.p6	p6	XP_040189339.1	98.246	57	1	0	1	57	1053	1109	1.46e-32	119	XP				Gene_symbol:LOC120920943	GeneID:120920943	Protein.Name:Fc receptor-like protein 3 isoform X2
transcript/12453	13.5171	4.71335	271.235	4.40754e-06	0.000105476	up	3.97685
transcript/16791	4.15354	7.47383	82.6119	4.40893e-06	0.000105476	up	3.97685	transcript/16791.p1	p1	XP_040190417.1	97.447	235	6	0	1	235	1	235	4.72e-170	469	XP	K03988	C1QG	complement C1q subcomponent subunit C
transcript/2732	4.74859	4.96706	82.6098	4.40943e-06	0.000105476	up	3.97685	transcript/2732.p1	p1	XP_040193944.1	99.044	523	5	0	1	523	188	710	0	1087	XP	K04373	RPS6KA	ribosomal protein S6 kinase alpha-1/2/3/6 [EC:2.7.11.1]
transcript/16751	11.8222	6.12253	84.8979	4.43907e-06	0.00010578	up	3.9756	transcript/16751.p1	p1	XP_040179940.1	98.258	287	5	0	1	287	1	287	0	592	XP	K01025	SULT1	sulfotransferase [EC:2.8.2.-]
transcript/16159	-3.83693	2.78972	82.4661	4.44347e-06	0.00010578	down	3.9756
transcript/12816	3.30852	5.37543	82.3713	4.46612e-06	0.000106065	up	3.97443	transcript/12816.p1	p1	XP_040210680.1	96.954	197	6	0	1	197	1	197	2.5e-139	389	XP	K16336	SDC2, CD362	syndecan 2
transcript/17921	-3.25437	7.02236	82.1422	4.52138e-06	0.000107014	down	3.97056	transcript/17921.p1	p1	XP_040212454.1	97.987	149	3	0	1	149	1	149	2.38e-105	299	XP	K03955	NDUFAB1	NADH dehydrogenase (ubiquinone) 1 alpha/beta subcomplex 1, acyl-carrier protein
transcript/6374	-3.32546	5.7186	82.0741	4.53797e-06	0.000107014	down	3.97056	transcript/6374.p1	p1	XP_040196965.1	99.185	491	4	0	1	491	1	491	0	981	XP	K02133	ATPeF1B, ATP5B, ATP2	F-type H+-transporting ATPase subunit beta [EC:7.1.2.2]
transcript/7239	4.53878	5.11512	82.0722	4.53843e-06	0.000107014	up	3.97056	transcript/7239.p1	p1	XP_040198260.1	97.312	372	10	0	1	372	1	372	0	759	XP	K24622	CERS3, LASS3	very-long-chain ceramide synthase / ultra-long-chain ceramide synthase [EC:2.3.1.297 2.3.1.298]
transcript/15092	2.76006	6.24341	82.0134	4.55284e-06	0.0001071	up	3.97021	transcript/15092.p1	p1	XP_040184842.1	97.573	206	5	0	1	206	1	206	8.16e-147	409	XP	K20352	TMED10, ERV25	p24 family protein delta-1
transcript/5768	4.24251	5.42948	81.9519	4.56792e-06	0.0001072	up	3.9698	transcript/5768.p1	p1	XP_040204927.1	98.373	553	9	0	1	553	1	553	0	1140	XP	K08107	GPC1	glypican 1
transcript/12911	16.0967	10.0413	83.6904	4.58312e-06	0.000107303	up	3.96939	transcript/12911.p1	p1	XP_040181293.1	97.275	367	10	0	1	367	1	367	0	725	XP	K08760	APOA4	apolipoprotein A-IV
transcript/14908	16.0491	7.63475	267.213	4.59857e-06	0.000107412	up	3.96895	transcript/14908.p1	p1	XP_040205395.1	86.475	451	38	3	1	435	1	444	0	668	XP				Gene_symbol:LOC120936802	GeneID:120936802	Protein.Name:fetuin-B-like
transcript/14244	-11.201	2.31568	124.347	4.62575e-06	0.000107793	down	3.96741	transcript/14244.p1	p1	XP_040183712.1	85.287	435	17	3	38	425	8	442	0	754	XP	K22682	CLEC18	c-type lectin domain family 18
transcript/18208	-2.69628	6.32958	81.5328	4.67248e-06	0.000108542	down	3.9644
transcript/13538	5.8044	5.96687	82.2523	4.68981e-06	0.000108542	up	3.9644	transcript/13538.p1	p1	XP_040186119.1	90.984	488	43	1	1	487	1	488	0	892	XP	K25374	BPI	bactericidal permeability-increasing protein
transcript/1829	6.86546	6.17594	82.9105	4.69676e-06	0.000108542	up	3.9644	transcript/1829.p1	p1	XP_040205448.1	95.082	549	27	0	1	549	1	549	0	1055	XP	K13023	CPN2	carboxypeptidase N regulatory subunit
transcript/14474	-10.165	3.09223	265.137	4.70161e-06	0.000108542	down	3.9644	transcript/14474.p1	p1	XP_040196701.1	98.942	189	2	0	1	189	1	189	5.03e-137	382	XP	K08050	PPP1R1A	protein phosphatase 1 regulatory subunit 1A
transcript/11016	3.04291	3.88142	81.1395	4.77324e-06	0.00010994	up	3.95885	transcript/11016.p1	p1	XP_040210905.1	99.383	324	2	0	1	324	1	324	0	672	XP				Gene_symbol:CYRIB	GeneID:120941529	Protein.Name:CYFIP-related Rac1 interactor B isoform X3
transcript/8681	10.7258	2.14223	263.362	4.7921e-06	0.000110118	up	3.95814	transcript/8681.p1	p1	XP_040187935.1	98.723	235	3	0	1	235	254	488	1.01e-176	496	XP	K03904	FGB	fibrinogen beta chain
transcript/8681	10.7258	2.14223	263.362	4.7921e-06	0.000110118	up	3.95814	transcript/8681.p12	p12	WG19734	90	30	3	0	5	34	73	102	1.84e-07	47	WG	K03904	FGB	fibrinogen beta chain
transcript/15479	-3.957	4.03644	80.8098	4.85972e-06	0.000111227	down	3.95379	transcript/15479.p1	p1	XP_040218018.1	97.391	345	9	0	1	345	1	345	0	699	XP	K18208	RNLS	renalase [EC:1.6.3.5]
transcript/16758	-2.85542	8.82836	80.7984	4.86273e-06	0.000111227	down	3.95379	transcript/16758.p1	p1	XP_040199284.1	99.317	293	2	0	1	293	1	293	0	598	XP	K02136	ATPeF1G, ATP5C1, ATP3	F-type H+-transporting ATPase subunit gamma
transcript/15927	8.82935	5.83647	83.0249	4.89196e-06	0.000111577	up	3.95243	transcript/15927.p1	p1	XP_040193451.1	95.578	294	13	0	21	314	1	294	0	582	XP	K15680	HSD11B1	corticosteroid 11-beta-dehydrogenase isozyme 1 [EC:1.1.1.146]
transcript/1296	2.42192	5.8601	80.6567	4.90052e-06	0.000111577	up	3.95243	transcript/1296.p1	p1	XP_040215924.1	99.083	654	6	0	1	654	1	654	0	1342	XP	K05677	ABCD3, PMP70	ATP-binding cassette, subfamily D (ALD), member 3 [EC:7.6.2.4]
transcript/7495	2.22019	7.03876	80.5334	4.93366e-06	0.000111939	up	3.95102	transcript/7495.p1	p1	XP_040204884.1	98.712	233	1	1	1	233	1	231	7.82e-165	456	XP	K23921	EFHD1	EF-hand domain-containing family member D1
transcript/16106	-10.2693	1.70255	260.528	4.94158e-06	0.000111939	down	3.95102	transcript/16106.p1	p1	XP_040213594.1	98.077	208	4	0	1	208	43	250	1.74e-153	427	XP	K24540	PRKRA	interferon-inducible double-stranded RNA-dependent protein kinase activator A
transcript/819	-15.5119	7.80045	260.361	4.95061e-06	0.000111939	down	3.95102	transcript/819.p1	p1	XP_040195156.1	99.502	603	3	0	1	603	1	603	0	1250	XP	K10182	TBX15, TBX14	T-box protein 15
transcript/4405	11.0543	4.04455	82.7557	4.96154e-06	0.000111939	up	3.95102
transcript/12931	17.0268	9.76337	82.3464	5.02277e-06	0.000112771	up	3.9478	transcript/12931.p1	p1	XP_040206380.1	97.233	506	14	0	8	513	1	506	0	1036	XP	K08069	VNN	pantetheine hydrolase [EC:3.5.1.92]
transcript/10009	2.04424	4.28743	80.1865	5.02842e-06	0.000112771	up	3.9478	transcript/10009.p1	p1	XP_040188048.1	100	303	0	0	1	303	1	303	0	595	XP	K14715	SLC39A9, ZIP9	solute carrier family 39 (zinc transporter), member 9
transcript/16590	4.78023	4.27922	80.1717	5.0325e-06	0.000112771	up	3.9478	transcript/16590.p1	p1	XP_040209052.1	98.374	246	4	0	34	279	1	246	0	506	XP	K01061	E3.1.1.45	carboxymethylenebutenolidase [EC:3.1.1.45]
transcript/1267	-12.3208	3.72308	258.108	5.07426e-06	0.000113451	down	3.94519	transcript/1267.p1	p1	XP_040204804.1	95.063	1114	50	4	1	1113	1	1110	0	1973	XP	K17498	SPN1, IWS1	transcription factor SPN1
transcript/1267	-12.3208	3.72308	258.108	5.07426e-06	0.000113451	down	3.94519	transcript/1267.p20	p20	XP_040204805.1	100	28	0	0	1	28	1082	1109	5.28e-13	62	XP	K17498	SPN1, IWS1	transcription factor SPN1
transcript/10076	3.41871	7.22899	79.9263	5.10093e-06	0.000113639	up	3.94447	transcript/10076.p1	p1	XP_040205241.1	98.072	415	3	1	20	434	1	410	0	836	XP	K23412	SERPINI1	neuroserpin
transcript/6194	-4.57632	5.40174	79.9098	5.10556e-06	0.000113639	down	3.94447	transcript/6194.p1	p1	XP_040206344.1	98.687	838	11	0	1	838	2294	3131	0	1706	XP	K05637	LAMA1_2	laminin, alpha 1/2
transcript/4796	-2.78695	8.11493	79.7615	5.14749e-06	0.000114316	down	3.94189	transcript/4796.p1	p1	XP_040194849.1	96.209	211	8	0	1	211	1	211	1.75e-149	416	XP	K02137	ATPeF0O, ATP5O, ATP5	F-type H+-transporting ATPase subunit O
transcript/7879	3.53934	5.03703	79.6702	5.17352e-06	0.000114637	up	3.94067	transcript/7879.p1	p1	XP_040202000.1	98.191	608	11	0	6	613	1	608	0	1242	XP	K09516	RETSAT	all-trans-retinol 13,14-reductase [EC:1.3.99.23]
transcript/9765	-12.0895	3.97205	255.979	5.19491e-06	0.000114855	down	3.93985
transcript/14815	4.16538	2.38497	79.4974	5.22322e-06	0.000115224	up	3.93846	transcript/14815.p1	p1	XP_040207028.1	98.119	319	6	0	1	319	339	657	0	655	XP				Gene_symbol:ACOXL	GeneID:120937685	Protein.Name:acyl-coenzyme A oxidase-like protein
transcript/12160	4.28241	3.90075	79.1735	5.31791e-06	0.000117053	up	3.93162	transcript/12160.p1	p1	XP_040190580.1	93.81	517	24	2	32	546	14	524	0	974	XP	K21957	FAM20A	pseudokinase FAM20A
transcript/14612	-15.7504	6.89183	257.324	5.33109e-06	0.000117083	down	3.9315	transcript/14612.p1	p1	XP_040190670.1	91.601	381	10	1	20	378	1	381	0	715	XP	K00933	E2.7.3.2	creatine kinase [EC:2.7.3.2]
transcript/44	-15.3173	7.24908	252.973	5.37202e-06	0.000117722	down	3.92914	transcript/44.p1	p1	XP_040193669.1	99.407	1687	10	0	1	1687	1	1687	0	3465	XP	K04857	CACNA1S, CAV1.1	voltage-dependent calcium channel L type alpha-1S
transcript/12388	-3.04409	5.40806	78.8498	5.41463e-06	0.000118394	down	3.92667	transcript/12388.p1	p1	XP_040208262.1	98.639	147	2	0	1	147	1	147	3.53e-105	302	XP	K23087	TFPI2	tissue factor pathway inhibitor 2
transcript/8644	2.48616	4.61973	78.7911	5.43239e-06	0.000118522	up	3.9262	transcript/8644.p1	p1	XP_040206444.1	92.432	370	25	1	224	593	30	396	0	699	XP	K05132	IFNGR1, CD119	interferon gamma receptor 1
transcript/3734	-2.31704	5.21697	78.5534	5.50504e-06	0.000119513	down	3.92259	transcript/3734.p1	p1	XP_040193864.1	97.534	446	9	1	1	444	1	446	0	875	XP	K24176	SERINC2	serine incorporator 2
transcript/7474	-8.50348	4.59432	80.5118	5.5137e-06	0.000119513	down	3.92259
transcript/8622	13.2526	7.34066	80.761	5.51625e-06	0.000119513	up	3.92259	transcript/8622.p1	p1	XP_040183600.1	90.566	106	10	0	1	106	37	142	1.09e-65	197	XP	K12671	CXCL10, IP10	C-X-C motif chemokine 10
transcript/1852	13.7067	5.34514	124.194	5.5356e-06	0.000119513	up	3.92259	transcript/1852.p1	p1	XP_040211317.1	96.252	747	28	0	1	747	4	750	0	1511	XP	K11182	AOC1, ABP1	diamine oxidase [EC:1.4.3.22]
transcript/4638	5.82486	7.1359	78.7548	5.5431e-06	0.000119513	up	3.92259	transcript/4638.p1	p1	XP_040180271.1	94.958	119	6	0	22	140	1	119	1.65e-80	237	XP	K14686	SLC31A1, CTR1	solute carrier family 31 (copper transporter), member 1
transcript/4638	5.82486	7.1359	78.7548	5.5431e-06	0.000119513	up	3.92259	transcript/4638.p7	p7	XP_040180271.1	100	64	0	0	1	64	120	183	4.44e-41	134	XP	K14686	SLC31A1, CTR1	solute carrier family 31 (copper transporter), member 1
transcript/11154	13.1687	8.73445	80.4886	5.57043e-06	0.000119513	up	3.92259	transcript/11154.p1	p1	XP_040216783.1	95.126	595	29	0	18	612	1	595	0	1187	XP	K03997	C8A	complement component 8 subunit alpha
transcript/13684	12.4047	7.4121	80.5681	5.57379e-06	0.000119513	up	3.92259	transcript/13684.p1	p1	XP_040188191.1	94.787	422	22	0	1	422	1	422	0	833	XP	K04525	SERPINA	serpin A
transcript/18100	-2.83746	5.40811	78.3309	5.57412e-06	0.000119513	down	3.92259	transcript/18100.p1	p1	XP_040176507.1	88.194	144	17	0	1	144	1	144	5.36e-93	267	XP	K11353	NDUFA13	NADH dehydrogenase (ubiquinone) 1 alpha subcomplex subunit 13
transcript/554	5.52703	4.70681	78.9827	5.59241e-06	0.000119646	up	3.9221	transcript/554.p1	p1	XP_040181868.1	98.228	790	14	0	1	790	1	790	0	1623	XP	K13937	H6PD	hexose-6-phosphate dehydrogenase [EC:1.1.1.47 3.1.1.31]
transcript/12007	-8.02451	7.23292	118.898	5.6517e-06	0.000120581	down	3.91872	transcript/12007.p1	p1	XP_040198279.1	99.455	367	2	0	1	367	1	367	0	727	XP				Gene_symbol:LRRC28	GeneID:120931156	Protein.Name:leucine-rich repeat-containing protein 28
transcript/2576	14.9193	11.1847	78.9852	5.67148e-06	0.000120581	up	3.91872	transcript/2576.p1	p1	XP_040199281.1	98.31	947	16	0	1	947	1	947	0	1946	XP	K19015	ITIH2, SHAP	inter-alpha-trypsin inhibitor heavy chain H2
transcript/4112	4.53871	4.10483	78.0196	5.67253e-06	0.000120581	up	3.91872	transcript/4112.p1	p1	XP_040189151.1	96.465	877	25	2	17	890	1	874	0	1733	XP				Gene_symbol:CLMN	GeneID:120920860	Protein.Name:calmin isoform X1
transcript/17883	13.9393	9.98867	79.1974	5.74738e-06	0.000121779	up	3.91443	transcript/17883.p2	p2	XP_040183189.1	90.361	83	8	0	23	105	1	83	5.08e-49	152	XP	K23106	HAMP	hepcidin
transcript/6718	9.48941	5.59506	79.9808	5.75343e-06	0.000121779	up	3.91443	transcript/6718.p1	p1	XP_040201375.1	98.725	706	9	0	1	706	1	706	0	1469	XP	K00693	GYS	glycogen synthase [EC:2.4.1.11]
transcript/6798	11.3549	6.96198	79.5538	5.88845e-06	0.000124372	up	3.90528	transcript/6798.p1	p1	XP_040181874.1	98.102	527	10	0	1	527	1	527	0	1083	XP	K01672	CA	carbonic anhydrase [EC:4.2.1.1]
transcript/14058	-13.7253	7.92306	120.072	5.97881e-06	0.000126012	down	3.89959	transcript/14058.p1	p1	XP_040176390.1	94.915	295	9	3	1	290	20	313	0	548	XP	K26050
transcript/5344	12.6886	3.99799	119.965	6.01096e-06	0.000126421	up	3.89818	transcript/5344.p1	p1	XP_040214605.1	85.141	922	71	3	5	891	1	891	0	1582	XP				Gene_symbol:LOC120944911	GeneID:120944911	Protein.Name:inter-alpha-trypsin inhibitor heavy chain H3-like isoform X1
transcript/14575	13.4727	8.87021	78.8554	6.08947e-06	0.000127802	up	3.89346	transcript/14575.p1	p1	XP_040188120.1	99.015	406	4	0	13	418	1	406	0	837	XP	K00453	TDO2, kynA	tryptophan 2,3-dioxygenase [EC:1.13.11.11]
transcript/3454	2.79691	5.49003	76.7309	6.1028e-06	0.000127811	up	3.89343	transcript/3454.p1	p1	XP_040202501.1	95.956	989	40	0	1	989	1	989	0	1999	XP	K12311	MAN2B1, LAMAN	lysosomal alpha-mannosidase [EC:3.2.1.24]
transcript/2419	-2.36192	4.93889	76.6722	6.12334e-06	0.000127971	down	3.89289	transcript/2419.p2	p2	XP_040188104.1	97.826	138	3	0	1	138	1	138	1.35e-97	278	XP				Gene_symbol:LOC120920217	GeneID:120920217	Protein.Name:GSK3B-interacting protein
transcript/3966	-13.5158	4.89739	243.154	6.15949e-06	0.000128456	down	3.89124	transcript/3966.p1	p1	XP_040205362.1	97.862	842	18	0	1	842	1	842	0	1732	XP	K11836	USP5_13, UBP14	ubiquitin carboxyl-terminal hydrolase 5/13 [EC:3.4.19.12]
transcript/2288	-4.55658	5.87819	76.48	6.19112e-06	0.000128641	down	3.89062	transcript/2288.p1	p1	XP_040202012.1	98.558	763	11	0	1	763	1	763	0	1586	XP	K00280	LOXL2_3_4	lysyl oxidase-like protein 2/3/4 [EC:1.4.3.-]
transcript/18161	-2.45512	7.28833	76.4711	6.19425e-06	0.000128641	down	3.89062	transcript/18161.p1	p1	XP_040193223.1	98.182	110	2	0	6	115	1	110	2.78e-71	210	XP	K22255	ATPIF1	ATPase inhibitor, mitochondrial
transcript/8705	4.26008	3.82582	76.4322	6.20808e-06	0.000128659	up	3.89056	transcript/8705.p1	p1	XP_040215256.1	100	481	0	0	4	484	1	481	0	1003	XP	K08530	NR1C3, PPARG	peroxisome proliferator-activated receptor gamma
transcript/13536	8.72222	4.6073	78.4999	6.23844e-06	0.000128689	up	3.89046	transcript/13536.p1	p1	XP_040212688.1	94.99	499	25	0	1	499	1	499	0	988	XP	K17854	CYP2K	cytochrome P450 family 2 subfamily K [EC:1.14.-.-]
transcript/8905	8.28239	9.88446	76.32	6.2482e-06	0.000128689	up	3.89046	transcript/8905.p1	p1	XP_040176919.1	99.077	325	3	0	1	325	39	363	0	672	XP	K01623	ALDO	fructose-bisphosphate aldolase, class I [EC:4.1.2.13]
transcript/13172	13.0322	7.18942	119.668	6.24842e-06	0.000128689	up	3.89046	transcript/13172.p1	p1	XP_040204807.1	95.991	449	18	0	1	449	1	449	0	884	XP	K01344	PROC	protein C (activated) [EC:3.4.21.69]
transcript/8564	-2.17935	5.38379	75.8394	6.42359e-06	0.000132023	down	3.87935	transcript/8564.p1	p1	XP_040212286.1	100	576	0	0	13	588	1	576	0	1198	XP	K09594	FLCN, BHD	folliculin
transcript/11536	16.7403	10.3861	77.4883	6.45697e-06	0.000132196	up	3.87878	transcript/11536.p1	p1	XP_040177030.1	89.404	151	16	0	25	175	1	151	3.03e-98	284	XP	K03991	MBL	mannose-binding lectin
transcript/11536	16.7403	10.3861	77.4883	6.45697e-06	0.000132196	up	3.87878	transcript/11536.p19	p19	XP_040177030.1	92.593	27	2	0	1	27	170	196	2.26e-12	58.9	XP	K03991	MBL	mannose-binding lectin
transcript/1004	-3.28356	3.61623	75.7453	6.45863e-06	0.000132196	down	3.87878	transcript/1004.p1	p1	XP_040190947.1	98.711	1164	15	0	1	1164	1	1164	0	2397	XP	K14802	DRS2, ATP8A	phospholipid-transporting ATPase [EC:7.6.2.1]
transcript/2340	11.4465	3.2234	115.013	6.52764e-06	0.000133333	up	3.87506	transcript/2340.p1	p1	XP_040191056.1	98.141	1022	19	0	1	1022	1	1022	0	2103	XP	K22404	KLB	beta-klotho
transcript/14913	-2.09654	6.01649	75.4922	6.554e-06	0.000133369	down	3.87495	transcript/14913.p1	p1	XP_040178653.1	99.437	355	2	0	1	355	1	355	0	733	XP	K22991	WDR45, WIPI4, WIPI3	WD repeat-containing protein 45
transcript/10235	10.8601	2.83182	235.807	6.55625e-06	0.000133369	up	3.87495	transcript/10235.p1	p1	XP_040205528.1	91.367	695	14	1	37	685	1	695	0	1313	XP	K03992	MASP1	mannan-binding lectin serine protease 1 [EC:3.4.21.-]
transcript/14159	-2.25435	3.66094	75.3617	6.60385e-06	0.000134062	down	3.87269	transcript/14159.p1	p1	XP_040197617.1	92.203	295	15	3	38	326	15	307	0	551	XP	K17413	MRPS35	small subunit ribosomal protein S35
transcript/15409	-17.3512	12.4645	76.0571	6.63507e-06	0.000134421	down	3.87153	transcript/15409.p1	p1	XP_040190670.1	98.688	381	5	0	20	400	1	381	0	785	XP	K00933	E2.7.3.2	creatine kinase [EC:2.7.3.2]
transcript/8647	-9.16891	3.86499	76.6893	6.69916e-06	0.000135443	down	3.86824	transcript/8647.p1	p1	XP_040183893.1	99.487	585	3	0	1	585	20	604	0	1213	XP	K00710	GALNT	polypeptide N-acetylgalactosaminyltransferase [EC:2.4.1.41]
transcript/14275	-2.02778	6.42064	74.9897	6.74841e-06	0.000136162	down	3.86595	transcript/14275.p1	p1	XP_040208631.1	99.08	326	3	0	1	326	1	326	0	652	XP	K09512	DNAJB6	DnaJ homolog subfamily B member 6
transcript/17224	-2.64838	3.48815	74.8631	6.7985e-06	0.000136894	down	3.86362	transcript/17224.p1	p1	XP_040212780.1	96.386	166	6	0	1	166	1	166	1.04e-114	324	XP				Gene_symbol:LDAF1	GeneID:120943506	Protein.Name:lipid droplet assembly factor 1
transcript/5714	4.07376	5.26617	74.8112	6.81916e-06	0.000136937	up	3.86348	transcript/5714.p1	p1	XP_040186759.1	96.503	286	10	0	7	292	1	286	0	579	XP	K13577	SLC25A10, DIC	solute carrier family 25 (mitochondrial dicarboxylate transporter), member 10
transcript/16593	15.2121	10.4133	76.1548	6.82824e-06	0.000136937	up	3.86348	transcript/16593.p1	p1	XP_040217705.1	94.388	196	11	0	1	196	1	196	3.89e-139	388	XP	K18271	RBP4	retinol-binding protein 4
transcript/6147	-5.63145	5.7342	75.6011	6.85691e-06	0.000137235	down	3.86254	transcript/6147.p1	p1	XP_040176824.1	97.778	360	8	0	1	360	1	360	0	722	XP	K15010	HOMER	homer
transcript/18044	11.846	3.72583	114.814	6.89877e-06	0.000137795	up	3.86077	transcript/18044.p1	p1	XP_040215348.1	96.183	131	5	0	1	131	1	131	6.32e-90	258	XP	K10090	LGALS2	galectin-2
transcript/8741	-10.7569	1.98928	231.254	6.92846e-06	0.00013811	down	3.85977	transcript/8741.p1	p1	XP_040185656.1	94.326	141	8	0	2	142	243	383	2.37e-80	244	XP	K12565	SGCA	alpha-sarcoglycan
transcript/8741	-10.7569	1.98928	231.254	6.92846e-06	0.00013811	down	3.85977	transcript/8741.p2	p2	XP_040185656.1	97.222	108	3	0	1	108	140	247	1.04e-71	221	XP	K12565	SGCA	alpha-sarcoglycan
transcript/4915	6.93888	6.6469	75.8109	6.94942e-06	0.00013825	up	3.85933	transcript/4915.p1	p1	XP_040214608.1	92.793	888	55	2	1	881	1	886	0	1691	XP				Gene_symbol:LOC120944912	GeneID:120944912	Protein.Name:inter-alpha-trypsin inhibitor heavy chain H3-like isoform X1
transcript/2598	-3.24776	7.91428	74.4518	6.9643e-06	0.000138269	down	3.85927	transcript/2598.p1	p1	XP_040207268.1	97.819	642	13	1	1	641	1	642	0	1303	XP	K08869	ADCK, ABC1	aarF domain-containing kinase
transcript/15077	-10.8102	4.78473	76.4564	6.99158e-06	0.000138534	down	3.85844	transcript/15077.p1	p1	XP_040181389.1	97.5	240	6	0	13	252	1	240	2.05e-173	479	XP	K04848	SCN4B	voltage-gated sodium channel type IV beta
transcript/438	9.86662	10.1001	74.608	7.03872e-06	0.00013919	up	3.85639	transcript/438.p1	p1	XP_040187759.1	99.606	508	2	0	1	508	1	508	0	1054	XP				Gene_symbol:LOC120919602	GeneID:120919602	Protein.Name:1,25-dihydroxyvitamin D(3) 24-hydroxylase, mitochondrial isoform X1
transcript/10838	16.1705	7.65847	116.02	7.07457e-06	0.000139621	up	3.85505	transcript/10838.p1	p1	XP_040184143.1	96.182	550	21	0	1	550	1	550	0	1115	XP	K01313	F2	coagulation factor II (thrombin) [EC:3.4.21.5]
transcript/9601	8.34824	8.9261	74.7656	7.09465e-06	0.000139739	up	3.85468	transcript/9601.p1	p1	XP_040209329.1	97.738	619	14	0	12	630	1	619	0	1248	XP	K09582	PDIA4, ERP72	protein disulfide-isomerase A4 [EC:5.3.4.1]
transcript/1850	3.28945	3.95388	74.0468	7.13234e-06	0.000140203	up	3.85324	transcript/1850.p1	p1	XP_040206773.1	98.922	835	9	0	1	835	2	836	0	1715	XP				Gene_symbol:TTC13	GeneID:120937535	Protein.Name:tetratricopeptide repeat protein 13 isoform X2
transcript/10050	-4.87993	2.51117	73.931	7.1813e-06	0.000140887	down	3.85113	transcript/10050.p1	p1	XP_040184286.1	97.561	205	5	0	1	205	1	205	4.03e-149	414	XP				Gene_symbol:FIBIN	GeneID:120917219	Protein.Name:fin bud initiation factor homolog
transcript/15614	16.8774	7.99112	230.963	7.25294e-06	0.000141815	up	3.84828
transcript/16091	4.43794	4.47514	73.738	7.26374e-06	0.000141815	up	3.84828	transcript/16091.p1	p1	XP_040187503.1	96.032	252	10	0	1	252	1	252	5.48e-179	494	XP	K25049	TMEM106A	transmembrane protein 106A
transcript/15906	-2.76187	4.75437	73.6712	7.29259e-06	0.000141815	down	3.84828	transcript/15906.p1	p1	XP_040201687.1	98.45	258	4	0	1	258	1	258	0	512	XP				Gene_symbol:AMN1	GeneID:120932911	Protein.Name:protein AMN1 homolog
transcript/14348	13.2473	7.56607	75.6955	7.29977e-06	0.000141815	up	3.84828	transcript/14348.p1	p1	XP_040194216.1	98.228	395	7	0	1	395	1	395	0	808	XP	K00457	HPD, hppD	4-hydroxyphenylpyruvate dioxygenase [EC:1.13.11.27]
transcript/15651	-2.61106	7.29094	73.6365	7.30761e-06	0.000141815	down	3.84828	transcript/15651.p1	p1	XP_040199243.1	98.387	248	4	0	1	248	1	248	0	503	XP	K17563	CHCHD3	MICOS complex subunit MIC19
transcript/15883	-2.44137	6.78674	73.6209	7.31434e-06	0.000141815	down	3.84828	transcript/15883.p1	p1	XP_040199054.1	98.198	333	6	0	1	333	1	333	0	667	XP	K03522	fixB, etfA	electron transfer flavoprotein alpha subunit
transcript/15187	-17.844	8.95045	226.468	7.35109e-06	0.00014225	down	3.84695	transcript/15187.p1	p1	XP_040217909.1	87.045	247	2	1	1	217	1	247	2.78e-147	412	XP	K06099	CSDA, ZONAB	cold shock domain protein A
transcript/38	-3.68441	6.31058	73.3332	7.44049e-06	0.0001437	down	3.84254	transcript/38.p1	p1	XP_040212327.1	98.419	1708	27	0	47	1754	15	1722	0	3390	XP	K10386	PPL	periplakin
transcript/8608	-4.08276	5.69831	73.2629	7.4717e-06	0.000143905	down	3.84192	transcript/8608.p1	p1	XP_040205368.1	99.851	671	1	0	1	671	1	671	0	1378	XP	K15516	FMR	fragile X mental retardation protein
transcript/13321	-2.17235	5.52694	73.244	7.48012e-06	0.000143905	down	3.84192	transcript/13321.p1	p1	XP_040188786.1	99.798	494	1	0	1	494	1	494	0	1013	XP	K12231	HECTD1	E3 ubiquitin-protein ligase HECTD1 [EC:2.3.2.26]
transcript/6802	-3.9692	7.5957	73.1916	7.50352e-06	0.000144007	down	3.84162	transcript/6802.p1	p1	XP_040192890.1	98.884	627	7	0	1	627	1	627	0	1289	XP	K13126	PABPC	polyadenylate-binding protein
transcript/11701	3.5976	7.29598	73.1673	7.5144e-06	0.000144007	up	3.84162	transcript/11701.p1	p1	XP_040201805.1	95.517	513	23	0	1	513	1	513	0	1028	XP	K05906	PCYOX1, FCLY	prenylcysteine oxidase / farnesylcysteine lyase [EC:1.8.3.5 1.8.3.6]
transcript/11373	5.17208	5.93989	73.5421	7.62304e-06	0.000145807	up	3.83622	transcript/11373.p1	p1	XP_040189234.1	98.917	554	6	0	1	554	1	554	0	1134	XP	K12406	PKLR	pyruvate kinase isozymes R/L [EC:2.7.1.40]
transcript/18117	4.15964	5.62024	72.5451	7.79962e-06	0.000148898	up	3.82711	transcript/18117.p1	p1	XP_040194412.1	98.374	123	2	0	4	126	1	123	4e-88	253	XP				Gene_symbol:TXNDC17	GeneID:120927660	Protein.Name:thioredoxin domain-containing protein 17
transcript/869	3.34159	7.84546	72.4927	7.82424e-06	0.000149081	up	3.82658	transcript/869.p1	p1	XP_040195429.1	98.551	276	3	1	1	275	507	782	0	554	XP	K05060	IL6ST, GP130, CD130	interleukin 6 signal transducer
transcript/11851	13.1482	4.61023	112.748	7.84047e-06	0.000149104	up	3.82651	transcript/11851.p1	p1	XP_040214831.1	92.857	252	13	1	1	247	1	252	4.36e-171	473	XP				Gene_symbol:LOC120945051	GeneID:120945051	Protein.Name:uncharacterized protein LOC120945051
transcript/9760	2.5145	3.8339	72.3451	7.89408e-06	0.000149837	up	3.82438	transcript/9760.p1	p1	XP_040213676.1	97.258	547	14	1	1	547	716	1261	0	1092	XP	K17551	PPP1R9	neurabin
transcript/6022	-18.5385	9.80824	219.789	8.00099e-06	0.000150897	down	3.82132	transcript/6022.p1	p1	XP_040189289.1	99.762	420	1	0	1	420	1	420	0	807	XP	K23468	CASQ1	calsequestrin 1
transcript/17860	4.36625	4.6562	72.1149	8.00448e-06	0.000150897	up	3.82132	transcript/17860.p1	p1	XP_040187988.1	96.078	102	4	0	52	153	34	135	4.46e-66	199	XP	K07983	FCER1G	high affinity immunoglobulin epsilon receptor subunit gamma
transcript/11883	-11.0658	5.36044	112.099	8.00452e-06	0.000150897	down	3.82132
transcript/17953	16.6294	8.09173	222.616	8.01074e-06	0.000150897	up	3.82132	transcript/17953.p1	p1	XP_040202848.1	92.857	182	13	0	1	182	1	182	1.29e-123	348	XP	K25745	VMO1	vitelline membrane outer layer protein 1
transcript/10220	3.1436	2.62428	72.0536	8.03419e-06	0.000151052	up	3.82087	transcript/10220.p1	p1	XP_040188851.1	97.785	316	7	0	1	316	1	316	0	639	XP	K00288	MTHFD	methylenetetrahydrofolate dehydrogenase (NADP+) / methenyltetrahydrofolate cyclohydrolase / formyltetrahydrofolate synthetase [EC:1.5.1.5 3.5.4.9 6.3.4.3]
transcript/18165	-2.86819	5.64144	71.9183	8.10023e-06	0.000151818	down	3.81868	transcript/18165.p2	p2	XP_040190505.1	88.172	93	9	1	6	98	1	91	2.22e-44	140	XP	K00416	QCR6, UQCRH	ubiquinol-cytochrome c reductase subunit 6
transcript/488	-13.2745	6.51783	73.8768	8.10553e-06	0.000151818	down	3.81868	transcript/488.p1	p1	XP_040200240.1	99.314	1312	9	0	1	1312	207	1518	0	2702	XP	K12557	MYBPC1	myosin-binding protein C, slow-type
transcript/488	-13.2745	6.51783	73.8768	8.10553e-06	0.000151818	down	3.81868	transcript/488.p33	p33	XP_040200247.1	95.833	24	1	0	1	24	1265	1288	1.55e-08	49.3	XP	K12557	MYBPC1	myosin-binding protein C, slow-type
transcript/8895	3.01894	5.648	71.8706	8.12371e-06	0.000151872	up	3.81852	transcript/8895.p1	p1	XP_040209272.1	97.017	637	19	0	1	637	3	639	0	1286	XP	K12309	GLB1, ELNR1	beta-galactosidase [EC:3.2.1.23]
transcript/4266	5.36348	7.95127	71.8178	8.14974e-06	0.000151989	up	3.81819	transcript/4266.p1	p1	XP_040214609.1	89.977	878	84	1	1	878	1	874	0	1609	XP				Gene_symbol:LOC120944912	GeneID:120944912	Protein.Name:inter-alpha-trypsin inhibitor heavy chain H3-like isoform X2
transcript/13455	4.34825	7.30136	71.7959	8.1606e-06	0.000151989	up	3.81819	transcript/13455.p1	p1	XP_040187341.1	81.466	464	81	3	1	463	1	460	0	707	XP	K23879	GRN	progranulin
transcript/9606	-9.60594	8.71925	72.8862	8.22481e-06	0.000152898	down	3.8156	transcript/9606.p1	p1	XP_040193861.1	99.242	132	1	0	1	132	1	132	2.4e-90	259	XP	K08752	FABP3	fatty acid-binding protein 3, muscle and heart
transcript/7398	-2.96932	6.11587	71.5579	8.27943e-06	0.000153626	down	3.81354	transcript/7398.p1	p1	XP_040208989.1	100	131	0	0	1	131	1	131	1.39e-95	273	XP				Gene_symbol:MTURN	GeneID:120940288	Protein.Name:maturin
transcript/13104	-10.5044	2.03189	216.963	8.29923e-06	0.000153706	down	3.81331	transcript/13104.p1	p1	XP_040212179.1	100	178	0	0	1	178	817	994	2.06e-131	394	XP	K05853	ATP2A	P-type Ca2+ transporter type 2A [EC:7.2.2.10]
transcript/11868	-4.29616	8.53751	71.4808	8.31838e-06	0.000153774	down	3.81312	transcript/11868.p1	p1	XP_040214857.1	99.027	514	5	0	1	514	1	514	0	1047	XP	K00088	IMPDH, guaB	IMP dehydrogenase [EC:1.1.1.205]
transcript/4686	2.08142	6.66205	71.4458	8.33615e-06	0.000153816	up	3.813	transcript/4686.p1	p1	XP_040192879.1	99.834	601	1	0	1	601	1076	1676	0	1256	XP	K04646	CLTC	clathrin heavy chain
transcript/13281	-3.32329	5.96757	71.2596	8.43133e-06	0.000155283	down	3.80887	transcript/13281.p1	p1	XP_040196435.1	98.954	478	5	0	1	478	1	478	0	937	XP	K14307	NUPL1, NUP49	nucleoporin p58/p45
transcript/3463	2.97689	5.59653	71.1777	8.47363e-06	0.000155774	up	3.80751
transcript/17300	-2.40824	2.3861	70.987	8.57311e-06	0.00015702	down	3.80405	transcript/17300.p3	p3	XP_040192548.1	100	53	0	0	1	53	122	174	2.79e-34	116	XP				Gene_symbol:LOC120926547	GeneID:120926547	Protein.Name:PEST proteolytic signal-containing nuclear protein isoform X1
transcript/17300	-2.40824	2.3861	70.987	8.57311e-06	0.00015702	down	3.80405	transcript/17300.p8	p8	XP_040192549.1	92.593	27	2	0	1	27	4	30	3.49e-11	55.8	XP				Gene_symbol:LOC120926547	GeneID:120926547	Protein.Name:PEST proteolytic signal-containing nuclear protein isoform X2
transcript/6978	-9.71088	4.22873	72.8993	8.58299e-06	0.00015702	down	3.80405	transcript/6978.p1	p1	XP_040176526.1	98.885	538	6	0	1	538	1	538	0	1098	XP	K01754	E4.3.1.19, ilvA, tdcB	threonine dehydratase [EC:4.3.1.19]
transcript/12776	-3.05589	4.72353	70.9571	8.58888e-06	0.00015702	down	3.80405	transcript/12776.p1	p1	XP_040182298.1	99.034	414	4	0	1	414	1	414	0	855	XP	K11538	ACAD8	isobutyryl-CoA dehydrogenase [EC:1.3.99.-]
transcript/6167	5.96698	8.10075	70.8318	8.65515e-06	0.000157941	up	3.80151	transcript/6167.p1	p1	XP_040179010.1	92.297	753	57	1	1	752	11	763	0	1455	XP	K01332	C2	complement component 2 [EC:3.4.21.43]
transcript/16501	-1.85482	3.40731	70.7405	8.70382e-06	0.000158537	down	3.79987	transcript/16501.p1	p1	XP_040180033.1	97.842	278	3	1	1	278	1	275	0	565	XP	K02967	RP-S2, MRPS2, rpsB	small subunit ribosomal protein S2
transcript/10554	3.44856	3.69782	70.6863	8.7329e-06	0.000158776	up	3.79922	transcript/10554.p1	p1	XP_040206881.1	99.374	479	2	1	1	478	1	479	0	978	XP				Gene_symbol:TMEM181	GeneID:120937597	Protein.Name:transmembrane protein 181 isoform X3
transcript/14324	4.94307	4.44731	70.8733	8.78175e-06	0.000159372	up	3.79759	transcript/14324.p1	p1	XP_040176531.1	97.581	124	3	0	1	124	1	124	1.78e-85	247	XP				Gene_symbol:TMEM254	GeneID:120909017	Protein.Name:transmembrane protein 254
transcript/2206	-11.7232	3.43644	212.391	8.81434e-06	0.000159672	down	3.79677	transcript/2206.p1	p1	XP_040176720.1	94.542	1026	53	1	1	1026	1	1023	0	1989	XP				Gene_symbol:C8H10orf71	GeneID:120909123	Protein.Name:cardiac-enriched FHL2-interacting protein
transcript/993	4.79967	6.6887	70.1867	9.00627e-06	0.000162851	up	3.78821	transcript/993.p1	p1	XP_040207126.1	91.652	1174	81	3	1	1171	1	1160	0	1925	XP	K14000	RRBP1	ribosome-binding protein 1
transcript/5671	-2.16154	4.7679	70.1456	9.02922e-06	0.000162969	down	3.78789	transcript/5671.p1	p1	XP_040204363.1	98.936	752	8	0	1	752	1	752	0	1547	XP	K01847	MUT	methylmalonyl-CoA mutase [EC:5.4.99.2]
transcript/8378	-3.97514	4.27481	70.0986	9.05557e-06	0.000163106	down	3.78753	transcript/8378.p1	p1	XP_040208714.1	98.677	529	7	0	65	593	1	529	0	1078	XP	K08835	OXSR1, STK39	serine/threonine-protein kinase OSR1/STK39 [EC:2.7.11.1]
transcript/15272	-12.5666	4.81392	211.996	9.07842e-06	0.000163106	down	3.78753	transcript/15272.p1	p1	XP_040196701.1	98.942	189	2	0	1	189	1	189	5.03e-137	382	XP	K08050	PPP1R1A	protein phosphatase 1 regulatory subunit 1A
transcript/8878	2.84364	4.45248	70.0443	9.08609e-06	0.000163106	up	3.78753	transcript/8878.p1	p1	XP_040182871.1	98.404	188	3	0	1	188	1	188	4.59e-137	382	XP	K13348	MPV17	protein Mpv17
transcript/17289	2.20488	5.03599	69.963	9.13205e-06	0.000163437	up	3.78665	transcript/17289.p1	p1	XP_040193955.1	97.03	101	3	0	5	105	1	101	9.15e-70	205	XP	K23740	SH3BGR	SH3 domain-binding glutamic acid-rich protein
transcript/16854	2.1445	7.38224	69.9534	9.13748e-06	0.000163437	up	3.78665	transcript/16854.p1	p1	XP_040194199.1	100	171	0	0	1	171	1	171	1.4e-127	357	XP	K00657	speG, SAT	diamine N-acetyltransferase [EC:2.3.1.57]
transcript/1043	-2.69574	7.70752	69.8956	9.17035e-06	0.000163448	down	3.78662
transcript/2816	-3.85507	1.58521	69.875	9.18208e-06	0.000163448	down	3.78662	transcript/2816.p1	p1	XP_040189503.1	98.039	816	16	0	66	881	1	816	0	1646	XP	K22154	DACT	dapper
transcript/10280	-9.91455	2.53013	209.298	9.18745e-06	0.000163448	down	3.78662	transcript/10280.p1	p1	XP_040207488.1	100	279	0	0	1	279	1	279	0	582	XP	K19472	SIX2	homeobox protein SIX2
transcript/1133	-3.81322	5.18654	69.819	9.21413e-06	0.000163585	down	3.78626	transcript/1133.p1	p1	XP_040185440.1	99.451	1093	6	0	6	1098	1	1093	0	2254	XP	K07190	PHKA_B	phosphorylase kinase alpha/beta subunit
transcript/3409	13.6601	5.0998	107.739	9.2281e-06	0.000163585	up	3.78626	transcript/3409.p1	p1	XP_040210834.1	99.314	875	6	0	1	875	1	875	0	1826	XP	K01122	ENPP2	ectonucleotide pyrophosphatase/phosphodiesterase family member 2 [EC:3.1.4.39]
transcript/1943	-2.07585	4.95964	69.7329	9.26363e-06	0.000163892	down	3.78544	transcript/1943.p1	p1	A0A803J4Z8	88.848	269	30	0	9	277	53	321	1.09e-178	497	tr	K18418	ERI3, PINT1	ERI1 exoribonuclease 3 [EC:3.1.-.-]
transcript/16059	3.9599	8.14179	69.7072	9.27846e-06	0.000163892	up	3.78544	transcript/16059.p1	p1	XP_040190266.1	98.973	292	3	0	34	325	1	292	0	604	XP	K00552	GNMT	glycine N-methyltransferase [EC:2.1.1.20]
transcript/17186	6.57362	5.42631	71.2155	9.31059e-06	0.000164167	up	3.78471	transcript/17186.p1	p1	XP_040180174.1	96.087	230	9	0	1	230	1	230	2.54e-166	460	XP	K01824	EBP	cholestenol Delta-isomerase [EC:5.3.3.5]
transcript/15091	14.9312	7.14365	107.208	9.39278e-06	0.000165323	up	3.78167	transcript/15091.p1	p1	XP_040192822.1	94.805	231	12	0	1	231	1	231	7.31e-162	449	XP				Gene_symbol:CD5L	GeneID:120926726	Protein.Name:CD5 antigen-like
transcript/17247	-7.77197	2.10965	69.2981	9.51849e-06	0.000167239	down	3.77666	transcript/17247.p1	p1	XP_040208404.1	96.951	164	5	0	12	175	78	241	1.78e-115	329	XP	K10703	HACD, PHS1, PAS2	very-long-chain (3R)-3-hydroxyacyl-CoA dehydratase [EC:4.2.1.134]
transcript/4376	-12.8326	7.62197	71.1125	9.54676e-06	0.00016726	down	3.77661	transcript/4376.p1	p1	XP_040188954.1	98.898	726	8	0	1	726	1	726	0	1470	XP	K04079	HSP90A, htpG	molecular chaperone HtpG
transcript/12244	4.50485	3.64824	69.2397	9.55338e-06	0.00016726	up	3.77661	transcript/12244.p1	p1	XP_040187877.1	94.952	416	21	0	1	416	1	416	0	802	XP	K05055	IL6R, CD126	interleukin 6 receptor
transcript/2620	5.61001	7.56194	69.1887	9.67505e-06	0.000168589	up	3.77317	transcript/2620.p1	p1	XP_040185376.1	97.627	295	5	2	43	337	1	293	0	595	XP	K09055	CEBPA	CCAAT/enhancer binding protein (C/EBP), alpha
transcript/7429	-11.9459	3.20568	205.493	9.67614e-06	0.000168589	down	3.77317	transcript/7429.p1	p1	XP_040176525.1	98.895	543	6	0	1	543	1	543	0	1100	XP	K01754	E4.3.1.19, ilvA, tdcB	threonine dehydratase [EC:4.3.1.19]
transcript/7429	-11.9459	3.20568	205.493	9.67614e-06	0.000168589	down	3.77317	transcript/7429.p10	p10	XP_040176529.1	100	35	0	0	1	35	1	35	3.13e-19	80.5	XP	K01754	E4.3.1.19, ilvA, tdcB	threonine dehydratase [EC:4.3.1.19]
transcript/17711	-5.53523	5.5337	70.0544	9.68025e-06	0.000168589	down	3.77317	transcript/17711.p1	p1	XP_040194868.1	92.857	56	4	0	19	74	1	56	2.85e-31	106	XP				Gene_symbol:LOC120927919	GeneID:120927919	Protein.Name:small integral membrane protein 11A-like
transcript/4202	2.96213	5.0413	68.9872	9.70596e-06	0.000168741	up	3.77278	transcript/4202.p1	p1	XP_040215286.1	99.522	209	1	0	1	209	1	209	5.01e-156	432	XP	K07930	RAB43	Ras-related protein Rab-43
transcript/5677	13.4972	10.8663	69.88	9.78471e-06	0.000169399	up	3.77109	transcript/5677.p1	p1	XP_040204702.1	94.131	426	25	0	1	426	1	426	0	827	XP	K14736	TF	transferrin
transcript/3077	13.1089	8.60722	70.6714	9.80449e-06	0.000169399	up	3.77109	transcript/3077.p4	p4	XP_040183396.1	95	100	5	0	1	100	1	100	4.53e-64	191	XP	K22287	APOC2	apolipoprotein C-II
transcript/1759	13.9312	8.8689	70.6647	9.80848e-06	0.000169399	up	3.77109	transcript/1759.p1	p1	XP_040180428.1	97.573	206	5	0	4	209	1	206	8.02e-152	421	XP	K03999	C8G	complement component 8 subunit gamma
transcript/12192	-3.97307	4.00985	68.8144	9.81205e-06	0.000169399	down	3.77109	transcript/12192.p1	p1	XP_040198280.1	94.894	568	29	0	1	568	1	568	0	1100	XP	K10376	DMN	desmuslin
transcript/100	10.4917	13.5288	68.7716	9.8386e-06	0.000169465	up	3.77092	transcript/100.p1	p1	XP_040202587.1	95.818	1650	69	0	2	1651	32	1681	0	3258	XP	K03990	C3	complement component 3
transcript/11457	17.2267	8.89537	105.13	9.85005e-06	0.000169465	up	3.77092	transcript/11457.p1	p1	XP_040180452.1	93.333	345	23	0	1	345	1	345	0	613	XP	K10104	FCN	ficolin
transcript/3544	-2.01659	4.94411	68.567	9.96642e-06	0.000171171	down	3.76657	transcript/3544.p1	p1	XP_040208778.1	100	587	0	0	1	587	1	587	0	1232	XP	K10445	KLHL7	kelch-like protein 7
transcript/9205	3.37665	7.12382	68.5348	9.98673e-06	0.000171223	up	3.76644	transcript/9205.p1	p1	XP_040209439.1	99.038	520	5	0	6	525	1	520	0	1060	XP	K13512	LPCAT4, AGPAT7	lysophospholipid acyltransferase [EC:2.3.1.23 2.3.1.-]
transcript/2357	-3.07288	5.62312	68.3779	1.00864e-05	0.000172634	down	3.76287	transcript/2357.p1	p1	XP_040179841.1	98.241	398	7	0	1	398	1	398	0	825	XP	K08342	ATG4	cysteine protease ATG4 [EC:3.4.22.-]
transcript/18067	-3.24784	5.33808	68.2679	1.0157e-05	0.000173181	down	3.7615	transcript/18067.p1	p1	XP_040200062.1	96.689	151	5	0	3	153	1	151	7.02e-108	306	XP	K17423	MRPL42	large subunit ribosomal protein L42
transcript/12049	-10.3083	5.80342	70.0724	1.01681e-05	0.000173181	down	3.7615	transcript/12049.p1	p1	XP_040184181.1	99.017	407	4	0	29	435	821	1227	0	856	XP	K12568	MYBPC3	myosin-binding protein C, cardiac-type
transcript/16345	8.77785	8.36774	69.3974	1.01707e-05	0.000173181	up	3.7615	transcript/16345.p1	p1	XP_040216882.1	96.154	234	9	0	1	234	1	234	1.18e-171	474	XP	K13649	FOLR	folate receptor
transcript/415	-3.83991	6.05554	68.0888	1.02732e-05	0.000174627	down	3.75789	transcript/415.p1	p1	XP_040214736.1	95.887	1313	41	6	49	1356	1	1305	0	2576	XP	K12169	KPC1, RNF123	Kip1 ubiquitination-promoting complex protein 1 [EC:2.3.2.27]
transcript/7407	3.296	5.76779	67.9425	1.03693e-05	0.00017596	up	3.75459	transcript/7407.p1	p1	XP_040178912.1	97.44	625	16	0	1	625	1	625	0	1273	XP	K00615	E2.2.1.1, tktA, tktB	transketolase [EC:2.2.1.1]
transcript/8734	3.0605	6.76799	67.7598	1.04909e-05	0.000177719	up	3.75027
transcript/16737	2.05804	6.17998	67.6673	1.0553e-05	0.000178146	up	3.74922	transcript/16737.p1	p1	XP_040200354.1	99.537	216	1	0	1	216	1	216	1.87e-162	449	XP				Gene_symbol:PRELID1	GeneID:120932199	Protein.Name:PRELI domain-containing protein 1, mitochondrial
transcript/1849	7.56692	6.86847	69.2047	1.05666e-05	0.000178146	up	3.74922	transcript/1849.p1	p1	XP_040181945.1	98.932	843	8	1	1	843	1	842	0	1716	XP	K06491	NCAM, CD56	neural cell adhesion molecule
transcript/6370	5.09787	5.21288	68.338	1.05705e-05	0.000178146	up	3.74922	transcript/6370.p1	p1	XP_040201456.1	94.767	688	16	1	1	668	1	688	0	1338	XP	K17277	EPS8	epidermal growth factor receptor kinase substrate 8
transcript/5600	10.6639	4.6633	103.677	1.05879e-05	0.000178146	up	3.74922	transcript/5600.p1	p1	XP_040193803.1	96.216	370	14	0	1	370	1	370	0	743	XP	K09429	K09429, ELF3	E74-like factor 3
transcript/5485	-4.08491	2.91978	67.5838	1.06096e-05	0.000178209	down	3.74907	transcript/5485.p1	p1	XP_040191565.1	99.746	393	1	0	1	393	1	393	0	816	XP	K05059	CNTFR	ciliary neurotrophic factor receptor
transcript/10731	-8.93758	4.65907	69.3485	1.06295e-05	0.000178241	down	3.74899	transcript/10731.p1	p1	XP_040189526.1	98.394	249	4	0	30	278	1	249	0	506	XP	K06770	MPZ	myelin protein zero
transcript/10731	-8.93758	4.65907	69.3485	1.06295e-05	0.000178241	down	3.74899	transcript/10731.p5	p5	A0A8J0QHP0	92.5	40	3	0	1	40	273	312	3.01e-18	77	tr				Protein.names:Myelin protein P0 (Myelin peripheral protein) (Myelin protein zero)	Gene.Names:mpz.L
transcript/14264	-10.082	5.52501	69.3142	1.06519e-05	0.000178317	down	3.74881	transcript/14264.p1	p1	XP_040212046.1	99.327	297	2	0	1	297	181	477	0	620	XP	K12036	TRIM72	tripartite motif-containing protein 72
transcript/410	-11.3135	6.29667	69.2253	1.07105e-05	0.000178995	down	3.74716	transcript/410.p1	p1	XP_040195017.1	96.425	1119	36	2	1	1118	1	1116	0	2217	XP	K14165	K14165	atypical dual specificity phosphatase [EC:3.1.3.16 3.1.3.48]
transcript/4419	-4.71929	8.52061	67.4056	1.07314e-05	0.000179043	down	3.74704	transcript/4419.p1	p1	XP_040179673.1	98.754	321	3	1	1	321	1	320	0	651	XP	K14365	FHL1, SLIM1	four and a half LIM domains protein 1
transcript/1782	-11.811	3.64787	197.778	1.07801e-05	0.000179554	down	3.74581	transcript/1782.p1	p1	XP_040212179.1	99.552	669	3	0	1	669	326	994	0	1384	XP	K05853	ATP2A	P-type Ca2+ transporter type 2A [EC:7.2.2.10]
transcript/1782	-11.811	3.64787	197.778	1.07801e-05	0.000179554	down	3.74581	transcript/1782.p2	p2	XP_040212178.1	99.512	205	1	0	1	205	1	205	1.83e-137	411	XP	K05853	ATP2A	P-type Ca2+ transporter type 2A [EC:7.2.2.10]
transcript/9154	-5.40697	9.34155	67.296	1.08072e-05	0.000179704	down	3.74544	transcript/9154.p1	p1	XP_040198975.1	99.436	532	3	0	1	532	1	532	0	1091	XP	K00873	PK, pyk	pyruvate kinase [EC:2.7.1.40]
transcript/16980	2.72814	8.57203	67.0959	1.09473e-05	0.000181536	up	3.74104	transcript/16980.p1	p1	XP_040198857.1	99.038	208	2	0	1	208	9	216	4.08e-149	415	XP	K03768	PPIB, ppiB	peptidyl-prolyl cis-trans isomerase B (cyclophilin B) [EC:5.2.1.8]
transcript/3783	-4.96547	3.08403	67.0693	1.0966e-05	0.000181536	down	3.74104
transcript/14911	15.7217	11.2113	68.202	1.09935e-05	0.000181536	up	3.74104	transcript/14911.p1	p1	XP_040188204.1	92.736	413	29	1	1	413	1	412	0	739	XP	K04525	SERPINA	serpin A
transcript/8855	-10.7435	6.55939	68.7996	1.09963e-05	0.000181536	down	3.74104	transcript/8855.p1	p1	XP_040185656.1	96.345	383	14	0	5	387	1	383	0	772	XP	K12565	SGCA	alpha-sarcoglycan
transcript/6355	2.6018	4.76458	67.0089	1.10088e-05	0.000181536	up	3.74104	transcript/6355.p1	p1	XP_040198260.1	97.312	372	10	0	27	398	1	372	0	761	XP	K24622	CERS3, LASS3	very-long-chain ceramide synthase / ultra-long-chain ceramide synthase [EC:2.3.1.297 2.3.1.298]
transcript/13737	16.2448	11.299	68.175	1.10354e-05	0.000181673	up	3.74071	transcript/13737.p1	p1	XP_040216320.1	97.339	451	11	1	1	450	1	451	0	906	XP	K03911	SERPINC1, AT3	antithrombin III
transcript/11259	9.24272	3.78556	68.6423	1.11042e-05	0.000182502	up	3.73873
transcript/17937	13.8128	5.00692	101.802	1.13012e-05	0.000185433	up	3.73181
transcript/8014	12.2186	3.81276	100.847	1.1414e-05	0.000186457	up	3.72942	transcript/8014.p1	p1	XP_040194631.1	98.883	358	3	1	1	357	1	358	0	729	XP				Gene_symbol:LOC120927787	GeneID:120927787	Protein.Name:cell cycle control protein 50C-like
transcript/15675	-8.80182	3.75881	68.041	1.14141e-05	0.000186457	down	3.72942	transcript/15675.p1	p1	XP_040212031.1	89.299	271	29	0	1	271	1	271	0	508	XP				Gene_symbol:LOC120943036	GeneID:120943036	Protein.Name:uncharacterized protein LOC120943036
transcript/12333	5.47817	3.91508	66.9784	1.14199e-05	0.000186457	up	3.72942	transcript/12333.p1	p1	XP_040190309.1	97.514	523	13	0	1	523	1	523	0	1064	XP	K07427	CYP4V	docosahexaenoic acid omega-hydroxylase [EC:1.14.14.79]
transcript/1874	-16.5323	7.74111	199.112	1.14752e-05	0.000186605	down	3.72908	transcript/1874.p1	p1	XP_040181723.1	94.992	1198	39	1	1	1177	1	1198	0	2337	XP	K12558	MYBPC2	myosin-binding protein C, fast-type
transcript/5794	16.9832	7.92524	101.362	1.14769e-05	0.000186605	up	3.72908	transcript/5794.p1	p1	XP_040217260.1	92.025	163	13	0	8	170	1	163	4.32e-88	300	XP	K23593	A2ML	alpha-2-macroglobulin-like protein
transcript/7774	15.1435	10.818	67.6381	1.14854e-05	0.000186605	up	3.72908	transcript/7774.p1	p1	XP_040184143.1	96.405	612	22	0	1	612	10	621	0	1244	XP	K01313	F2	coagulation factor II (thrombin) [EC:3.4.21.5]
transcript/1788	-14.4397	6.07102	200.839	1.15693e-05	0.0001872	down	3.72769	transcript/1788.p1	p1	XP_040196316.1	99.192	866	7	0	17	882	1	866	0	1764	XP	K24790	POSTN	periostin
transcript/18241	15.9429	12.1403	67.1472	1.15697e-05	0.0001872	up	3.72769
transcript/11191	-10.4826	2.32501	192.83	1.15786e-05	0.0001872	down	3.72769	transcript/11191.p1	p1	XP_040199644.1	97.325	486	13	0	2	487	102	587	0	990	XP	K10337	ASB15	ankyrin repeat and SOCS box protein 15
transcript/11191	-10.4826	2.32501	192.83	1.15786e-05	0.0001872	down	3.72769	transcript/11191.p2	p2	XP_040199642.1	85.714	35	5	0	22	56	1	35	1.77e-12	62.8	XP	K10337	ASB15	ankyrin repeat and SOCS box protein 15
transcript/2137	-13.3223	5.3831	100.926	1.16547e-05	0.000187823	down	3.72625	transcript/2137.p1	p1	XP_040183097.1	99.548	221	1	0	1	221	1	221	2.79e-166	459	XP	K04845	SCN1B	voltage-gated sodium channel type I beta
transcript/3765	-4.42283	5.44307	66.3711	1.16647e-05	0.000187823	down	3.72625	transcript/3765.p1	p1	XP_040177036.1	98.649	296	4	0	1	296	1	296	0	597	XP	K24013	TMEM38, TRIC	trimeric intracellular cation channel
transcript/10777	2.91418	6.48653	66.1048	1.16739e-05	0.000187823	up	3.72625	transcript/10777.p1	p1	XP_040205241.1	99.268	410	3	0	23	432	1	410	0	843	XP	K23412	SERPINI1	neuroserpin
transcript/8301	-5.10927	5.97376	66.6658	1.17335e-05	0.000188382	down	3.72496	transcript/8301.p1	p1	XP_040202136.1	98.675	151	2	0	1	151	1	151	1.03e-105	301	XP	K10380	ANK	ankyrin
transcript/1069	7.15564	3.42552	67.0918	1.17466e-05	0.000188382	up	3.72496	transcript/1069.p1	p1	XP_040214947.1	93.463	719	47	0	1	719	1	719	0	1407	XP	K05168	IL17RE	interleukin 17 receptor E
transcript/8098	2.97377	7.38661	65.8838	1.18438e-05	0.000189342	up	3.72275	transcript/8098.p1	p1	XP_040213423.1	99.495	594	3	0	1	594	1	594	0	1281	XP	K05717	FN1	fibronectin 1
transcript/12164	13.9265	5.42125	100.455	1.1851e-05	0.000189342	up	3.72275	transcript/12164.p1	p1	XP_040176731.1	82.227	467	35	2	1	420	67	532	0	761	XP	K03983	SERPINF2, AAP	alpha-2-antiplasmin
transcript/12164	13.9265	5.42125	100.455	1.1851e-05	0.000189342	up	3.72275	transcript/12164.p2	p2	XP_040176730.1	87.931	58	7	0	1	58	1	58	7.04e-20	83.6	XP	K03983	SERPINF2, AAP	alpha-2-antiplasmin
transcript/14068	13.1167	8.82018	67.585	1.18637e-05	0.000189342	up	3.72275	transcript/14068.p1	p1	XP_040205396.1	94.809	366	13	2	2	367	79	438	0	610	XP	K23411	FETUB	fetuin-B
transcript/15553	11.7805	6.93205	67.3798	1.20183e-05	0.000191502	up	3.71783	transcript/15553.p1	p1	XP_040211901.1	84.83	323	41	3	41	362	1	316	0	559	XP				Gene_symbol:LOC120942964	GeneID:120942964	Protein.Name:serine protease 33-like isoform X3
transcript/2601	9.82268	6.7719	67.2378	1.21267e-05	0.00019292	up	3.71462	transcript/2601.p1	p1	XP_040212225.1	97.549	612	14	1	1	611	1	612	0	1192	XP	K17256	IGFALS, ALS	insulin-like growth factor-binding protein complex acid labile subunit
transcript/12726	4.67619	9.73742	65.4818	1.21605e-05	0.000193148	up	3.71411	transcript/12726.p1	p1	XP_040186319.1	98.485	396	6	0	1	396	38	433	0	813	XP	K01251	AHCY, ahcY	adenosylhomocysteinase [EC:3.13.2.1]
transcript/4595	-13.895	5.62231	197.091	1.23097e-05	0.000194991	down	3.70999	transcript/4595.p1	p1	XP_040176591.1	95.755	212	9	0	1	212	1	212	1.46e-154	429	XP	K14165	K14165	atypical dual specificity phosphatase [EC:3.1.3.16 3.1.3.48]
transcript/9896	-3.17434	7.18381	65.2892	1.23158e-05	0.000194991	down	3.70999	transcript/9896.p1	p1	XP_040190235.1	96.855	636	20	0	1	636	1	636	0	1258	XP	K09479	ACADVL	very long chain acyl-CoA dehydrogenase [EC:1.3.8.9]
transcript/251	15.5598	7.08894	99.2919	1.23533e-05	0.000195273	up	3.70936
transcript/15387	-2.98189	9.0414	65.1986	1.23897e-05	0.000195452	down	3.70896	transcript/15387.p1	p1	WG16456	97.347	377	10	0	1	377	1	377	0	752	WG	K03029	PSMD4, RPN10	26S proteasome regulatory subunit N10
transcript/981	-4.46881	5.24589	65.4965	1.24093e-05	0.000195452	down	3.70896	transcript/981.p1	p1	WG23746	89.41	661	60	3	12	662	1	661	0	1203	WG	K00234	SDHA, SDH1	succinate dehydrogenase (ubiquinone) flavoprotein subunit [EC:1.3.5.1]
transcript/1008	-1.81529	5.56122	65.1571	1.24237e-05	0.000195452	down	3.70896	transcript/1008.p1	p1	XP_040182661.1	99.46	1112	6	0	1	1112	4044	5155	0	2309	XP	K10691	UBR4, ZUBR1	E3 ubiquitin-protein ligase UBR4 [EC:2.3.2.27]
transcript/712	-8.60345	4.79907	66.7751	1.24883e-05	0.000196157	down	3.7074	transcript/712.p1	p1	XP_040186585.1	98.945	474	5	0	1	474	14	487	0	967	XP	K04862	CACNB1	voltage-dependent calcium channel beta-1
transcript/15178	-2.37184	6.85164	64.9484	1.25966e-05	0.000197433	down	3.70458	transcript/15178.p1	p1	XP_040215480.1	100	127	0	0	1	127	1	127	3.81e-89	256	XP	K03014	RPABC2, RPB6, POLR2F	DNA-directed RNA polymerases I, II, and III subunit RPABC2
transcript/17570	-2.80636	9.6744	64.9332	1.26093e-05	0.000197433	down	3.70458	transcript/17570.p1	p1	XP_040213635.1	100	141	0	0	1	141	1	141	1.03e-97	279	XP	K02128	ATPeF0C, ATP5G, ATP9	F-type H+-transporting ATPase subunit c
transcript/4183	-7.08224	4.21696	66.0936	1.26641e-05	0.00019771	down	3.70397	transcript/4183.p1	p1	XP_040212323.1	97.483	715	15	2	1	714	1	713	0	1438	XP				Gene_symbol:SEC14L5	GeneID:120943212	Protein.Name:SEC14-like protein 5
transcript/15257	-11.4962	3.15433	186.782	1.26668e-05	0.00019771	down	3.70397	transcript/15257.p1	p1	XP_040199347.1	99.145	351	3	0	1	351	1	351	0	717	XP	K12817	PRPF18, PRP18	pre-mRNA-splicing factor 18
transcript/1888	-14.0313	7.77597	98.4549	1.27315e-05	0.000198408	down	3.70244	transcript/1888.p1	p1	XP_040204887.1	97.627	590	13	1	1	589	1	590	0	1212	XP	K10466	KLHL30	kelch-like protein 30
transcript/3514	8.4662	3.54379	66.0146	1.28854e-05	0.000200491	up	3.6979	transcript/3514.p1	p1	XP_040191360.1	96.762	525	17	0	1	525	21	545	0	1035	XP	K08146	SLC2A9, GLUT9	MFS transporter, SP family, solute carrier family 2 (facilitated glucose transporter), member 9
transcript/5808	16.5292	9.21887	66.2134	1.29448e-05	0.000201037	up	3.69672	transcript/5808.p1	p1	XP_040215322.1	89.521	897	52	5	4	859	1	896	0	1621	XP	K24513	ITIH3, SHAP	inter-alpha-trypsin inhibitor heavy chain H3
transcript/18029	16.1548	8.79927	66.194	1.2961e-05	0.000201037	up	3.69672
transcript/3131	3.4775	5.56928	64.4107	1.30555e-05	0.000202036	up	3.69457	transcript/3131.p1	p1	XP_040210924.1	98.951	286	3	0	1	286	1	286	0	593	XP	K23698	SLA	src-like-adapter
transcript/5522	-2.9691	5.23381	64.3986	1.30661e-05	0.000202036	down	3.69457	transcript/5522.p1	p1	XP_040182992.1	98.559	555	8	0	1	555	710	1264	0	1134	XP	K16727	ARHGEF10	Rho guanine nucleotide exchange factor 10
transcript/1846	-3.7082	8.95354	64.2376	1.32075e-05	0.000203905	down	3.69057	transcript/1846.p1	p1	XP_040192689.1	100	282	0	0	1	282	1	282	0	591	XP				Gene_symbol:NIPSNAP2	GeneID:120926633	Protein.Name:protein NipSnap homolog 2
transcript/18008	14.9702	8.92836	96.805	1.32485e-05	0.000204213	up	3.68992
transcript/4388	-2.25693	8.60081	64.1683	1.32689e-05	0.000204213	down	3.68992	transcript/4388.p1	p1	XP_040205709.1	99.442	896	4	1	1	895	1	896	0	1833	XP	K03028	PSMD2, RPN1	26S proteasome regulatory subunit N1
transcript/12839	11.1001	2.9981	183.629	1.32892e-05	0.000204213	up	3.68992	transcript/12839.p1	p1	XP_040207097.1	99.091	440	4	0	1	440	1	440	0	892	XP	K08035	FOXA2, HNF3B	forkhead box protein A2, hepatocyte nuclear factor 3-beta
transcript/16775	-5.73267	5.86734	65.1335	1.33505e-05	0.000204838	down	3.68859	transcript/16775.p1	p1	XP_040178981.1	100	284	0	0	1	284	1	284	0	530	XP	K10375	TPM4	tropomyosin 4
transcript/13403	4.7623	7.21779	64.025	1.33971e-05	0.000205029	up	3.68818	transcript/13403.p1	p1	XP_040179770.1	100	173	0	0	1	173	1	173	8.01e-127	355	XP	K17278	PGRMC1_2	membrane-associated progesterone receptor component
transcript/8265	-3.48971	4.97898	64.017	1.34042e-05	0.000205029	down	3.68818	transcript/8265.p1	p1	XP_040176734.1	98.171	328	6	0	1	328	1	328	0	660	XP	K15085	SLC25A42	solute carrier family 25, member 42
transcript/16508	6.10777	3.28622	64.5139	1.34523e-05	0.000205205	up	3.68781
transcript/4519	7.40796	4.90788	65.611	1.34571e-05	0.000205205	up	3.68781	transcript/4519.p1	p1	XP_040207697.1	98.117	478	9	0	1	478	1	478	0	969	XP	K01253	EPHX1	microsomal epoxide hydrolase [EC:3.3.2.9]
transcript/16548	14.2738	6.7369	96.8746	1.34864e-05	0.000205336	up	3.68753	transcript/16548.p1	p1	XP_040206228.1	92.256	297	23	0	1	297	1	297	0	572	XP	K16949	SULT3A	amine sulfotransferase [EC:2.8.2.3]
transcript/5448	-14.5828	6.39198	96.7139	1.35663e-05	0.000205839	down	3.68647	transcript/5448.p2	p2	XP_040209697.1	98	100	2	0	1	100	128	227	1.99e-57	178	XP	K25006	RBM24_38	RNA-binding protein 24/38
transcript/5448	-14.5828	6.39198	96.7139	1.35663e-05	0.000205839	down	3.68647	transcript/5448.p1	p1	Q6GQD3	100	116	0	0	1	116	1	116	6.84e-84	246	sp	K25006	RBM24_38	RNA-binding protein 24/38
transcript/15718	-2.71732	5.25471	63.8328	1.35713e-05	0.000205839	down	3.68647	transcript/15718.p1	p1	XP_040215140.1	98.936	188	2	0	1	188	14	201	6.93e-137	382	XP	K20393	ARL6IP5, PRAF3	PRA1 family protein 3
transcript/1231	-3.23243	5.36211	63.8216	1.35816e-05	0.000205839	down	3.68647	transcript/1231.p1	p1	XP_040214736.1	93.423	669	31	6	1	664	645	1305	0	1244	XP	K12169	KPC1, RNF123	Kip1 ubiquitination-promoting complex protein 1 [EC:2.3.2.27]
transcript/4174	-11.3403	5.58398	65.2994	1.37317e-05	0.000207797	down	3.68236	transcript/4174.p1	p1	XP_040213920.1	97.23	1011	28	0	1	1011	2771	3781	0	2056	XP	K18267	NEB	nebulin
transcript/13582	5.34559	4.53483	64.3478	1.37955e-05	0.000208444	up	3.68101	transcript/13582.p1	p1	XP_040194224.1	98.598	214	3	0	1	214	1	214	3.63e-153	425	XP	K06087	CLDN	claudin
transcript/18313	-2.57812	5.99256	63.531	1.38504e-05	0.000208956	down	3.67994	transcript/18313.p1	p1	XP_040213000.1	98.876	89	1	0	7	95	1	89	4.72e-61	182	XP	K02130	ATPeF0F, ATP5J2	F-type H+-transporting ATPase subunit f
transcript/9735	-6.18825	5.23174	64.84	1.39079e-05	0.000209313	down	3.6792	transcript/9735.p1	p1	XP_040185047.1	98.83	513	6	0	1	513	1	513	0	1025	XP	K13872	SLC7A6	solute carrier family 7 (L-type amino acid transporter), member 6
transcript/10977	-3.08158	4.04499	63.4596	1.39175e-05	0.000209313	down	3.6792	transcript/10977.p1	p1	XP_040200400.1	99.329	298	2	0	1	298	1	298	0	609	XP				Gene_symbol:KIAA1191	GeneID:120932225	Protein.Name:putative monooxygenase p33MONOX
transcript/17923	-2.62623	6.77663	63.4385	1.39373e-05	0.000209313	down	3.6792	transcript/17923.p1	p1	XP_040193807.1	99.242	132	1	0	1	132	1	132	6.65e-95	271	XP	K22139	MPC2	mitochondrial pyruvate carrier 2
transcript/9468	6.59445	2.90724	63.7211	1.39967e-05	0.0002098	up	3.67819	transcript/9468.p1	p1	XP_040209417.1	98.638	514	7	0	1	514	1	514	0	1066	XP	K21111	EPB41L4B, EHM2, LULU2	band 4.1-like protein 4B
transcript/16082	13.7641	5.98123	95.8386	1.4012e-05	0.0002098	up	3.67819	transcript/16082.p1	p1	XP_040190292.1	95.971	273	11	0	1	273	1	273	0	553	XP	K25753	SELENOP	selenoprotein P
transcript/2531	6.31358	6.26326	64.4617	1.4122e-05	0.000210499	up	3.67675	transcript/2531.p1	p1	XP_040204253.1	96.154	494	19	0	3	496	1	494	0	993	XP	K17854	CYP2K	cytochrome P450 family 2 subfamily K [EC:1.14.-.-]
transcript/12539	3.48253	4.54858	63.2323	1.41336e-05	0.000210499	up	3.67675	transcript/12539.p1	p1	XP_040198658.1	95.777	521	22	0	12	532	12	532	0	964	XP				Gene_symbol:CCPG1	GeneID:120931363	Protein.Name:cell cycle progression protein 1 isoform X2
transcript/9160	7.1085	3.89188	64.5865	1.41382e-05	0.000210499	up	3.67675
transcript/4058	1.97997	5.31733	63.2063	1.41585e-05	0.000210499	up	3.67675	transcript/4058.p1	p1	XP_040185999.1	99.497	795	3	1	1	795	1	794	0	1625	XP				Gene_symbol:HID1	GeneID:120918468	Protein.Name:protein HID1
transcript/4302	5.43307	3.69079	63.7308	1.41648e-05	0.000210499	up	3.67675	transcript/4302.p1	p1	XP_040210877.1	98.074	779	15	0	1	779	1	779	0	1575	XP	K20128	MTSS1	metastasis suppressor protein 1
transcript/1026	6.88334	5.16633	64.7738	1.42103e-05	0.000210861	up	3.676	transcript/1026.p1	p1	XP_040188373.1	98.206	1282	23	0	1	1282	1	1282	0	2520	XP	K06102	CGN	cingulin
transcript/5418	15.6353	7.19275	95.2773	1.43077e-05	0.000211989	up	3.67369	transcript/5418.p1	p1	XP_040189731.1	94.046	739	44	0	23	761	1	739	0	1448	XP				Gene_symbol:LOC120921125	GeneID:120921125	Protein.Name:complement factor H-like isoform X2
transcript/8388	3.43421	4.43246	62.9517	1.44058e-05	0.000213125	up	3.67137	transcript/8388.p1	p1	XP_040183861.1	99.158	475	3	1	21	494	1	475	0	974	XP	K00213	DHCR7	7-dehydrocholesterol reductase [EC:1.3.1.21]
transcript/16379	13.8728	7.50173	64.494	1.44734e-05	0.000213806	up	3.66998
transcript/14774	-2.99213	4.51965	62.8007	1.4555e-05	0.000214278	down	3.66902
transcript/397	-5.99422	3.83275	63.6155	1.45607e-05	0.000214278	down	3.66902	transcript/397.p1	p1	XP_040199800.1	99.111	1012	9	0	1	1012	1	1012	0	2091	XP	K06759	CNTN1	contactin 1
transcript/13719	2.70837	6.43785	62.7855	1.45702e-05	0.000214278	up	3.66902	transcript/13719.p1	p1	XP_040209610.1	96.721	183	6	0	1	183	105	287	9.83e-132	372	XP	K13249	SSR1	translocon-associated protein subunit alpha
transcript/13620	14.5798	7.77555	64.289	1.46699e-05	0.000215362	up	3.66683	transcript/13620.p1	p1	XP_040188191.1	94.787	422	22	0	15	436	1	422	0	833	XP	K04525	SERPINA	serpin A
transcript/3751	-11.1119	2.60989	177.218	1.46872e-05	0.000215362	down	3.66683	transcript/3751.p1	p1	XP_040212179.1	99.552	669	3	0	1	669	326	994	0	1384	XP	K05853	ATP2A	P-type Ca2+ transporter type 2A [EC:7.2.2.10]
transcript/748	2.09331	6.37241	62.6318	1.4724e-05	0.000215583	up	3.66638	transcript/748.p1	p1	XP_040196881.1	98.862	1406	16	0	1	1406	3139	4544	0	2890	XP	K04550	LRP1, CD91	low-density lipoprotein receptor-related protein 1 (alpha-2-macroglobulin receptor)
transcript/9756	-3.83129	4.88408	62.5144	1.4843e-05	0.000217005	down	3.66353	transcript/9756.p1	p1	XP_040212327.1	97.669	429	10	0	1	429	1294	1722	0	820	XP	K10386	PPL	periplakin
transcript/13319	14.6326	6.13799	94.1262	1.4939e-05	0.000218088	up	3.66137	transcript/13319.p1	p1	XP_040213501.1	94.747	514	27	0	1	514	1	514	0	1024	XP	K00699	UGT	glucuronosyltransferase [EC:2.4.1.17]
transcript/10790	-1.85145	6.16579	62.3472	1.50143e-05	0.000218864	down	3.65983	transcript/10790.p1	p1	XP_040212200.1	98.894	452	5	0	1	452	1	452	0	928	XP	K02358	tuf, TUFM	elongation factor Tu
transcript/16472	-12.0389	3.26321	174.355	1.5376e-05	0.000223301	down	3.65111	transcript/16472.p1	p1	XP_040208404.1	97.095	241	7	0	5	245	1	241	3.85e-175	483	XP	K10703	HACD, PHS1, PAS2	very-long-chain (3R)-3-hydroxyacyl-CoA dehydratase [EC:4.2.1.134]
transcript/10363	-2.53503	6.47286	61.9954	1.53826e-05	0.000223301	down	3.65111	transcript/10363.p1	p1	XP_040213378.1	90.93	441	2	1	1	403	1	441	0	819	XP	K00255	ACADL	long-chain-acyl-CoA dehydrogenase [EC:1.3.8.8]
transcript/16504	18.3368	9.99181	92.5827	1.53861e-05	0.000223301	up	3.65111
transcript/8539	1.78523	5.12995	61.9666	1.54132e-05	0.000223317	up	3.65108	transcript/8539.p1	p1	XP_040197326.1	98.131	321	6	0	14	334	1	321	0	657	XP	K12390	CLN5	ceroid-lipofuscinosis neuronal protein 5
transcript/16611	12.5271	6.62263	93.269	1.54322e-05	0.000223317	up	3.65108	transcript/16611.p1	p1	XP_040176617.1	99.615	260	1	0	1	260	1	260	0	526	XP	K03991	MBL	mannose-binding lectin
transcript/11052	7.39238	8.76936	62.4482	1.54585e-05	0.000223372	up	3.65097	transcript/11052.p1	p1	XP_040194310.1	95.74	493	19	2	1	492	19	510	0	934	XP	K03983	SERPINF2, AAP	alpha-2-antiplasmin
transcript/2373	19.0079	10.3122	92.1746	1.55008e-05	0.000223388	up	3.65094	transcript/2373.p1	p1	XP_040176620.1	91.045	268	24	0	1	268	1	268	2.5e-167	466	XP	K10068	SFTPD, SFTP4	pulmonary surfactant-associated protein D
transcript/65	-12.8513	6.88475	63.4535	1.55046e-05	0.000223388	down	3.65094	transcript/65.p1	p1	XP_040208711.1	96.83	1514	47	1	1	1514	1	1513	0	3025	XP				Gene_symbol:XIRP1	GeneID:120940120	Protein.Name:xin actin-binding repeat-containing protein 1
transcript/2822	-13.0612	7.00652	63.2849	1.568e-05	0.000225428	down	3.64699	transcript/2822.p1	p1	XP_040196735.1	98.333	840	14	0	3	842	1	840	0	1709	XP	K00850	pfkA, PFK	6-phosphofructokinase 1 [EC:2.7.1.11]
transcript/16609	-10.8697	2.28538	173.1	1.56916e-05	0.000225428	down	3.64699	transcript/16609.p1	p1	XP_040192112.1	97.425	233	6	0	1	233	1	233	8.67e-172	474	XP				Gene_symbol:LOC120926344	GeneID:120926344	Protein.Name:protein-lysine methyltransferase METTL21E-like isoform X2
transcript/4558	-4.33807	6.68547	61.5725	1.58399e-05	0.00022723	down	3.64354	transcript/4558.p1	p1	XP_040214629.1	98.24	341	6	0	7	347	9	349	0	693	XP	K08870	TWF	twinfilin
transcript/12256	-10.5458	2.64269	88.6781	1.58931e-05	0.000227635	down	3.64276	transcript/12256.p1	p1	XP_040186954.1	95.122	451	22	0	1	451	1	451	0	871	XP	K08385	OPN5	G0-opsin
transcript/2177	11.3238	2.85278	172.205	1.59219e-05	0.000227635	up	3.64276	transcript/2177.p1	p1	XP_040210620.1	97.902	286	6	0	7	292	2	287	0	574	XP				Gene_symbol:LOC120941345	GeneID:120941345	Protein.Name:uncharacterized protein LOC120941345
transcript/2048	5.70105	7.16434	62.1194	1.5937e-05	0.000227635	up	3.64276	transcript/2048.p1	p1	XP_040202238.1	95.122	246	12	0	1	246	1	246	1.09e-178	493	XP				Gene_symbol:LOC120933217	GeneID:120933217	Protein.Name:perlucin-like protein
transcript/15345	-2.11123	5.58434	61.46	1.59643e-05	0.000227698	down	3.64264	transcript/15345.p1	p1	XP_040202509.1	98.805	251	3	0	1	251	1	251	0	506	XP	K23937	STX10	syntaxin 10
transcript/13448	14.9067	5.95647	183.612	1.60306e-05	0.000228041	up	3.64199	transcript/13448.p1	p1	XP_040206381.1	96.349	493	18	0	33	525	1	493	0	989	XP	K08069	VNN	pantetheine hydrolase [EC:3.5.1.92]
transcript/15011	-15.3566	9.10281	62.9511	1.60343e-05	0.000228041	down	3.64199	transcript/15011.p1	p1	XP_040184402.1	98.739	238	3	0	1	238	1	238	1.57e-167	464	XP	K12046	TNNT3	troponin T, fast skeletal muscle
transcript/13942	1.95125	4.20951	61.2602	1.61882e-05	0.000229822	up	3.63861	transcript/13942.p1	p1	XP_040208632.1	98.78	246	2	1	1	245	1	246	8.67e-172	475	XP	K09512	DNAJB6	DnaJ homolog subfamily B member 6
transcript/2949	-2.28809	3.46036	61.2446	1.62058e-05	0.000229822	down	3.63861	transcript/2949.p1	p1	A0A8J0SPL7	83.649	422	55	4	1	416	1	414	0	699	tr				Protein.names:forkhead box protein J3 isoform X2	Gene.Names:foxj3
transcript/10331	4.33309	6.01816	61.4013	1.62291e-05	0.000229823	up	3.63861	transcript/10331.p1	p1	XP_040202913.1	96.573	496	17	0	1	496	1	496	0	997	XP	K24361	PCOLCE	procollagen C-endopeptidase enhancer
transcript/584	-1.76463	5.17981	61.1405	1.63241e-05	0.000230839	down	3.63669	transcript/584.p1	p1	XP_040204994.1	100	312	0	0	1	312	1	312	0	644	XP	K15116	SLC25A33_36, RIM2	solute carrier family 25, member 33/36
transcript/17736	15.3055	12.7979	61.7018	1.63662e-05	0.000231105	up	3.63619
transcript/11696	11.0641	3.79359	91.5451	1.64727e-05	0.000232279	up	3.63399	transcript/11696.p1	p1	XP_040182249.1	87.107	605	32	1	1	559	1	605	0	1065	XP	K16141	ALB	serum albumin
transcript/15219	-3.50973	12.664	60.9175	1.6581e-05	0.000233475	down	3.63176	transcript/15219.p1	p1	XP_040217125.1	98.077	312	6	0	1	312	1	312	0	625	XP	K00134	GAPDH, gapA	glyceraldehyde 3-phosphate dehydrogenase (phosphorylating) [EC:1.2.1.12]
transcript/16929	3.57384	3.13185	60.7952	1.6724e-05	0.000235155	up	3.62865	transcript/16929.p1	p1	XP_040204522.1	97.608	209	5	0	1	209	1	209	9.17e-149	414	XP				Gene_symbol:SLC66A3	GeneID:120936334	Protein.Name:solute carrier family 66 member 3
transcript/7907	-3.53485	6.50756	60.7364	1.67932e-05	0.000235794	down	3.62747	transcript/7907.p1	p1	XP_040202121.1	99.558	453	2	0	1	453	1	453	0	935	XP	K13506	GPAT3_4, AGPAT9, AGPAT6	glycerol-3-phosphate O-acyltransferase 3/4 [EC:2.3.1.15]
transcript/15716	-1.8198	6.31629	60.6979	1.68388e-05	0.0002361	down	3.6269	transcript/15716.p1	p1	XP_040213949.1	97.306	297	8	0	1	297	1	297	0	611	XP	K26006	MMADHC	cobalamin trafficking protein CblD
transcript/16976	-9.69103	9.14604	61.6118	1.69495e-05	0.000237165	down	3.62495
transcript/9538	-12.7144	8.42491	62.1172	1.69626e-05	0.000237165	down	3.62495	transcript/9538.p1	p1	XP_040190158.1	98.045	358	7	0	1	358	1	358	0	732	XP	K23353	PDLIM1_2_3_4	PDZ and LIM domain protein 1/2/3/4
transcript/16523	-10.6283	3.89434	168.165	1.70204e-05	0.000237639	down	3.62408	transcript/16523.p1	p1	XP_040180550.1	98.134	268	5	0	1	268	1	268	0	540	XP				Gene_symbol:PLPP7	GeneID:120914123	Protein.Name:inactive phospholipid phosphatase 7
transcript/12804	9.05171	3.10022	88.4981	1.71045e-05	0.000238478	up	3.62255	transcript/12804.p1	p1	XP_040184143.1	93.651	189	12	0	1	189	10	198	1.61e-125	382	XP	K01313	F2	coagulation factor II (thrombin) [EC:3.4.21.5]
transcript/3919	3.54934	4.7492	60.3368	1.72732e-05	0.000240183	up	3.61946	transcript/3919.p1	p1	XP_040214608.1	92.916	847	58	1	1	847	1	845	0	1610	XP				Gene_symbol:LOC120944912	GeneID:120944912	Protein.Name:inter-alpha-trypsin inhibitor heavy chain H3-like isoform X1
transcript/15698	-11.9893	3.19346	167.278	1.72752e-05	0.000240183	down	3.61946	transcript/15698.p1	p1	XP_040176735.1	91.615	322	19	1	22	335	1	322	0	577	XP				Gene_symbol:SMTNL1	GeneID:120909130	Protein.Name:smoothelin-like protein 1
transcript/16466	-2.94417	5.24544	60.2452	1.73856e-05	0.00024138	down	3.6173	transcript/16466.p2	p2	XP_040184023.1	99.163	239	2	0	1	239	1	239	0	499	XP	K08964	mtnB	methylthioribulose-1-phosphate dehydratase [EC:4.2.1.109]
transcript/3802	-3.59824	3.81551	60.2158	1.74217e-05	0.000241544	down	3.617	transcript/3802.p1	p1	LLE0001135.1	98.693	153	2	0	19	171	249	401	1.88e-110	322	LL				Pfam:EF hand	Swissprot:Calmodulin OS=Myxine glutinosa (Atlantic hagfish) PE=2 SV=3	TrEMBL:Uncharacterized protein {ECO:0000313|Ensembl:ENSGALP00000011515} (Fragment) OS=Gallus gallus (Chicken) PE=4 SV=2	nr:PREDICTED: calcium-binding protein 1 isoform X3 [Gallus gallus]
transcript/8161	-1.99046	5.33544	60.0329	1.76493e-05	0.000244236	down	3.61219
transcript/7114	-9.34254	6.04906	87.6427	1.76651e-05	0.000244236	down	3.61219	transcript/7114.p1	p1	XP_040215395.1	98.619	507	7	0	10	516	1	507	0	1039	XP	K01681	ACO, acnA	aconitate hydratase [EC:4.2.1.3]
transcript/7114	-9.34254	6.04906	87.6427	1.76651e-05	0.000244236	down	3.61219	transcript/7114.p2	p2	XP_040215395.1	100	199	0	0	1	199	584	782	2.22e-142	417	XP	K01681	ACO, acnA	aconitate hydratase [EC:4.2.1.3]
transcript/7129	2.63402	5.17434	59.904	1.78119e-05	0.000245504	up	3.60994	transcript/7129.p1	p1	XP_040204406.1	99.579	475	2	0	1	475	1627	2101	0	1002	XP	K00888	PI4KA	phosphatidylinositol 4-kinase A [EC:2.7.1.67]
transcript/8387	-5.05877	4.06788	60.4	1.78147e-05	0.000245504	down	3.60994	transcript/8387.p1	p1	XP_040197946.1	95.175	228	6	1	1	223	1	228	1.39e-157	446	XP	K04454	MEF2C	MADS-box transcription enhancer factor 2C
transcript/7608	3.61944	3.2396	59.8889	1.7831e-05	0.000245504	up	3.60994	transcript/7608.p1	p1	XP_040210869.1	97.956	636	12	1	1	636	1	635	0	1296	XP	K05855	SYK	spleen tyrosine kinase [EC:2.7.10.2]
transcript/18104	-18.1363	8.97267	169.809	1.78866e-05	0.000245928	down	3.60919	transcript/18104.p1	p1	XP_040215376.1	93.636	110	7	0	1	110	1	110	1.76e-70	208	XP	K23926	PVALB	parvalbumin alpha
transcript/13900	-17.991	9.40962	167.25	1.79911e-05	0.000246674	down	3.60788	transcript/13900.p1	p1	XP_040189933.1	99.296	284	2	0	1	284	1	284	0	539	XP				Gene_symbol:LOC120921516	GeneID:120921516	Protein.Name:tropomyosin beta chain-like isoform X3
transcript/670	2.17551	4.0144	59.7377	1.80242e-05	0.000246674	up	3.60788	transcript/670.p1	p1	XP_040210037.1	99.339	908	6	0	1	908	1	908	0	1860	XP	K06736	CDH2, CDHN, CD325	cadherin 2, type 1, N-cadherin
transcript/17402	13.9606	8.22641	61.2267	1.80265e-05	0.000246674	up	3.60788
transcript/13160	-11.1965	2.76686	164.717	1.80402e-05	0.000246674	down	3.60788	transcript/13160.p2	p2	XP_040195053.1	91.244	217	17	1	1	217	1	215	9.49e-123	348	XP	K20041	GAP43	neuromodulin
transcript/198	-7.29768	5.705	61.102	1.81818e-05	0.000248268	down	3.60508	transcript/198.p1	p1	XP_040193834.1	98.37	368	4	2	1	367	1	367	0	741	XP	K10655	TRIM63, MURF1	tripartite motif-containing protein 63 [EC:2.3.2.27]
transcript/1670	-11.6887	6.71201	61.0278	1.82751e-05	0.000249199	down	3.60345	transcript/1670.p1	p1	XP_040210864.1	98.446	579	9	0	1	579	1	579	0	1198	XP	K13959	KLHL38	kelch-like protein 38
transcript/2011	-3.78201	8.84922	59.4406	1.84111e-05	0.000249842	down	3.60233	transcript/2011.p1	p1	XP_040217225.1	98.305	413	7	0	10	422	1	413	0	848	XP	K14454	GOT1	aspartate aminotransferase, cytoplasmic [EC:2.6.1.1]
transcript/13865	2.13657	4.80863	59.4029	1.84609e-05	0.000249842	up	3.60233	transcript/13865.p1	p1	XP_040207128.1	98.5	400	6	0	1	400	38	437	0	808	XP	K17920	SNX5_6_32	sorting nexin-5/6/32
transcript/9234	-10.3221	1.71948	163.35	1.84673e-05	0.000249842	down	3.60233	transcript/9234.p1	p1	XP_040212179.1	98.646	443	6	0	16	458	552	994	0	915	XP	K05853	ATP2A	P-type Ca2+ transporter type 2A [EC:7.2.2.10]
transcript/1940	12.5263	8.68057	87.9954	1.84796e-05	0.000249842	up	3.60233	transcript/1940.p1	p1	XP_040205015.1	95.963	1090	36	1	8	1097	1	1082	0	2187	XP	K13624	CP	ceruloplasmin [EC:1.16.3.1]
transcript/9039	16.1996	7.22372	173.413	1.85238e-05	0.000249842	up	3.60233	transcript/9039.p1	p1	XP_040182249.1	93.388	605	40	0	22	626	1	605	0	1169	XP	K16141	ALB	serum albumin
transcript/3279	-12.7122	7.81028	60.8256	1.8532e-05	0.000249842	down	3.60233	transcript/3279.p1	p1	A0A8J1MYB1	92.61	839	62	0	1	839	1	839	0	1635	tr				Protein.names:Alpha-1,4 glucan phosphorylase (EC 2.4.1.1)	Gene.Names:pygb.L
transcript/2353	8.98394	5.04518	60.8237	1.85344e-05	0.000249842	up	3.60233	transcript/2353.p1	p1	XP_040187889.1	98.299	823	13	1	1	822	68	890	0	1697	XP	K25557	HHIPL	HHIP-like protein
transcript/17948	10.2831	10.785	59.8309	1.85452e-05	0.000249842	up	3.60233	transcript/17948.p1	p1	XP_040178116.1	88.991	109	12	0	1	109	1	109	1.86e-66	204	XP				Gene_symbol:LOC120910423	GeneID:120910423	Protein.Name:uncharacterized protein LOC120910423
transcript/8303	8.318	7.54218	60.8125	1.85488e-05	0.000249842	up	3.60233
transcript/10070	1.82772	4.42451	59.2588	1.86529e-05	0.000250666	up	3.6009	transcript/10070.p1	p1	Q28FC1	100	151	0	0	1	151	1	151	3.94e-113	319	sp	K10688	UBE2W, UBC16	ubiquitin-conjugating enzyme E2 W [EC:2.3.2.25]
transcript/4798	-13.8736	5.2039	88.3993	1.86605e-05	0.000250666	down	3.6009	transcript/4798.p1	p1	XP_040205769.1	94.185	791	46	0	54	844	1	791	0	1485	XP				Gene_symbol:LOC120936984	GeneID:120936984	Protein.Name:muscular LMNA-interacting protein isoform X1
transcript/17596	-15.6538	6.73874	172.349	1.8708e-05	0.000250731	down	3.60079	transcript/17596.p1	p1	XP_040185657.1	96.954	197	6	0	20	216	1	197	1.62e-139	390	XP				Gene_symbol:LOC120918222	GeneID:120918222	Protein.Name:heat shock protein beta-11-like
transcript/8059	-2.73086	6.12556	59.2119	1.87158e-05	0.000250731	down	3.60079	transcript/8059.p1	p1	XP_040178735.1	97.753	623	14	0	2	624	24	646	0	1258	XP	K04727	AIFM1, PDCD8	apoptosis-inducing factor 1 [EC:1.-.-.-]
transcript/10887	16.034	9.85413	60.6613	1.87439e-05	0.00025077	up	3.60073	transcript/10887.p1	p1	XP_040203654.1	91.382	615	51	1	1	615	32	644	0	1110	XP				Gene_symbol:LOC120935667	GeneID:120935667	Protein.Name:uncharacterized protein LOC120935667
transcript/15148	12.9154	5.79874	88.232	1.87859e-05	0.000250993	up	3.60034	transcript/15148.p1	p1	XP_040196859.1	96.078	255	8	1	120	374	13	265	0	518	XP	K22688	INHBC	inhibin beta C chain
transcript/8030	-4.13409	2.6145	59.0634	1.89169e-05	0.000252404	down	3.5979	transcript/8030.p1	p1	XP_040205738.1	98.947	380	3	1	1	379	985	1364	0	778	XP	K16727	ARHGEF10	Rho guanine nucleotide exchange factor 10
transcript/15726	-8.64273	5.1006	60.3565	1.9145e-05	0.00025488	down	3.59366	transcript/15726.p1	p1	XP_040217152.1	97.428	311	8	0	1	311	1	311	0	613	XP	K21434	ANKRD2	ankyrin repeat domain-containing protein 2
transcript/6324	-3.90341	7.4995	58.8677	1.91859e-05	0.00025488	down	3.59366	transcript/6324.p1	p1	XP_040197181.1	98.906	457	5	0	5	461	1	457	0	924	XP	K01900	LSC2	succinyl-CoA synthetase beta subunit [EC:6.2.1.4 6.2.1.5]
transcript/14499	3.25225	2.63167	58.8399	1.92246e-05	0.00025488	up	3.59366	transcript/14499.p1	p1	XP_040214286.1	98.326	239	4	0	1	239	1	239	7.79e-174	479	XP	K10703	HACD, PHS1, PAS2	very-long-chain (3R)-3-hydroxyacyl-CoA dehydratase [EC:4.2.1.134]
transcript/11727	-13.3151	6.67174	87.6225	1.92518e-05	0.00025488	down	3.59366	transcript/11727.p1	p1	XP_040193835.1	98.039	357	5	2	1	356	1	356	0	712	XP	K10655	TRIM63, MURF1	tripartite motif-containing protein 63 [EC:2.3.2.27]
transcript/7018	-4.01445	5.50468	58.9385	1.92546e-05	0.00025488	down	3.59366	transcript/7018.p1	p1	XP_040178962.1	96.502	629	16	1	56	678	1	629	0	1253	XP	K08832	SRPK3, STK23	serine/threonine-protein kinase SRPK3 [EC:2.7.11.1]
transcript/14994	9.44275	4.48795	60.2731	1.92565e-05	0.00025488	up	3.59366	transcript/14994.p1	p1	XP_040189930.1	94.845	388	20	0	1	388	1	388	0	748	XP	K01672	CA	carbonic anhydrase [EC:4.2.1.1]
transcript/13909	13.2414	5.67654	87.5346	1.93202e-05	0.000255223	up	3.59308
transcript/6989	-12.7208	4.10469	164.99	1.93783e-05	0.000255223	down	3.59308	transcript/6989.p1	p1	XP_040202136.1	98.907	183	2	0	1	183	1	183	1.75e-129	363	XP	K10380	ANK	ankyrin
transcript/8697	13.2674	7.76111	60.1816	1.93799e-05	0.000255223	up	3.59308	transcript/8697.p1	p1	XP_040206624.1	97.835	462	10	0	1	462	1	462	0	922	XP	K09821	AGT, SERPINA8	angiotensinogen
transcript/8072	-2.59218	3.53798	58.7216	1.93898e-05	0.000255223	down	3.59308	transcript/8072.p1	p1	XP_040207208.1	99.181	733	6	0	1	733	1	733	0	1499	XP	K17916	KIF16B, SNX23	kinesin family member 16B
transcript/10497	9.90253	3.67268	86.7656	1.94212e-05	0.000255223	up	3.59308	transcript/10497.p1	p1	XP_040216974.1	97.991	647	13	0	1	647	1	647	0	1309	XP	K23088	STRA6	vitamin A receptor/transporter (stra6) family protein
transcript/4968	10.1618	2.02772	160.399	1.94368e-05	0.000255223	up	3.59308	transcript/4968.p1	p1	XP_040215842.1	97.792	453	10	0	1	453	1	453	0	921	XP	K01176	AMY, amyA, malS	alpha-amylase [EC:3.2.1.1]
transcript/4968	10.1618	2.02772	160.399	1.94368e-05	0.000255223	up	3.59308	transcript/4968.p2	p2	XP_040215841.1	98.578	211	3	0	1	211	302	512	7.26e-154	438	XP	K01176	AMY, amyA, malS	alpha-amylase [EC:3.2.1.1]
transcript/4968	10.1618	2.02772	160.399	1.94368e-05	0.000255223	up	3.59308	transcript/4968.p3	p3	XP_040215841.1	96.104	154	6	0	1	154	97	250	1.4e-104	311	XP	K01176	AMY, amyA, malS	alpha-amylase [EC:3.2.1.1]
transcript/14942	-8.07166	2.0533	83.7912	1.94947e-05	0.000255645	down	3.59236	transcript/14942.p1	p1	XP_040214827.1	98.329	359	6	0	1	359	1	359	0	726	XP				Gene_symbol:KLHDC8B	GeneID:120945049	Protein.Name:kelch domain-containing protein 8B
transcript/2128	4.17445	5.37389	58.8674	1.95803e-05	0.00025643	up	3.59103	transcript/2128.p1	p1	XP_040204488.1	97.576	330	8	0	1	330	1	330	0	667	XP	K15100	SLC25A1, CTP	solute carrier family 25 (mitochondrial citrate transporter), member 1
transcript/17700	-2.47431	4.28583	58.547	1.96369e-05	0.000256832	down	3.59035	transcript/17700.p1	p1	XP_040214786.1	97.688	173	4	0	23	195	1	173	1.17e-126	356	XP	K17404	MRPS25	small subunit ribosomal protein S25
transcript/559	-3.06425	7.88907	58.4905	1.97177e-05	0.000257549	down	3.58914
transcript/12665	14.9597	8.9184	59.8912	1.97775e-05	0.000257991	up	3.5884	transcript/12665.p1	p1	XP_040182031.1	98.577	492	7	0	2	493	1	492	0	992	XP	K12258	GC	vitamin D-binding protein
transcript/15748	11.5475	4.42011	86.897	1.98256e-05	0.000258279	up	3.58791	transcript/15748.p1	p1	XP_040215842.1	98.016	252	5	0	1	252	1	252	0	518	XP	K01176	AMY, amyA, malS	alpha-amylase [EC:3.2.1.1]
transcript/1380	-3.67559	6.32066	58.3223	1.99603e-05	0.000259694	down	3.58554	transcript/1380.p1	p1	XP_040213014.1	96.501	343	11	1	1	342	84	426	0	650	XP				Gene_symbol:CAVIN2	GeneID:120943661	Protein.Name:caveolae-associated protein 2 isoform X2
transcript/1380	-3.67559	6.32066	58.3223	1.99603e-05	0.000259694	down	3.58554	transcript/1380.p3	p3	XP_040213014.1	100	83	0	0	1	83	1	83	7.05e-52	169	XP				Gene_symbol:CAVIN2	GeneID:120943661	Protein.Name:caveolae-associated protein 2 isoform X2
transcript/5961	-2.96041	3.31659	58.296	1.99986e-05	0.000259832	down	3.58531
transcript/2976	-2.5982	5.11678	58.2608	2.005e-05	0.000259832	down	3.58531	transcript/2976.p1	p1	XP_040215129.1	97.405	501	12	1	1	501	1	500	0	990	XP	K08184	SLC16A7	MFS transporter, MCT family, solute carrier family 16 (monocarboxylic acid transporters), member 7
transcript/16779	-1.85167	3.93196	58.26	2.00512e-05	0.000259832	down	3.58531	transcript/16779.p1	p1	XP_040178975.1	99.398	166	1	0	8	173	1	166	8.8e-122	342	XP	K10666	RNF5	E3 ubiquitin-protein ligase RNF5 [EC:2.3.2.27]
transcript/5395	-4.1758	4.42292	58.2433	2.00756e-05	0.000259832	down	3.58531	transcript/5395.p1	p1	XP_040186079.1	98.565	627	9	0	1	627	1	627	0	1295	XP	K23695	GRB7	growth factor receptor-bound protein 7
transcript/14388	2.70959	4.4248	58.1492	2.02141e-05	0.000260967	up	3.58341	transcript/14388.p1	p1	XP_040185121.1	98.555	346	2	2	1	346	1	343	0	692	XP	K09035	CMAF, MAF	transcription factor Maf
transcript/895	-7.5714	5.70461	59.5563	2.02485e-05	0.000260967	down	3.58341
transcript/6299	-11.3659	3.2267	158.029	2.02653e-05	0.000260967	down	3.58341	transcript/6299.p1	p1	XP_040183097.1	93.75	160	10	0	121	280	62	221	3.92e-106	309	XP	K04845	SCN1B	voltage-gated sodium channel type I beta
transcript/11390	-2.55548	2.06348	58.1123	2.02685e-05	0.000260967	down	3.58341	transcript/11390.p1	p1	XP_040203210.1	94.353	549	22	1	1	549	1	540	0	1036	XP	K11996	MOCS3, UBA4	adenylyltransferase and sulfurtransferase [EC:2.7.7.80 2.8.1.11]
transcript/12952	-2.96713	5.19833	58.0733	2.03265e-05	0.000261368	down	3.58275	transcript/12952.p1	p1	XP_040188211.1	98.698	384	4	1	8	390	2	385	0	787	XP	K00030	IDH3	isocitrate dehydrogenase (NAD+) [EC:1.1.1.41]
transcript/14524	16.6693	8.04482	86.254	2.03524e-05	0.000261368	up	3.58275	transcript/14524.p1	p1	XP_040197195.1	97.229	433	12	0	29	461	1	433	0	885	XP	K01300	CPB2	carboxypeptidase B2 [EC:3.4.17.20]
transcript/7217	-3.09889	3.49562	57.9337	2.05352e-05	0.000263376	down	3.57942
transcript/17265	-19.1746	10.4871	156.834	2.07012e-05	0.000265119	down	3.57656	transcript/17265.p1	p1	XP_040190871.1	100	170	0	0	1	170	1	170	1.1e-124	350	XP	K12758	MYLPF	fast skeletal myosin light chain 2
transcript/2851	-10.8957	2.37193	156.751	2.0732e-05	0.000265119	down	3.57656	transcript/2851.p1	p1	XP_040212179.1	99.622	793	3	0	28	820	202	994	0	1637	XP	K05853	ATP2A	P-type Ca2+ transporter type 2A [EC:7.2.2.10]
transcript/3385	3.62853	5.14967	57.791	2.07512e-05	0.000265119	up	3.57656	transcript/3385.p1	p1	XP_040215142.1	97.324	299	7	1	1	298	1	299	0	593	XP	K24013	TMEM38, TRIC	trimeric intracellular cation channel
transcript/16648	17.1021	8.17382	164.654	2.08011e-05	0.000265408	up	3.57609	transcript/16648.p1	p1	XP_040177030.1	89.375	160	17	0	19	178	37	196	5.1e-108	309	XP	K03991	MBL	mannose-binding lectin
transcript/1445	-3.15102	8.58508	57.7412	2.08274e-05	0.000265408	down	3.57609	transcript/1445.p1	p1	XP_040195055.1	98.066	1086	21	0	1	1086	1	1086	0	2175	XP	K00323	NNT	H+-translocating NAD(P) transhydrogenase [EC:1.6.1.2 7.1.1.1]
transcript/9624	-12.0585	4.27382	85.6439	2.08685e-05	0.000265471	down	3.57598	transcript/9624.p1	p1	Q6P378	100	253	0	0	1	253	123	375	0	526	sp	K05692	ACTB_G1	actin beta/gamma 1
transcript/9624	-12.0585	4.27382	85.6439	2.08685e-05	0.000265471	down	3.57598	transcript/9624.p2	p2	Q6P378	100	121	0	0	1	121	1	121	5.19e-87	260	sp	K05692	ACTB_G1	actin beta/gamma 1
transcript/15119	-3.24099	9.40417	57.7031	2.08858e-05	0.000265471	down	3.57598	transcript/15119.p1	p1	XP_040192789.1	96.746	338	11	0	11	348	1	338	0	664	XP	K00026	MDH2	malate dehydrogenase [EC:1.1.1.37]
transcript/913	-5.0572	6.36104	58.2487	2.09974e-05	0.000266548	down	3.57422	transcript/913.p1	p1	XP_040216101.1	97.79	181	4	0	1	181	1	181	3.52e-130	364	XP	K16449	RGS	regulator of G-protein signaling
transcript/1845	14.5924	8.93328	59.0202	2.10307e-05	0.000266625	up	3.5741	transcript/1845.p1	p1	XP_040207047.1	95.812	191	8	0	16	206	16	206	3.96e-137	384	XP				Gene_symbol:LOC120937695	GeneID:120937695	Protein.Name:heme-binding protein 2-like
transcript/9138	2.06597	5.09102	57.5834	2.10706e-05	0.000266625	up	3.5741	transcript/9138.p1	p1	XP_040207100.1	98.4	375	6	0	1	375	1	375	0	773	XP	K01021	TPST	protein-tyrosine sulfotransferase [EC:2.8.2.20]
transcript/7207	10.5877	4.42292	85.3949	2.1084e-05	0.000266625	up	3.5741	transcript/7207.p1	p1	XP_040186631.1	97.887	568	12	0	1	568	1	568	0	1165	XP				Gene_symbol:LOC120918851	GeneID:120918851	Protein.Name:proton channel OTOP2-like
transcript/114	3.30982	8.63957	57.42	2.1326e-05	0.000269343	up	3.56969	transcript/114.p1	p1	XP_040213430.1	99.388	981	6	0	1	981	907	1887	0	1924	XP	K05717	FN1	fibronectin 1
transcript/3704	4.37238	3.65871	57.3585	2.14231e-05	0.000270225	up	3.56827	transcript/3704.p1	p1	XP_040214742.1	98.592	355	5	0	1	355	46	400	0	722	XP	K00605	gcvT, AMT	aminomethyltransferase [EC:2.1.2.10]
transcript/16306	-12.6323	4.82619	84.9695	2.14586e-05	0.000270329	down	3.56811	transcript/16306.p1	p1	XP_040186750.1	99.315	146	1	0	1	146	1	146	1.03e-106	302	XP	K17566	PPP1R27	protein phosphatase 1 regulatory subunit 27
transcript/15317	3.45252	5.50803	57.2538	2.15897e-05	0.000271636	up	3.56601	transcript/15317.p3	p3	XP_040205087.1	100	66	0	0	1	66	1	66	2.48e-43	136	XP				Gene_symbol:SERP1	GeneID:120936648	Protein.Name:stress-associated endoplasmic reticulum protein 1
transcript/2687	14.5713	7.96139	84.7237	2.16789e-05	0.000272413	up	3.56477	transcript/2687.p1	p1	XP_040205015.1	89.871	1086	42	5	8	1029	1	1082	0	2002	XP	K13624	CP	ceruloplasmin [EC:1.16.3.1]
transcript/4878	-12.6845	4.38021	84.6906	2.17087e-05	0.000272443	down	3.56472	transcript/4878.p2	p2	XP_040209697.1	98	100	2	0	1	100	128	227	1.99e-57	178	XP	K25006	RBM24_38	RNA-binding protein 24/38
transcript/4878	-12.6845	4.38021	84.6906	2.17087e-05	0.000272443	down	3.56472	transcript/4878.p1	p1	Q6GQD3	100	116	0	0	1	116	1	116	6.84e-84	246	sp	K25006	RBM24_38	RNA-binding protein 24/38
transcript/13092	12.4472	4.99188	84.652	2.17436e-05	0.000272537	up	3.56457	transcript/13092.p1	p1	XP_040214024.1	98.512	336	5	0	1	336	1	336	0	695	XP	K03392	ACMSD	aminocarboxymuconate-semialdehyde decarboxylase [EC:4.1.1.45]
transcript/10472	13.7059	8.54933	58.482	2.18532e-05	0.000273359	up	3.56327	transcript/10472.p1	p1	XP_040181293.1	97.275	367	10	0	1	367	1	367	0	725	XP	K08760	APOA4	apolipoprotein A-IV
transcript/10498	9.05757	4.96778	58.475	2.18643e-05	0.000273359	up	3.56327	transcript/10498.p1	p1	XP_040188297.1	97.593	457	11	0	1	457	1	457	0	919	XP	K06580	SLC42A, RHAG, RHBG, RHCG, CD241	ammonium transporter Rh
transcript/8028	5.90397	5.16237	58.2369	2.20129e-05	0.000274871	up	3.56087	transcript/8028.p1	p1	XP_040188851.1	99.28	694	5	0	9	702	241	934	0	1417	XP	K00288	MTHFD	methylenetetrahydrofolate dehydrogenase (NADP+) / methenyltetrahydrofolate cyclohydrolase / formyltetrahydrofolate synthetase [EC:1.5.1.5 3.5.4.9 6.3.4.3]
transcript/14064	-12.1828	3.58812	155.162	2.21601e-05	0.000276032	down	3.55904	transcript/14064.p1	p1	XP_040185713.1	85.87	184	2	1	1	160	1	184	8.66e-110	312	XP	K19879	TCAP	telethonin
transcript/10306	11.91	7.33236	58.2866	2.21615e-05	0.000276032	up	3.55904
transcript/15853	-7.30892	3.41033	57.7236	2.22604e-05	0.000276916	down	3.55765	transcript/15853.p1	p1	XP_040212021.1	93.358	271	18	0	1	271	1	271	0	526	XP				Gene_symbol:LOC120943031	GeneID:120943031	Protein.Name:uncharacterized methyltransferase C25B8.09-like isoform X1
transcript/7561	-2.43259	2.64957	56.8198	2.22969e-05	0.000277023	down	3.55748	transcript/7561.p1	p1	XP_040185865.1	82.483	451	69	2	71	511	122	572	0	732	XP				Gene_symbol:LOC120918386	GeneID:120918386	Protein.Name:uncharacterized protein LOC120918386
transcript/17202	-10.316	7.46615	58.1795	2.23326e-05	0.000277049	down	3.55744	transcript/17202.p1	p1	XP_040188137.1	99.401	167	1	0	1	167	1	167	1.7e-120	339	XP	K05765	CFL	cofilin
transcript/9550	-3.86639	4.46409	56.785	2.23548e-05	0.000277049	down	3.55744	transcript/9550.p1	p1	XP_040215179.1	98.951	572	6	0	1	572	1	572	0	1176	XP	K20683	ARHGEF3_8	Rho guanine nucleotide exchange factor 3/8
transcript/2293	13.2449	4.27895	160.298	2.24421e-05	0.000277507	up	3.55673	transcript/2293.p1	p1	XP_040202587.1	95.978	920	37	0	2	921	32	951	0	1793	XP	K03990	C3	complement component 3
transcript/10370	-11.6366	3.86062	154.146	2.24476e-05	0.000277507	down	3.55673	transcript/10370.p1	p1	XP_040191394.1	98.097	473	9	0	1	473	1	473	0	979	XP	K11426	SMYD	[histone H3]-lysine4/36 N-trimethyltransferase SMYD [EC:2.1.1.354 2.1.1.357]
transcript/915	1.56194	6.39985	56.6885	2.25163e-05	0.00027801	up	3.55594	transcript/915.p1	p1	XP_040179265.1	98.458	908	13	1	1	908	1	907	0	1869	XP	K05699	ACTN1_4	actinin alpha 1/4
transcript/16632	14.1251	9.38018	57.9516	2.27021e-05	0.000279955	up	3.55291	transcript/16632.p1	p1	XP_040181290.1	90.283	247	24	0	1	247	1	247	1.03e-155	435	XP	K08757	APOA1	apolipoprotein A-I
transcript/17495	3.31584	12.2517	56.5417	2.27649e-05	0.000280306	up	3.55237	transcript/17495.p1	p1	XP_040181681.1	97.159	176	5	0	1	176	1	176	1.2e-127	357	XP	K00522	FTH1	ferritin heavy chain [EC:1.16.3.2]
transcript/2365	16.293	7.15399	162.329	2.27871e-05	0.000280306	up	3.55237	transcript/2365.p1	p1	XP_040205015.1	92.202	1090	34	2	14	1060	1	1082	0	2083	XP	K13624	CP	ceruloplasmin [EC:1.16.3.1]
transcript/17938	-7.33023	7.30605	57.7523	2.28587e-05	0.00028084	down	3.55154	transcript/17938.p1	p1	XP_040210436.1	100	134	0	0	1	134	1	134	4.17e-96	275	XP	K24977	PMP2	myelin P2 protein
transcript/11039	16.1803	7.80074	83.0477	2.32595e-05	0.00028541	up	3.54453	transcript/11039.p1	p1	XP_040216784.1	94.312	545	31	0	18	562	1	545	0	1078	XP	K03997	C8A	complement component 8 subunit alpha
transcript/12589	3.42294	5.25101	56.233	2.32982e-05	0.000285532	up	3.54434	transcript/12589.p1	p1	XP_040201152.1	95.336	536	24	1	21	556	1	535	0	1014	XP	K13999	CKAP4, CLIMP63	cytoskeleton-associated protein 4
transcript/535	9.23469	4.00152	82.772	2.33914e-05	0.000286321	up	3.54315	transcript/535.p1	p1	XP_040201974.1	95.737	1337	57	0	17	1353	44	1380	0	2580	XP	K14461	NPC1L1	Niemann-Pick C1-like protein 1
transcript/18198	-3.00416	5.21224	56.1056	2.35226e-05	0.000287261	down	3.54172	transcript/18198.p1	p1	XP_040183647.1	93.103	116	8	0	1	116	1	116	2.09e-78	228	XP	K03963	NDUFB7	NADH dehydrogenase (ubiquinone) 1 beta subcomplex subunit 7
transcript/8646	-10.1407	5.66919	82.7604	2.35449e-05	0.000287261	down	3.54172	transcript/8646.p1	p1	XP_040216587.1	97.782	541	10	1	1	539	1	541	0	1052	XP	K23918	NEXN	nexilin
transcript/1700	-2.88721	3.24597	56.0732	2.35802e-05	0.000287261	down	3.54172	transcript/1700.p1	p1	XP_040200068.1	97.855	1212	26	0	1	1212	1	1212	0	2268	XP	K12478	EEA1	early endosome antigen 1
transcript/920	-1.9933	6.07192	56.0701	2.35856e-05	0.000287261	down	3.54172	transcript/920.p1	p1	XP_040183592.1	99.519	831	4	0	1	831	1	831	0	1717	XP				Gene_symbol:SIDT2	GeneID:120916595	Protein.Name:SID1 transmembrane family member 2 isoform X1
transcript/13916	1.96293	4.18586	56.0472	2.36263e-05	0.000287261	up	3.54172	transcript/13916.p1	p1	XP_040181633.1	96.014	276	11	0	1	276	1	276	0	548	XP				Gene_symbol:HSD17B14	GeneID:120915316	Protein.Name:17-beta-hydroxysteroid dehydrogenase 14
transcript/3717	-1.72748	3.90337	56.0385	2.36418e-05	0.000287261	down	3.54172	transcript/3717.p1	p1	XP_040204084.1	96.687	332	11	0	1	332	1	332	0	663	XP	K08865	PBK	PDZ-binding kinase [EC:2.7.12.2]
transcript/14374	9.88586	2.5592	80.5349	2.37114e-05	0.000287303	up	3.54166	transcript/14374.p1	p1	XP_040206584.1	89.353	479	21	1	1	449	1	479	0	857	XP	K00486	KMO	kynurenine 3-monooxygenase [EC:1.14.13.9]
transcript/7449	-12.0176	4.42301	153.502	2.37233e-05	0.000287303	down	3.54166	transcript/7449.p1	p1	XP_040215141.1	95.646	666	20	4	1	660	1	663	0	1267	XP	K22030	LMOD	leiomodin
transcript/2057	-11.9173	8.61058	82.0557	2.37501e-05	0.000287303	down	3.54166	transcript/2057.p1	p1	XP_040196735.1	98.586	778	11	0	1	778	63	840	0	1590	XP	K00850	pfkA, PFK	6-phosphofructokinase 1 [EC:2.7.1.11]
transcript/9241	-2.71163	5.85095	55.9578	2.37864e-05	0.000287303	down	3.54166	transcript/9241.p1	p1	XP_040182681.1	97.217	539	14	1	1	539	1180	1717	0	1077	XP	K03260	EIF4G	translation initiation factor 4G
transcript/1110	3.10748	4.95827	55.9557	2.379e-05	0.000287303	up	3.54166	transcript/1110.p1	p1	XP_040199019.1	97.985	943	19	0	22	964	1	943	0	1912	XP	K20166	TBC1D2B	TBC1 domain family member 2B
transcript/10304	7.65268	7.93908	57.0145	2.38384e-05	0.000287393	up	3.54152	transcript/10304.p1	p1	XP_040180301.1	94.774	287	15	0	28	314	1	287	0	535	XP	K15412	CFP	complement factor properdin
transcript/18270	10.2658	2.95381	81.2668	2.38554e-05	0.000287393	up	3.54152	transcript/18270.p1	p1	XP_040188205.1	91.892	111	9	0	12	122	316	426	1.36e-68	214	XP	K04525	SERPINA	serpin A
transcript/3152	-12.9193	4.08189	82.3687	2.39412e-05	0.000288078	down	3.54049	transcript/3152.p1	p1	XP_040190503.1	94.148	581	34	0	1	581	10	590	0	1123	XP	K15528	FAAH	fatty acid amide hydrolase [EC:3.5.1.99]
transcript/14477	11.7562	5.84674	82.1697	2.41457e-05	0.000290187	up	3.53732	transcript/14477.p1	p1	XP_040188529.1	96.721	366	12	0	17	382	1	366	0	738	XP	K06727	FCRL, IRTA, CD307	Fc receptor-like protein
transcript/3642	2.00022	5.74989	55.7412	2.41793e-05	0.000290239	up	3.53724	transcript/3642.p1	p1	XP_040179443.1	98.936	564	6	0	1	564	1	564	0	1162	XP	K25824	ABHD16A	abhydrolase domain-containing protein 16A [EC:3.1.1.23 3.1.-.-]
transcript/17005	-2.06298	4.95354	55.7209	2.42165e-05	0.000290334	down	3.5371	transcript/17005.p1	p1	XP_040186760.1	96.316	190	7	0	1	190	1	190	1.3e-130	366	XP	K02935	RP-L7, MRPL12, rplL	large subunit ribosomal protein L7/L12
transcript/8804	1.78113	5.24571	55.5686	2.4498e-05	0.000293355	up	3.53261	transcript/8804.p1	p1	XP_040209307.1	99.659	586	2	0	1	586	1	586	0	1223	XP	K21797	SAC1, SACM1L	phosphatidylinositol 4-phosphatase [EC:3.1.3.-]
transcript/15430	19.108	10.4073	81.4518	2.45578e-05	0.000293718	up	3.53207	transcript/15430.p1	p1	XP_040178400.1	95.172	145	7	0	131	275	1	145	3.78e-101	294	XP				Gene_symbol:LOC120910728	GeneID:120910728	Protein.Name:pulmonary surfactant-associated protein A-like
transcript/7560	10.9164	3.34143	147.393	2.46498e-05	0.000294462	up	3.53097
transcript/7813	11.2704	4.62047	56.6912	2.48847e-05	0.000296911	up	3.52737	transcript/7813.p1	p1	XP_040181872.1	97.683	518	12	0	1	518	1	518	0	1036	XP	K08143	SLC2A5, GLUT5	MFS transporter, SP family, solute carrier family 2 (facilitated glucose/fructose transporter), member 5
transcript/15937	4.84682	4.88837	56.0929	2.49254e-05	0.00029704	up	3.52718	transcript/15937.p1	p1	XP_040215031.1	94.937	316	14	1	1	316	1	314	0	597	XP	K10104	FCN	ficolin
transcript/6671	15.1996	10.1289	80.5312	2.50732e-05	0.000298443	up	3.52514	transcript/6671.p1	p1	XP_040206538.1	98.507	804	12	0	1	804	1	804	0	1644	XP	K01315	PLG	plasminogen [EC:3.4.21.7]
transcript/16766	-5.66004	4.96565	56.2855	2.52404e-05	0.000300044	down	3.52282
transcript/3325	-3.11701	6.72551	55.1624	2.52681e-05	0.000300044	down	3.52282	transcript/3325.p1	p1	XP_040201852.1	98.828	256	2	1	1	255	1	256	0	512	XP	K05634	PRNP, PrP, CD230	prion protein
transcript/9712	13.2037	8.46124	81.0196	2.53721e-05	0.000300347	up	3.52238	transcript/9712.p1	p1	XP_040179048.1	92.443	569	43	0	1	569	48	616	0	1097	XP				Gene_symbol:LOC120913276	GeneID:120913276	Protein.Name:uncharacterized protein LOC120913276 isoform X1
transcript/5265	-14.4945	6.08242	155.63	2.53813e-05	0.000300347	down	3.52238	transcript/5265.p1	p1	XP_040210783.1	97.682	302	7	0	8	309	88	389	0	613	XP				Gene_symbol:ABRA	GeneID:120941456	Protein.Name:actin-binding Rho-activating protein
transcript/5265	-14.4945	6.08242	155.63	2.53813e-05	0.000300347	down	3.52238	transcript/5265.p3	p3	XP_040210783.1	94.318	88	5	0	26	113	1	88	1.18e-51	169	XP				Gene_symbol:ABRA	GeneID:120941456	Protein.Name:actin-binding Rho-activating protein
transcript/1447	-2.59937	4.10896	55.0969	2.53951e-05	0.000300347	down	3.52238	transcript/1447.p1	p1	XP_040198680.1	98.505	535	7	1	1	534	1	535	0	1080	XP	K15603	TCF4_12	transcription factor 4/12
transcript/15386	8.10933	9.11556	55.8531	2.54147e-05	0.000300347	up	3.52238	transcript/15386.p1	p1	XP_040199728.1	99.005	201	2	0	1	201	1	201	8.54e-152	421	XP	K00456	CDO1	cysteine dioxygenase [EC:1.13.11.20]
transcript/13517	12.2863	7.04314	56.3688	2.54831e-05	0.000300797	up	3.52173	transcript/13517.p1	p1	XP_040176730.1	92.233	206	16	0	241	446	355	560	1.35e-129	388	XP	K03983	SERPINF2, AAP	alpha-2-antiplasmin
transcript/15535	-3.45646	8.93721	55.0359	2.55139e-05	0.000300803	down	3.52172	transcript/15535.p1	p1	XP_040207155.1	98.204	334	6	0	1	334	1	334	0	674	XP	K00025	MDH1	malate dehydrogenase [EC:1.1.1.37]
transcript/16711	11.4206	2.39743	145.378	2.56005e-05	0.00030144	up	3.5208	transcript/16711.p1	p1	XP_040206283.1	96.5	200	7	0	1	200	92	291	3.13e-143	402	XP	K15680	HSD11B1	corticosteroid 11-beta-dehydrogenase isozyme 1 [EC:1.1.1.146]
transcript/16711	11.4206	2.39743	145.378	2.56005e-05	0.00030144	up	3.5208	transcript/16711.p2	p2	XP_040206291.1	93.103	29	2	0	22	50	1	29	9.19e-11	57.4	XP	K15680	HSD11B1	corticosteroid 11-beta-dehydrogenase isozyme 1 [EC:1.1.1.146]
transcript/18021	-2.79669	5.16483	54.9757	2.5632e-05	0.00030144	down	3.5208	transcript/18021.p1	p1	XP_040183314.1	96.324	136	5	0	1	136	1	136	2.12e-93	268	XP	K03956	NDUFA11	NADH dehydrogenase (ubiquinone) 1 alpha subcomplex subunit 11
transcript/17093	-7.54498	4.42581	79.8898	2.5659e-05	0.00030144	down	3.5208	transcript/17093.p5	p5	Q7SYW5	90.909	44	4	0	1	44	180	223	9.47e-24	90.1	tr				Protein.names:Enigma-prov protein (PDZ and LIM domain 7 S homeolog)	Gene.Names:pdlim7.S enigma lmp1 pdlim7 pdlim7-a pdlim7-b pdlim7.L
transcript/8717	7.66732	6.15699	56.2011	2.58012e-05	0.000302554	up	3.5192	transcript/8717.p1	p1	XP_040191281.1	97.01	602	18	0	1	602	1	602	0	1221	XP	K09631	HGFAC	hepatocyte growth factor activator [EC:3.4.21.-]
transcript/1205	-2.35416	4.94205	54.8831	2.58148e-05	0.000302554	down	3.5192	transcript/1205.p1	p1	XP_040179032.1	98.431	1147	16	1	1	1147	1	1145	0	2271	XP	K23390	BAG6	large proline-rich protein BAG6
transcript/7618	-6.11715	4.78765	55.9385	2.61648e-05	0.000306295	down	3.51386	transcript/7618.p1	p1	XP_040200974.1	96.494	542	18	1	1	541	218	759	0	1048	XP	K21112	SYNPO	synaptopodin
transcript/18213	-3.2115	5.27409	54.6522	2.62774e-05	0.000306418	down	3.51369	transcript/18213.p1	p1	XP_040198359.1	98.113	106	2	0	4	109	1	106	3.48e-72	212	XP	K03676	grxC, GLRX, GLRX2	glutaredoxin 3
transcript/17027	7.29094	6.58728	55.9508	2.62851e-05	0.000306418	up	3.51369
transcript/13460	14.3977	10.1803	55.9451	2.62963e-05	0.000306418	up	3.51369	transcript/13460.p1	p1	XP_040180432.1	98.538	342	5	0	1	342	1	342	0	706	XP	K23620	AMBP	protein AMBP
transcript/10752	2.07689	3.47922	54.6416	2.62988e-05	0.000306418	up	3.51369	transcript/10752.p1	p1	XP_040180069.1	90.116	172	17	0	1	172	1	172	3.31e-113	321	XP	K17808	ZIM17, DNLZ, Tim15	mitochondrial protein import protein ZIM17
transcript/640	6.13237	5.55069	55.8181	2.6546e-05	0.000308364	up	3.51094	transcript/640.p1	p1	XP_040181897.1	96.786	529	17	0	1	529	1	529	0	1076	XP	K00699	UGT	glucuronosyltransferase [EC:2.4.1.17]
transcript/16679	8.62779	5.14923	55.8168	2.65485e-05	0.000308364	up	3.51094	transcript/16679.p1	p1	XP_040191487.1	96.212	264	10	0	3	266	1	264	0	525	XP	K00072	SPR	sepiapterin reductase [EC:1.1.1.153]
transcript/2741	-16.6394	8.21156	150.608	2.65875e-05	0.000308364	down	3.51094	transcript/2741.p1	p1	XP_040210783.1	97.172	389	11	0	26	414	1	389	0	783	XP				Gene_symbol:ABRA	GeneID:120941456	Protein.Name:actin-binding Rho-activating protein
transcript/4004	-3.88076	7.52958	54.4989	2.65901e-05	0.000308364	down	3.51094	transcript/4004.p1	p1	XP_040197062.1	99.786	468	1	0	1	468	1	468	0	972	XP	K01647	CS, gltA	citrate synthase [EC:2.3.3.1]
transcript/841	-4.47015	5.74995	54.9374	2.67213e-05	0.000309524	down	3.50931	transcript/841.p2	p2	WG23746	89.41	661	60	3	19	669	1	661	0	1202	WG	K00234	SDHA, SDH1	succinate dehydrogenase (ubiquinone) flavoprotein subunit [EC:1.3.5.1]
transcript/1779	-16.9102	8.08527	150.351	2.67995e-05	0.000310069	down	3.50854	transcript/1779.p1	p1	XP_040181723.1	95.91	1198	39	1	1	1188	1	1198	0	2363	XP	K12558	MYBPC2	myosin-binding protein C, fast-type
transcript/16332	3.23538	4.61874	54.3298	2.69401e-05	0.000311332	up	3.50678	transcript/16332.p1	p1	XP_040212209.1	97.987	298	6	0	1	298	1	298	0	597	XP				Gene_symbol:LOC120943143	GeneID:120943143	Protein.Name:nmrA-like family domain-containing protein 1
transcript/10735	11.4883	2.78544	142.639	2.69984e-05	0.000311644	up	3.50634
transcript/5379	-14.665	6.01413	152.651	2.70328e-05	0.000311678	down	3.50629	transcript/5379.p1	p1	XP_040198520.1	94.026	837	34	3	1	822	1	836	0	1562	XP	K24490	FSD2	fibronectin type III and SPRY domain-containing protein 2
transcript/3062	16.9188	8.18306	149.759	2.72271e-05	0.000313554	up	3.50369	transcript/3062.p1	p1	XP_040206624.1	97.835	462	10	0	1	462	1	462	0	922	XP	K09821	AGT, SERPINA8	angiotensinogen
transcript/10153	-2.63941	3.81802	54.0705	2.74878e-05	0.00031619	down	3.50005	transcript/10153.p1	p1	XP_040204025.1	98.066	362	5	1	1	362	1	360	0	731	XP	K09270	SOX7S	transcription factor SOX7/8/10/18 (SOX group E/F)
transcript/7236	-2.17715	8.01971	53.9839	2.76739e-05	0.000317961	down	3.49763	transcript/7236.p1	p1	XP_040187404.1	99.801	502	1	0	12	513	1	502	0	1039	XP	K03033	PSMD3, RPN3	26S proteasome regulatory subunit N3
transcript/16984	11.0572	8.52133	55.2056	2.77919e-05	0.000318949	up	3.49628	transcript/16984.p1	p1	XP_040204697.1	84.884	172	24	1	1	170	793	964	4.91e-96	300	XP	K06826	NID	nidogen (entactin)
transcript/13800	10.8075	5.13165	55.1667	2.78734e-05	0.000319515	up	3.49551	transcript/13800.p1	p1	XP_040194263.1	96.381	525	19	0	1	525	1	525	0	1053	XP	K24103	UGT3A	UDP-glycosyltransferase [EC:2.4.1.-]
transcript/11423	10.1328	5.53481	55.074	2.80687e-05	0.000321218	up	3.4932	transcript/11423.p1	p1	XP_040206624.1	96.059	406	16	0	1	406	1	406	0	797	XP	K09821	AGT, SERPINA8	angiotensinogen
transcript/18066	15.8271	10.1642	55.0655	2.80867e-05	0.000321218	up	3.4932	transcript/18066.p1	p1	XP_040183394.1	100	86	0	0	1	86	1	86	5.82e-56	169	XP	K22286	APOC1	apolipoprotein C-I
transcript/13704	15.2558	6.41616	151.696	2.82654e-05	0.000322566	up	3.49138	transcript/13704.p12	p12	XP_040177030.1	88.889	36	4	0	1	36	1	36	2.17e-16	70.1	XP	K03991	MBL	mannose-binding lectin
transcript/13789	2.64785	2.96857	53.711	2.82696e-05	0.000322566	up	3.49138	transcript/13789.p1	p1	XP_040209346.1	98.113	424	7	1	1	423	1	424	0	846	XP	K05284	PIGM	GPI mannosyltransferase 1 subunit M [EC:2.4.1.-]
transcript/16336	13.3326	8.80634	54.9281	2.83795e-05	0.000323448	up	3.4902	transcript/16336.p1	p1	XP_040217705.1	94.898	196	10	0	1	196	1	196	5.82e-140	390	XP	K18271	RBP4	retinol-binding protein 4
transcript/6644	-2.13507	4.18641	53.6127	2.8488e-05	0.000324313	down	3.48904	transcript/6644.p1	p1	XP_040176803.1	98.073	467	9	0	1	467	1	467	0	942	XP	K24166	ARMC6	armadillo repeat-containing protein 6
transcript/5689	-2.89822	6.31411	53.5749	2.85725e-05	0.000324902	down	3.48825	transcript/5689.p1	p1	XP_040188664.1	97.256	656	18	0	1	656	1	656	0	1305	XP	K12641	LMNA	lamin A/C
transcript/14455	4.30468	10.5567	53.4536	2.88458e-05	0.000327634	up	3.48461	transcript/14455.p1	p1	XP_040196660.1	99.256	403	3	0	1	403	1	403	0	830	XP	K00544	BHMT	betaine-homocysteine S-methyltransferase [EC:2.1.1.5]
transcript/4474	-9.21473	6.56399	54.6855	2.89056e-05	0.000327938	down	3.48421	transcript/4474.p1	p1	XP_040180685.1	100	207	0	0	18	224	263	469	4.91e-145	415	XP	K00939	adk, AK	adenylate kinase [EC:2.7.4.3]
transcript/9275	9.89756	6.3578	54.6506	2.89824e-05	0.000328139	up	3.48394	transcript/9275.p1	p1	XP_040184281.1	98.138	376	7	0	1	376	1	376	0	761	XP				Gene_symbol:LOC120917213	GeneID:120917213	Protein.Name:alcohol dehydrogenase 1-like isoform X1
transcript/1341	6.86188	4.0625	54.6474	2.89894e-05	0.000328139	up	3.48394	transcript/1341.p1	p1	XP_040207628.1	98.963	675	7	0	1	675	1	675	0	1395	XP	K17082	FERMT1, KIND1	kindlin 1
transcript/15806	-10.9824	3.70123	77.3039	2.90965e-05	0.000328976	down	3.48284	transcript/15806.p1	p1	XP_040189640.1	98.371	307	5	0	1	307	1	307	0	624	XP	K10327	ASB5	ankyrin repeat and SOCS box protein 5
transcript/5304	2.14686	4.52565	53.2957	2.92063e-05	0.000329481	up	3.48217	transcript/5304.p1	p1	XP_040183564.1	99.276	829	6	0	9	837	1	829	0	1706	XP	K00128	ALDH	aldehyde dehydrogenase (NAD+) [EC:1.2.1.3]
transcript/3721	-10.0474	6.354	54.5487	2.92075e-05	0.000329481	down	3.48217	transcript/3721.p1	p1	XP_040213913.1	94.625	893	16	2	1	862	5705	6596	0	1704	XP	K18267	NEB	nebulin
transcript/2376	-7.34471	7.25786	54.507	2.93002e-05	0.000329918	down	3.48159	transcript/2376.p1	p1	XP_040210862.1	99.433	353	2	0	26	378	1	353	0	736	XP	K10305	FBXO25_32	F-box protein 25/32
transcript/1135	9.13824	6.49197	54.5014	2.93127e-05	0.000329918	up	3.48159	transcript/1135.p1	p1	XP_040208355.1	98.033	1220	24	0	19	1238	1	1220	0	2451	XP	K05658	ABCB1, CD243	ATP-binding cassette, subfamily B (MDR/TAP), member 1 [EC:7.6.2.2]
transcript/1246	-2.21551	4.2238	53.2097	2.94049e-05	0.00033058	down	3.48072	transcript/1246.p1	p1	XP_040212794.1	96.552	87	3	0	1	87	1	87	5.57e-58	174	XP				Gene_symbol:SNN	GeneID:120943518	Protein.Name:stannin
transcript/17454	-12.4773	3.7498	142.381	2.95096e-05	0.000331382	down	3.47967	transcript/17454.p1	p1	XP_040190937.1	97.656	256	5	1	1	255	33	288	0	509	XP	K20363	YIPF5_7, YIP1	protein YIPF5/7
transcript/2690	3.41252	5.87777	53.0627	2.97483e-05	0.000333685	up	3.47666	transcript/2690.p1	p1	XP_040200502.1	96.56	407	10	3	15	420	1	404	0	804	XP				Gene_symbol:GRAMD2B	GeneID:120932286	Protein.Name:GRAM domain-containing protein 2B isoform X2
transcript/8	-14.9803	6.10749	148.068	2.99422e-05	0.000335481	down	3.47433	transcript/8.p1	p1	XP_040186578.1	99.331	1944	13	0	1	1944	1	1944	0	3948	XP	K24220	MYH1s	myosin heavy chain 1/2/3/4/8/13/7B/15
transcript/16094	-2.27066	3.49436	52.8884	3.01616e-05	0.000337558	down	3.47165	transcript/16094.p1	p1	XP_040179011.1	97.727	352	6	1	11	362	5	354	0	692	XP	K15182	RDBP, NELFE	negative elongation factor E
transcript/1569	-8.03042	6.36733	54.0433	3.03563e-05	0.000339354	down	3.46935	transcript/1569.p1	p1	XP_040217670.1	97.761	134	3	0	1	134	1	134	1.34e-92	266	XP	K25410	MFAP5	microfibrillar-associated protein 5
transcript/12873	-11.5486	3.8672	139.487	3.069e-05	0.0003427	down	3.46509	transcript/12873.p1	p1	XP_040205189.1	99.251	267	2	0	1	267	1	267	0	546	XP	K15622	MLF1	myeloid leukemia factor 1
transcript/1182	-2.70105	3.75189	52.5774	3.09163e-05	0.000344517	down	3.46279	transcript/1182.p1	p1	XP_040208443.1	100	404	0	0	1	404	1	404	0	844	XP	K00920	PIP4K2	1-phosphatidylinositol-5-phosphate 4-kinase [EC:2.7.1.149]
transcript/8523	-4.29483	5.42334	53.0513	3.09222e-05	0.000344517	down	3.46279	transcript/8523.p1	p1	XP_040204640.1	86.275	51	7	0	1	51	1	51	1.01e-23	93.2	XP				Gene_symbol:LOC120936404	GeneID:120936404	Protein.Name:uncharacterized protein LOC120936404 isoform X10
transcript/9504	11.0052	6.17652	53.7703	3.09995e-05	0.000344991	up	3.46219
transcript/17723	4.13063	7.44284	52.488	3.11375e-05	0.000346139	up	3.46075	transcript/17723.p2	p2	XP_040212114.1	98.78	82	1	0	38	119	1	82	4.89e-55	168	XP	K15626	NUPR1, COM1	nuclear protein 1
transcript/12630	12.5937	7.87425	53.6635	3.12556e-05	0.000346637	up	3.46013	transcript/12630.p1	p1	XP_040204210.1	94.919	492	24	1	1	492	1	491	0	968	XP	K17854	CYP2K	cytochrome P450 family 2 subfamily K [EC:1.14.-.-]
transcript/16878	14.3771	6.66618	145.133	3.12575e-05	0.000346637	up	3.46013	transcript/16878.p1	p1	XP_040180530.1	97.638	254	6	0	13	266	1	254	0	511	XP				Gene_symbol:LOC120914109	GeneID:120914109	Protein.Name:C-factor-like
transcript/14747	-2.17101	7.35596	52.428	3.1287e-05	0.000346637	down	3.46013	transcript/14747.p1	p1	XP_040184171.1	100	423	0	0	11	433	1	423	0	866	XP	K03065	PSMC3, RPT5	26S proteasome regulatory subunit T5
transcript/8291	12.9811	7.3441	76.2877	3.133e-05	0.000346659	up	3.4601	transcript/8291.p1	p1	XP_040207047.1	95.812	191	8	0	16	206	16	206	3.96e-137	384	XP				Gene_symbol:LOC120937695	GeneID:120937695	Protein.Name:heme-binding protein 2-like
transcript/4760	-1.93794	7.54481	52.3992	3.13589e-05	0.000346659	down	3.4601	transcript/4760.p1	p1	WG08066	99.638	552	2	0	23	574	1	552	0	1154	WG	K12169	KPC1, RNF123	Kip1 ubiquitination-promoting complex protein 1 [EC:2.3.2.27]
transcript/18283	-7.18315	4.61144	53.5757	3.14681e-05	0.000347479	down	3.45907
transcript/6017	-2.64115	4.13679	52.3286	3.15365e-05	0.000347847	down	3.45861	transcript/6017.p1	p1	XP_040196081.1	98.571	700	10	0	1	700	1	700	0	1440	XP	K01393	NLN	neurolysin [EC:3.4.24.16]
transcript/8037	-5.50589	4.25825	53.0955	3.16144e-05	0.00034832	down	3.45802	transcript/8037.p1	p1	XP_040181457.1	98.205	557	10	0	1	557	1	557	0	1130	XP	K11833	USP2	ubiquitin carboxyl-terminal hydrolase 2 [EC:3.4.19.12]
transcript/13999	-3.65124	4.56581	52.2594	3.17116e-05	0.000349004	down	3.45717	transcript/13999.p1	p1	XP_040191161.1	98.577	281	3	1	1	280	1	281	0	564	XP	K17338	REEP1_2_3_4	receptor expression-enhancing protein 1/2/3/4
transcript/17888	-14.4955	5.41669	75.8951	3.19002e-05	0.000350691	down	3.45508	transcript/17888.p1	p1	XP_040194351.1	99.401	167	1	0	1	167	1	167	1.08e-121	342	XP	K12756	MYL10	myosin regulatory light chain 10
transcript/1100	2.38377	6.74304	52.162	3.19602e-05	0.000350961	up	3.45474	transcript/1100.p1	p1	XP_040205259.1	98.907	366	4	0	1	366	63	428	0	736	XP	K12275	SEC62	translocation protein SEC62
transcript/3787	2.76398	5.04315	52.1361	3.20268e-05	0.000351304	up	3.45432	transcript/3787.p1	p1	XP_040199354.1	99.237	131	1	0	1	131	1	131	9.1e-89	256	XP				Gene_symbol:FAM107B	GeneID:120931716	Protein.Name:protein FAM107B
transcript/12149	12.4507	4.35377	75.7524	3.21108e-05	0.000351836	up	3.45366	transcript/12149.p1	p1	XP_040179160.1	94.939	494	25	0	4	497	1	494	0	951	XP				Gene_symbol:LOC120913350	GeneID:120913350	Protein.Name:cytochrome P450 2G1-like
transcript/10011	13.0846	5.2456	143.477	3.24675e-05	0.000354971	up	3.44981	transcript/10011.p1	p1	XP_040200260.1	99.154	473	4	0	1	473	1	473	0	988	XP	K08537	NR1H4, FXR	farnesoid X receptor
transcript/1655	-12.7772	4.73714	75.5127	3.24684e-05	0.000354971	down	3.44981	transcript/1655.p1	p1	XP_040210864.1	98.584	353	5	0	1	353	1	353	0	725	XP	K13959	KLHL38	kelch-like protein 38
transcript/12594	-1.87184	5.60573	51.8405	3.27975e-05	0.000358175	down	3.4459	transcript/12594.p1	p1	A0A8J1LSS5	93.258	445	30	0	13	457	1	445	0	844	tr				Protein.names:Beclin-1	Gene.Names:LOC108701789
transcript/9445	-10.6135	4.71788	53.0187	3.28574e-05	0.000358434	down	3.44559	transcript/9445.p1	p1	XP_040209698.1	98.947	475	5	0	1	475	1	475	0	969	XP	K17261	CAP1_2, SRV2	adenylyl cyclase-associated protein
transcript/9055	6.57565	3.37956	52.5865	3.29038e-05	0.000358547	up	3.44545	transcript/9055.p1	p1	XP_040205536.1	95.436	241	8	1	6	246	1	238	1.24e-175	484	XP				Gene_symbol:LOC120936873	GeneID:120936873	Protein.Name:receptor-transporting protein 3-like
transcript/583	-10.0507	4.71743	75.1297	3.30502e-05	0.000359068	down	3.44482	transcript/583.p1	p1	XP_040200247.1	95.314	1259	20	4	1	1220	1	1259	0	2454	XP	K12557	MYBPC1	myosin-binding protein C, slow-type
transcript/583	-10.0507	4.71743	75.1297	3.30502e-05	0.000359068	down	3.44482	transcript/583.p31	p31	XP_040200247.1	95.833	24	1	0	1	24	1265	1288	1.55e-08	49.3	XP	K12557	MYBPC1	myosin-binding protein C, slow-type
transcript/5276	-3.34017	3.51806	51.7375	3.30712e-05	0.000359068	down	3.44482	transcript/5276.p1	p1	XP_040195980.1	96.092	435	11	1	1	429	1	435	0	858	XP	K09501	SERPINH1, HSP47	serpin peptidase inhibitor, clade H, member 1
transcript/9	-19.5362	12.2342	132.636	3.30739e-05	0.000359068	down	3.44482	transcript/9.p1	p1	XP_040185855.1	97.527	1941	37	2	1	1931	1	1940	0	3883	XP				Gene_symbol:LOC120918376	GeneID:120918376	Protein.Name:uncharacterized protein LOC120918376
transcript/4835	-7.59534	5.88319	52.9258	3.30963e-05	0.000359068	down	3.44482
transcript/17050	-3.1847	9.8154	51.6053	3.34269e-05	0.000362259	down	3.44098	transcript/17050.p2	p2	XP_040217101.1	99.194	248	2	0	1	248	1	248	0	503	XP	K01803	TPI, tpiA	triosephosphate isomerase (TIM) [EC:5.3.1.1]
transcript/10791	3.96188	7.57406	51.5149	3.36724e-05	0.000364522	up	3.43828	transcript/10791.p1	p1	XP_040200179.1	98.846	260	3	0	1	260	426	685	0	531	XP	K09487	HSP90B, TRA1	heat shock protein 90kDa beta
transcript/10791	3.96188	7.57406	51.5149	3.36724e-05	0.000364522	up	3.43828	transcript/10791.p3	p3	XP_040200179.1	97.321	112	2	1	1	111	698	809	1.97e-63	207	XP	K09487	HSP90B, TRA1	heat shock protein 90kDa beta
transcript/11545	-11.9718	3.65461	135.016	3.37786e-05	0.000365105	down	3.43758	transcript/11545.p1	p1	XP_040203715.1	89.096	376	12	4	1	347	1	376	0	605	XP				Gene_symbol:TRDN	GeneID:120935722	Protein.Name:triadin
transcript/5797	-9.81919	5.79442	52.6568	3.37999e-05	0.000365105	down	3.43758
transcript/16565	2.19635	6.23749	51.4229	3.39248e-05	0.000365738	up	3.43683	transcript/16565.p1	p1	XP_040189659.1	100	180	0	0	33	212	1	180	2.22e-131	369	XP	K12948	SPCS3, SPC3	signal peptidase complex subunit 3 [EC:3.4.-.-]
transcript/13053	11.0089	4.92257	74.5651	3.39322e-05	0.000365738	up	3.43683
transcript/8456	-8.93287	1.58269	130.952	3.42729e-05	0.000368525	down	3.43353	transcript/8456.p1	p1	XP_040202043.1	99.664	595	2	0	1	595	1	595	0	1234	XP	K09103	EBF, COE	early B-cell factor
transcript/4626	12.0421	8.76546	52.4663	3.43091e-05	0.000368525	up	3.43353	transcript/4626.p1	p1	XP_040194743.1	98.184	826	15	0	1	826	1	826	0	1682	XP	K03996	C7	complement component 7
transcript/8244	-2.68043	3.55703	51.2693	3.43513e-05	0.000368525	down	3.43353	transcript/8244.p1	p1	XP_040206427.1	99.308	578	4	0	1	578	1	578	0	1169	XP	K08332	VAC8	vacuolar protein 8
transcript/17816	6.68671	6.48107	52.4429	3.43723e-05	0.000368525	up	3.43353	transcript/17816.p1	p1	XP_040176643.1	98.182	165	2	1	1	164	1	165	5.58e-119	336	XP				Gene_symbol:LOC120909067	GeneID:120909067	Protein.Name:uncharacterized protein LOC120909067 isoform X4
transcript/4229	12.1553	3.16548	134.161	3.43763e-05	0.000368525	up	3.43353	transcript/4229.p1	p1	XP_040204691.1	88.803	777	69	5	1	773	1	763	0	1389	XP	K06826	NID	nidogen (entactin)
transcript/9713	-7.5958	2.96283	51.9811	3.45214e-05	0.000369512	down	3.43237	transcript/9713.p1	p1	XP_040179742.1	96.538	260	5	2	1	260	1	256	3.27e-179	495	XP	K06520	CD99, MIC2	CD99 antigen
transcript/517	-5.70411	5.38357	52.3531	3.45429e-05	0.000369512	down	3.43237	transcript/517.p1	p1	XP_040197077.1	98.382	1051	17	0	1	1051	1	1051	0	2140	XP	K06583	ITGA7	integrin alpha 7
transcript/517	-5.70411	5.38357	52.3531	3.45429e-05	0.000369512	down	3.43237	transcript/517.p26	p26	WG14360	100	29	0	0	1	29	1106	1134	5.99e-14	64.7	WG	K06583	ITGA7	integrin alpha 7
transcript/13982	7.78287	3.39457	52.3312	3.46759e-05	0.000370535	up	3.43117	transcript/13982.p1	p1	XP_040203770.1	96.587	293	8	1	1	293	4353	4643	0	601	XP	K10408	DNAH	dynein axonemal heavy chain
transcript/8916	15.3919	6.98403	73.9619	3.49074e-05	0.000372608	up	3.42875	transcript/8916.p1	p1	XP_040204687.1	95.415	458	21	0	106	563	176	633	0	911	XP	K14736	TF	transferrin
transcript/15841	4.80436	8.61577	51.0575	3.49498e-05	0.00037266	up	3.42869	transcript/15841.p1	p1	XP_040184378.1	90.132	152	9	2	1	146	1	152	2.38e-95	274	XP	K06566	IFITM	interferon induced transmembrane protein
transcript/3400	-5.04486	4.29762	51.7652	3.50031e-05	0.000372754	down	3.42858	transcript/3400.p1	p1	WG23746	89.41	661	60	3	29	679	1	661	0	1203	WG	K00234	SDHA, SDH1	succinate dehydrogenase (ubiquinone) flavoprotein subunit [EC:1.3.5.1]
transcript/2387	7.19357	8.02052	51.9596	3.50337e-05	0.000372754	up	3.42858	transcript/2387.p1	p1	XP_040187623.1	98.819	254	3	0	1	254	1	254	0	519	XP	K23576	IGFBP4	insulin-like growth factor-binding protein 4
transcript/221	12.0377	11.0398	51.6847	3.54167e-05	0.000376425	up	3.42432	transcript/221.p1	p1	XP_040217682.1	97.347	1470	39	0	1	1470	1	1470	0	2983	XP	K03910	A2M	alpha-2-macroglobulin
transcript/5459	2.36025	6.97804	50.8423	3.55707e-05	0.000377658	up	3.4229
transcript/18214	-2.48293	5.93254	50.8233	3.56262e-05	0.000377843	down	3.42269	transcript/18214.p1	p1	XP_040217798.1	100	58	0	0	1	58	1	58	1.15e-37	121	XP	K18194	USMG5, DAPIT	up-regulated during skeletal muscle growth protein 5
transcript/5822	-2.46656	6.05827	50.8009	3.56918e-05	0.000377845	down	3.42269	transcript/5822.p1	p1	XP_040194288.1	99.185	368	3	0	1	368	1	368	0	759	XP	K17809	POLDIP2	polymerase delta-interacting protein 2
transcript/4842	2.76876	5.77762	50.7966	3.57043e-05	0.000377845	up	3.42269	transcript/4842.p1	p1	XP_040191047.1	100	105	0	0	1	105	1	105	1.09e-75	221	XP				Gene_symbol:SMIM14	GeneID:120924240	Protein.Name:small integral membrane protein 14
transcript/9617	-2.23193	5.95636	50.7825	3.57458e-05	0.000377845	down	3.42269	transcript/9617.p1	p1	XP_040207801.1	100	327	0	0	1	327	1	327	0	678	XP	K06269	PPP1C	serine/threonine-protein phosphatase PP1 catalytic subunit [EC:3.1.3.16]
transcript/1783	-2.80069	4.37681	50.7713	3.57786e-05	0.000377845	down	3.42269	transcript/1783.p1	p1	XP_040196435.1	98.945	474	5	0	1	474	60	533	0	936	XP	K14307	NUPL1, NUP49	nucleoporin p58/p45
transcript/3179	3.30856	5.68563	50.7455	3.58545e-05	0.000378244	up	3.42223	transcript/3179.p1	p1	XP_040189228.1	99.875	798	1	0	1	798	1	798	0	1630	XP	K15376	GPHN	gephyrin [EC:2.10.1.1 2.7.7.75]
transcript/18055	2.14995	7.73285	50.6296	3.61977e-05	0.000381006	up	3.41907	transcript/18055.p1	p1	XP_040189043.1	97.403	77	2	0	1	77	1	77	2.05e-51	157	XP	K24412	CRIP1, CRP1	cysteine-rich protein 1
transcript/14251	-2.01771	8.06173	50.6201	3.6226e-05	0.000381006	down	3.41907	transcript/14251.p1	p1	XP_040207828.1	97.468	158	4	0	1	158	2	159	4.72e-114	322	XP				Gene_symbol:ISCU	GeneID:120938525	Protein.Name:iron-sulfur cluster assembly enzyme ISCU, mitochondrial
transcript/16441	1.33774	5.02253	50.6038	3.62747e-05	0.000381006	up	3.41907	transcript/16441.p1	p1	XP_040183425.1	96.124	258	10	0	5	262	1	258	6.79e-173	480	XP	K23570	EMC10	ER membrane protein complex subunit 10
transcript/13120	4.75406	3.3631	50.873	3.62966e-05	0.000381006	up	3.41907	transcript/13120.p1	p1	XP_040181031.1	99.125	457	3	1	1	456	1	457	0	942	XP	K05496	BMP3	bone morphogenetic protein 3
transcript/12473	11.0906	2.39349	128.268	3.63083e-05	0.000381006	up	3.41907	transcript/12473.p1	p1	XP_040212352.1	99.38	484	3	0	1	484	1	484	0	1009	XP	K00600	glyA, SHMT	glycine hydroxymethyltransferase [EC:2.1.2.1]
transcript/9355	14.8091	11.6314	51.5726	3.63642e-05	0.00038119	up	3.41886	transcript/9355.p1	p1	XP_040194604.1	94.089	626	37	0	1	626	1	626	0	1200	XP	K04000	C9	complement component 9
transcript/3006	12.6109	4.28738	135.486	3.64705e-05	0.00038156	up	3.41844	transcript/3006.p19	p19	XP_040187953.1	91.667	24	2	0	10	33	474	497	9.95e-09	50.1	XP	K03903	FGA	fibrinogen alpha chain
transcript/3006	12.6109	4.28738	135.486	3.64705e-05	0.00038156	up	3.41844	transcript/3006.p20	p20	XP_040187953.1	95.833	24	1	0	7	30	336	359	5.02e-08	48.1	XP	K03903	FGA	fibrinogen alpha chain
transcript/3006	12.6109	4.28738	135.486	3.64705e-05	0.00038156	up	3.41844	transcript/3006.p4	p4	XP_040187953.1	96.721	61	2	0	13	73	1	61	4.61e-35	127	XP	K03903	FGA	fibrinogen alpha chain
transcript/3006	12.6109	4.28738	135.486	3.64705e-05	0.00038156	up	3.41844	transcript/3006.p5	p5	XP_040187953.1	90	70	4	1	9	75	681	750	8.35e-39	137	XP	K03903	FGA	fibrinogen alpha chain
transcript/10654	12.9921	3.99373	135.452	3.65051e-05	0.00038156	up	3.41844	transcript/10654.p1	p1	XP_040181293.1	97.275	367	10	0	1	367	1	367	0	725	XP	K08760	APOA4	apolipoprotein A-IV
transcript/18187	2.05613	5.55372	50.5237	3.65148e-05	0.00038156	up	3.41844	transcript/18187.p2	p2	XP_040184362.1	100	79	0	0	1	79	1	79	1.58e-51	157	XP				Gene_symbol:TMEM258	GeneID:120917262	Protein.Name:transmembrane protein 258
transcript/15551	-2.45149	3.95039	50.4892	3.66189e-05	0.000382246	down	3.41766	transcript/15551.p1	p1	XP_040185894.1	97.625	379	9	0	6	384	1	379	0	779	XP	K17419	MRPL38	large subunit ribosomal protein L38
transcript/904	-9.68603	1.27139	127.784	3.66927e-05	0.000382614	down	3.41724	transcript/904.p1	p1	XP_040212179.1	99.619	788	3	0	1	788	207	994	0	1627	XP	K05853	ATP2A	P-type Ca2+ transporter type 2A [EC:7.2.2.10]
transcript/11170	-2.61709	4.0168	50.423	3.68196e-05	0.000383405	down	3.41634	transcript/11170.p1	p1	XP_040214113.1	98.807	419	5	0	1	419	1	419	0	870	XP	K08900	BCS1	mitochondrial chaperone BCS1
transcript/2569	-9.85768	1.30831	127.593	3.68458e-05	0.000383405	down	3.41634	transcript/2569.p1	p1	XP_040212179.1	99.225	129	1	0	1	129	1	129	5.57e-73	261	XP	K05853	ATP2A	P-type Ca2+ transporter type 2A [EC:7.2.2.10]
transcript/3843	-5.39219	6.86732	51.083	3.70422e-05	0.000384741	down	3.41483
transcript/9723	-3.21066	5.45698	50.3469	3.70518e-05	0.000384741	down	3.41483	transcript/9723.p1	p1	XP_040188900.1	99.81	527	1	0	1	527	1	527	0	1099	XP	K10478	BTBD3_6	BTB/POZ domain-containing protein 3/6
transcript/14904	-2.18488	5.02144	50.2362	3.73927e-05	0.000387876	down	3.41131	transcript/14904.p1	p1	XP_040192737.1	99.517	207	1	0	1	207	1	207	3.54e-154	427	XP				Gene_symbol:RFLNB	GeneID:120926676	Protein.Name:refilin-B
transcript/9987	15.5303	10.8174	51.3347	3.75327e-05	0.000388921	up	3.41014	transcript/9987.p1	p1	XP_040194287.1	95.434	438	20	0	1	438	1	438	0	767	XP	K06251	VTN	vitronectin
transcript/4274	-10.2767	3.50016	71.3961	3.77251e-05	0.000390508	down	3.40837	transcript/4274.p1	p1	XP_040181571.1	98.393	809	13	0	1	809	1	809	0	1629	XP	K22526	MYOCD	myocardin
transcript/9023	-2.927	5.01999	50.0929	3.784e-05	0.000390992	down	3.40783	transcript/9023.p1	p1	XP_040191053.1	98.387	372	6	0	1	372	1	372	0	763	XP	K03644	lipA, LIAS, LIP1, LIP5	lipoyl synthase [EC:2.8.1.8]
transcript/6006	-2.6631	9.37337	50.0895	3.78506e-05	0.000390992	down	3.40783	transcript/6006.p1	p1	XP_040206271.1	99.782	459	1	0	1	459	1	459	0	946	XP	K23544	SERINC1	serine incorporator 1
transcript/15074	2.0157	3.7869	50.0417	3.80011e-05	0.000391975	up	3.40674	transcript/15074.p1	p1	XP_040188243.1	98.324	358	6	0	1	358	1	358	0	711	XP				Gene_symbol:TMEM144	GeneID:120920307	Protein.Name:transmembrane protein 144
transcript/12909	-15.7023	7.93976	72.148	3.80618e-05	0.000391975	down	3.40674	transcript/12909.p1	p1	XP_040193834.1	98.37	368	4	2	1	367	1	367	0	741	XP	K10655	TRIM63, MURF1	tripartite motif-containing protein 63 [EC:2.3.2.27]
transcript/13245	-3.36884	9.72075	50.0115	3.80966e-05	0.000391975	down	3.40674	transcript/13245.p1	p1	XP_040185227.1	99.052	422	3	1	3	423	1	422	0	864	XP	K14455	GOT2	aspartate aminotransferase, mitochondrial [EC:2.6.1.1]
transcript/17000	-3.5218	7.88401	49.9976	3.81406e-05	0.000391975	down	3.40674	transcript/17000.p1	p1	XP_040198554.1	99	200	1	1	1	199	1	200	5.89e-147	408	XP	K10524	NRK1_2	nicotinamide/nicotinate riboside kinase [EC:2.7.1.22 2.7.1.173]
transcript/14641	-11.138	3.80673	71.9938	3.81432e-05	0.000391975	down	3.40674
transcript/6837	-4.91288	3.70704	50.4044	3.82483e-05	0.000392648	down	3.406	transcript/6837.p2	p2	XP_040214051.1	98.266	346	6	0	1	346	1	346	0	702	XP	K07200	PRKAG	5'-AMP-activated protein kinase, regulatory gamma subunit
transcript/16988	7.3716	5.22083	51.0755	3.83218e-05	0.000392997	up	3.40561
transcript/17108	-2.18694	3.76578	49.8377	3.86522e-05	0.000395975	down	3.40233	transcript/17108.p1	p1	XP_040212975.1	95.652	253	10	1	32	283	1	253	3.32e-178	493	XP	K02902	RP-L28, MRPL28, rpmB	large subunit ribosomal protein L28
transcript/13259	2.16789	2.88463	49.7737	3.88592e-05	0.000397686	up	3.40046	transcript/13259.p1	p1	XP_040211788.1	97.451	510	12	1	1	509	1	510	0	1001	XP	K00058	serA, PHGDH	D-3-phosphoglycerate dehydrogenase / 2-oxoglutarate reductase [EC:1.1.1.95 1.1.1.399]
transcript/7340	-10.3704	2.30702	69.447	3.89463e-05	0.000398167	down	3.39993	transcript/7340.p1	p1	XP_040182371.1	99.786	468	1	0	1	468	1	468	0	961	XP	K24891	PKNOX	homeobox protein PKNOX
transcript/5744	1.36968	5.78473	49.7312	3.89972e-05	0.000398262	up	3.39983	transcript/5744.p1	p1	XP_040186697.1	99.563	229	1	0	1	229	1	229	1.75e-173	478	XP	K04364	GRB2	growth factor receptor-bound protein 2
transcript/7852	3.35773	3.40057	49.7079	3.90735e-05	0.000398262	up	3.39983	transcript/7852.p1	p1	XP_040194611.1	99.308	289	2	0	11	299	1	289	0	610	XP				Gene_symbol:MOSPD2	GeneID:120927774	Protein.Name:motile sperm domain-containing protein 2
transcript/9256	-1.81404	4.95257	49.7071	3.9076e-05	0.000398262	down	3.39983	transcript/9256.p1	p1	XP_040213438.1	100	185	0	0	1	185	1	185	1.03e-138	386	XP	K10687	UBE2F	ubiquitin-conjugating enzyme E2 F [EC:2.3.2.34]
transcript/13845	-12.5069	4.62697	71.5523	3.91758e-05	0.00039887	down	3.39917	transcript/13845.p1	p1	XP_040193668.1	99.673	306	1	0	1	306	1402	1707	0	639	XP	K04857	CACNA1S, CAV1.1	voltage-dependent calcium channel L type alpha-1S
transcript/2450	-11.7717	3.45552	127.665	3.9422e-05	0.000400966	down	3.39689	transcript/2450.p1	p1	XP_040212179.1	99.552	669	3	0	1	669	326	994	0	1384	XP	K05853	ATP2A	P-type Ca2+ transporter type 2A [EC:7.2.2.10]
transcript/2450	-11.7717	3.45552	127.665	3.9422e-05	0.000400966	down	3.39689	transcript/2450.p2	p2	XP_040212178.1	99.507	203	1	0	1	203	1	203	2.85e-135	405	XP	K05853	ATP2A	P-type Ca2+ transporter type 2A [EC:7.2.2.10]
transcript/7806	4.79559	3.80452	50.0366	3.95428e-05	0.000401783	up	3.39601	transcript/7806.p1	p1	XP_040197000.1	98.03	406	8	0	18	423	1	406	0	816	XP	K04234	F2RL1, PAR2	coagulation factor II (thrombin) receptor-like 1
transcript/16799	2.61487	5.08273	49.5457	3.96073e-05	0.000402001	up	3.39577	transcript/16799.p1	p1	XP_040210698.1	96.403	139	5	0	1	139	1	139	4.99e-95	272	XP	K09022	ridA, tdcF, RIDA	2-iminobutanoate/2-iminopropanoate deaminase [EC:3.5.99.10]
transcript/5726	2.24835	4.56904	49.5343	3.96453e-05	0.000402001	up	3.39577	transcript/5726.p1	p1	XP_040194323.1	95.652	276	7	1	1	271	1	276	0	544	XP				Gene_symbol:PITPNA	GeneID:120927606	Protein.Name:LOW QUALITY PROTEIN: phosphatidylinositol transfer protein alpha isoform
transcript/8062	-2.69473	3.62186	49.5099	3.97264e-05	0.000402413	down	3.39533	transcript/8062.p1	p1	XP_040211354.1	95.441	680	25	1	6	679	1	680	0	1303	XP	K05655	ABCB8	ATP-binding cassette, subfamily B (MDR/TAP), member 8
transcript/3753	5.23681	6.89409	50.194	3.97777e-05	0.000402489	up	3.39525	transcript/3753.p1	p1	XP_040202238.1	95.122	246	12	0	1	246	1	246	1.09e-178	493	XP				Gene_symbol:LOC120933217	GeneID:120933217	Protein.Name:perlucin-like protein
transcript/9343	12.4471	4.53225	131.937	3.98151e-05	0.000402489	up	3.39525	transcript/9343.p1	p1	XP_040198803.1	97.254	619	17	0	1	619	12	630	0	1258	XP	K08746	SLC27A2, FACVL1, FATP2	solute carrier family 27 (fatty acid transporter), member 2 [EC:6.2.1.- 6.2.1.3]
transcript/11189	2.29905	4.46375	49.4564	3.99052e-05	0.000402824	up	3.39488	transcript/11189.p1	p1	XP_040196325.1	97.538	325	8	0	1	325	1	325	0	662	XP	K00729	ALG5	dolichyl-phosphate beta-glucosyltransferase [EC:2.4.1.117]
transcript/247	11.3385	3.77092	71.1333	3.99839e-05	0.000402824	up	3.39488	transcript/247.p1	p1	XP_040194843.1	98.033	1017	20	0	1	1017	1	1017	0	2040	XP	K11787	GART	phosphoribosylamine--glycine ligase / phosphoribosylglycinamide formyltransferase / phosphoribosylformylglycinamidine cyclo-ligase [EC:6.3.4.13 2.1.2.2 6.3.3.1]
transcript/17616	-2.0548	4.44611	49.4274	4.00024e-05	0.000402824	down	3.39488	transcript/17616.p1	p1	XP_040195649.1	95.625	160	7	0	1	160	1	160	1.1e-112	318	XP	K18160	NDUFAF2	NADH dehydrogenase [ubiquinone] 1 alpha subcomplex assembly factor 2
transcript/2658	-12.3139	4.19188	71.1197	4.00105e-05	0.000402824	down	3.39488	transcript/2658.p1	p1	XP_040213648.1	98.684	456	6	0	11	466	1	456	0	924	XP	K04803	CHRNA1	nicotinic acetylcholine receptor alpha-1
transcript/1816	2.76436	3.50647	49.4035	4.0083e-05	0.000403145	up	3.39454	transcript/1816.p1	p1	XP_040183077.1	99.177	1093	9	0	1	1093	1	1093	0	2265	XP	K10356	MYO1	myosin I
transcript/4157	3.21442	3.85576	49.3904	4.01271e-05	0.000403179	up	3.3945
transcript/2159	-2.89966	5.67161	49.3552	4.02462e-05	0.000403968	down	3.39365	transcript/2159.p1	p1	XP_040202146.1	98.204	334	6	0	1	334	1	334	0	681	XP	K02330	POLB	DNA polymerase beta [EC:2.7.7.7 4.2.99.-]
transcript/12354	4.0953	6.69492	49.4769	4.04503e-05	0.000405606	up	3.3919	transcript/12354.p1	p1	XP_040184354.1	97.696	434	10	0	1	434	1	434	0	887	XP	K10224	FADS1	acyl-CoA (8-3)-desaturase (Delta-5 desaturase) [EC:1.14.19.44]
transcript/17250	8.8058	4.07843	50.2851	4.08554e-05	0.00040838	up	3.38894	transcript/17250.p1	p1	XP_040178400.1	95.172	145	7	0	105	249	1	145	2.79e-101	293	XP				Gene_symbol:LOC120910728	GeneID:120910728	Protein.Name:pulmonary surfactant-associated protein A-like
transcript/1173	-3.69674	5.56833	49.3496	4.08842e-05	0.00040838	down	3.38894	transcript/1173.p1	p1	XP_040201287.1	98.319	357	6	0	1	357	1	357	0	714	XP	K15286	SLC35E4	solute carrier family 35, member E4
transcript/16986	9.49727	2.74599	68.9758	4.09262e-05	0.00040838	up	3.38894	transcript/16986.p1	p1	XP_040202778.1	93.651	315	20	0	1	315	25	339	0	609	XP	K10251	HSD17B12, KAR, IFA38	17beta-estradiol 17-dehydrogenase / very-long-chain 3-oxoacyl-CoA reductase [EC:1.1.1.62 1.1.1.330]
transcript/3799	2.89219	4.20926	49.1487	4.09522e-05	0.00040838	up	3.38894	transcript/3799.p1	p1	XP_040192898.1	100	324	0	0	1	324	1	324	0	677	XP				Gene_symbol:LOC120926774	GeneID:120926774	Protein.Name:CYFIP-related Rac1 interactor A-like isoform X1
transcript/3799	2.89219	4.20926	49.1487	4.09522e-05	0.00040838	up	3.38894	transcript/3799.p2	p2	WG24534	89.655	29	3	0	30	58	9	37	1.74e-12	62.4	WG				Nr:XP_018429063.1/0/PREDICTED: protein FAM49A-like isoform X2 [Nanorana parkeri] &gt;XP_018429064.1 PREDICTED: protein FAM49A-like isoform X2 [Nanorana parkeri]	Swissprot:Q5ZI04/0.0/ FA49A_CHICK Protein FAM49A OS=Gallus gallus GN=FAM49A PE=2 SV=1	TrEMBL:Q0VA75/0.0/Q0VA75_XENTR Family with sequence similarity 49, member c OS=Xenopus tropicalis GN=LOC548655 PE=2 SV=1	Interpro:PTHR12422:SF2/8.6E-290/--
transcript/17934	-1.9635	6.14278	49.135	4.09996e-05	0.00040838	down	3.38894	transcript/17934.p1	p1	XP_040195278.1	98.817	169	2	0	1	169	1	169	1.79e-121	341	XP	K03937	NDUFS4	NADH dehydrogenase (ubiquinone) Fe-S protein 4
transcript/14233	-2.54752	4.4688	49.1306	4.10149e-05	0.00040838	down	3.38894	transcript/14233.p1	p1	XP_040196498.1	99.781	456	1	0	1	456	1	456	0	926	XP	K05762	RDX	radixin
transcript/13751	15.456	6.71161	70.5887	4.10662e-05	0.00040838	up	3.38894	transcript/13751.p1	p1	XP_040204587.1	97.954	391	8	0	1	391	1	391	0	800	XP	K01477	alc, ALLC	allantoicase [EC:3.5.3.4]
transcript/15992	17.6543	9.26509	70.5766	4.10907e-05	0.00040838	up	3.38894	transcript/15992.p2	p2	XP_040177030.1	87.234	94	12	0	1	94	103	196	4.7e-59	181	XP	K03991	MBL	mannose-binding lectin
transcript/15992	17.6543	9.26509	70.5766	4.10907e-05	0.00040838	up	3.38894	transcript/15992.p6	p6	XP_040177030.1	88.889	36	4	0	25	60	1	36	6.03e-16	70.1	XP	K03991	MBL	mannose-binding lectin
transcript/3878	8.55365	2.9405	50.1875	4.10972e-05	0.00040838	up	3.38894	transcript/3878.p1	p1	XP_040179254.1	95.436	723	33	0	1	723	1	723	0	1430	XP				Gene_symbol:LOC120913414	GeneID:120913414	Protein.Name:uncharacterized protein LOC120913414 isoform X1
transcript/7122	10.7175	4.27065	70.5363	4.11723e-05	0.000408412	up	3.3889	transcript/7122.p1	p1	XP_040204702.1	93.75	432	27	0	1	432	1	432	0	835	XP	K14736	TF	transferrin
transcript/15279	2.59313	2.247	49.0823	4.11827e-05	0.000408412	up	3.3889	transcript/15279.p1	p1	XP_040185079.1	92.857	308	22	0	1	308	1	308	0	601	XP	K04396	CASP6	caspase 6 [EC:3.4.22.59]
transcript/15731	-5.83126	0.624507	49.0159	4.14143e-05	0.000410299	down	3.3869	transcript/15731.p1	p1	WG25975	86.603	209	26	2	1	209	1	207	5.13e-138	387	WG	K09307	HOX_7	homeobox protein HoxA/B7
transcript/17858	2.89674	6.3974	48.9967	4.14818e-05	0.000410558	up	3.38663	transcript/17858.p1	p1	XP_040207504.1	99.32	147	1	0	1	147	1	147	2.54e-106	301	XP	K20364	MCFD2	multiple coagulation factor deficiency protein 2
transcript/1123	-1.89543	4.29914	48.9772	4.15505e-05	0.000410828	down	3.38634	transcript/1123.p1	p1	XP_040199830.1	98.855	873	10	0	1	873	28	900	0	1807	XP	K19500	ANO6, TMEM16F	anoctamin-6
transcript/12224	10.1833	5.28275	50.0599	4.1614e-05	0.000411047	up	3.38611	transcript/12224.p1	p1	XP_040210989.1	97.172	495	14	0	1	495	1	495	0	1004	XP				Gene_symbol:LOC120941574	GeneID:120941574	Protein.Name:cytochrome P450 2C29-like
transcript/8375	16.7771	8.13731	130.235	4.16915e-05	0.000411403	up	3.38573	transcript/8375.p1	p1	XP_040187962.1	98.639	441	6	0	1	441	1	441	0	905	XP	K03905	FGG	fibrinogen gamma chain
transcript/13983	15.4522	11.6662	49.9289	4.19769e-05	0.000413504	up	3.38352	transcript/13983.p1	p1	XP_040188205.1	90.61	426	40	0	1	426	1	426	0	749	XP	K04525	SERPINA	serpin A
transcript/3237	10.6309	4.19551	70.1391	4.19877e-05	0.000413504	up	3.38352	transcript/3237.p1	p1	XP_040204700.1	87.5	912	90	7	1	902	1	898	0	1593	XP	K06826	NID	nidogen (entactin)
transcript/2302	-1.87021	5.71477	48.8034	4.21672e-05	0.000414815	down	3.38215	transcript/2302.p1	p1	XP_040200550.1	99.57	465	2	0	1	465	1	465	0	964	XP	K11971	RNF14, ARA54	E3 ubiquitin-protein ligase RNF14 [EC:2.3.2.31]
transcript/746	-8.39711	6.4859	49.888	4.22044e-05	0.000414815	down	3.38215	transcript/746.p1	p1	XP_040214488.1	97.89	1232	26	0	1	1232	1029	2260	0	2453	XP	K10362	MYO18	myosin XVIII
transcript/4385	-5.73993	4.88018	49.8547	4.232e-05	0.00041554	down	3.38139	transcript/4385.p1	p1	XP_040212896.1	99.293	566	4	0	1	566	1	566	0	1165	XP	K15636	PGM5	phosphoglucomutase-like protein 5
transcript/7126	-2.34442	5.5929	48.7355	4.24112e-05	0.000416023	down	3.38088	transcript/7126.p1	p1	XP_040181957.1	98.836	773	9	0	1	773	1	773	0	1575	XP	K11578	ZW10, DSL1	protein transport protein DSL1/ZW10
transcript/14287	13.681	11.4165	49.6435	4.24769e-05	0.000416257	up	3.38064	transcript/14287.p1	p1	XP_040188054.1	87.528	449	51	1	1	444	1	449	0	749	XP	K04525	SERPINA	serpin A
transcript/6810	-10.5924	2.81322	121.187	4.25211e-05	0.000416279	down	3.38062	transcript/6810.p1	p1	XP_040180895.1	98.62	652	9	0	1	652	1	652	0	1320	XP	K14640	SLC20A, PIT	solute carrier family 20 (sodium-dependent phosphate transporter)
transcript/453	-13.2248	5.36409	129.92	4.28047e-05	0.000418643	down	3.37816	transcript/453.p1	p1	XP_040218106.1	97.829	1290	24	1	1	1286	1	1290	0	2594	XP	K22028	MYPN	myopalladin
transcript/4146	2.54008	5.19725	48.5686	4.30178e-05	0.000420021	up	3.37673
transcript/7302	10.0734	1.61058	120.669	4.30302e-05	0.000420021	up	3.37673	transcript/7302.p1	p1	XP_040198646.1	98.566	488	4	2	1	488	1	485	0	981	XP	K08026	ONECUT1, HNF6	one cut domain, family member 1 (hepatocyte nuclear factor 6)
transcript/7263	10.9988	3.23792	69.4629	4.3084e-05	0.000420132	up	3.37661	transcript/7263.p1	p1	XP_040194995.1	94.064	657	31	1	1	649	1	657	0	1189	XP				Gene_symbol:PDZK1	GeneID:120928005	Protein.Name:Na(+)/H(+) exchange regulatory cofactor NHE-RF3
transcript/4240	5.39259	3.46837	49.1444	4.33684e-05	0.00042249	up	3.37418	transcript/4240.p1	p1	XP_040201187.1	98.86	614	5	1	1	612	3	616	0	1243	XP	K05045	SLC6A12, BGT1	solute carrier family 6 (neurotransmitter transporter, betaine/GABA) member 12
transcript/3794	18.5991	9.52119	69.4418	4.34691e-05	0.000423056	up	3.3736	transcript/3794.p1	p1	XP_040217260.1	90.233	901	85	2	8	908	1	898	0	1670	XP	K23593	A2ML	alpha-2-macroglobulin-like protein
transcript/483	-1.98367	7.62263	48.4064	4.36178e-05	0.000424088	down	3.37254	transcript/483.p1	p1	XP_040188789.1	99.415	1026	6	0	1	1026	1467	2492	0	2108	XP	K12231	HECTD1	E3 ubiquitin-protein ligase HECTD1 [EC:2.3.2.26]
transcript/14304	-1.93175	4.24505	48.3947	4.36615e-05	0.000424098	down	3.37253	transcript/14304.p1	p1	XP_040209975.1	97.222	432	12	0	1	432	1	432	0	863	XP	K03217	yidC, spoIIIJ, OXA1, ccfA	YidC/Oxa1 family membrane protein insertase
transcript/8280	7.11218	4.88406	49.4434	4.37794e-05	0.000424827	up	3.37179	transcript/8280.p1	p1	XP_040207480.1	93.741	687	40	2	1	685	1	686	0	1317	XP	K14210	SLC3A1, RBAT	solute carrier family 3 (neutral and basic amino acid transporter), member 1
transcript/881	-14.2631	5.87109	69.2133	4.39691e-05	0.000426251	down	3.37033	transcript/881.p1	p1	XP_040188802.1	99.608	1020	4	0	1	1020	1	1020	0	2104	XP	K01539	ATP1A	sodium/potassium-transporting ATPase subunit alpha [EC:7.2.2.13]
transcript/16234	-7.44073	2.50669	48.7301	4.44473e-05	0.000430036	down	3.3665	transcript/16234.p1	p1	XP_040184981.1	97.067	341	10	0	1	341	15	355	0	680	XP	K23518	MACROD, ymdB	O-acetyl-ADP-ribose deacetylase [EC:3.1.1.106]
transcript/7809	4.21453	4.71911	48.6018	4.4453e-05	0.000430036	up	3.3665	transcript/7809.p1	p1	XP_040208934.1	91.008	367	32	1	1	366	1	367	0	647	XP				Gene_symbol:LOC120940256	GeneID:120940256	Protein.Name:uncharacterized protein LOC120940256
transcript/4793	-2.62118	4.38662	48.1698	4.45108e-05	0.000430036	down	3.3665	transcript/4793.p1	p1	XP_040212757.1	97.414	580	12	2	1	579	1	578	0	1140	XP				Gene_symbol:FAM189A2	GeneID:120943483	Protein.Name:protein FAM189A2 isoform X2
transcript/4793	-2.62118	4.38662	48.1698	4.45108e-05	0.000430036	down	3.3665	transcript/4793.p17	p17	XP_040212766.1	87.097	31	4	0	1	31	1	31	1.34e-12	61.6	XP				Gene_symbol:FAM189A2	GeneID:120943483	Protein.Name:protein FAM189A2 isoform X3
transcript/2061	-4.06465	4.82307	48.5121	4.45694e-05	0.000430036	down	3.3665	transcript/2061.p1	p1	XP_040209974.1	98.128	748	14	0	1	748	1	748	0	1516	XP	K10062	COLEC12	collectin sub-family member 12
transcript/15186	12.9844	4.54487	127.874	4.45761e-05	0.000430036	up	3.3665	transcript/15186.p1	p1	XP_040188533.1	96.375	331	12	0	14	344	1	331	0	665	XP	K06727	FCRL, IRTA, CD307	Fc receptor-like protein
transcript/13235	-1.93752	3.76957	48.103	4.4767e-05	0.000431458	down	3.36506	transcript/13235.p1	p1	XP_040187100.1	98.239	284	5	0	1	284	47	330	0	582	XP	K20656	TMEM189	plasmanylethanolamine desaturase [EC:1.14.19.77]
transcript/2694	13.0322	8.16977	49.0997	4.50456e-05	0.000433722	up	3.36279	transcript/2694.p1	p1	XP_040194743.1	98.473	786	12	0	12	797	41	826	0	1605	XP	K03996	C7	complement component 7
transcript/1808	16.8746	9.95319	49.07	4.5157e-05	0.000434373	up	3.36214	transcript/1808.p1	p1	XP_040180428.1	97.573	206	5	0	11	216	1	206	1.79e-151	421	XP	K03999	C8G	complement component 8 subunit gamma
transcript/14396	-1.6908	5.55383	47.9501	4.53599e-05	0.000435903	down	3.36061
transcript/14116	-2.3962	3.51094	47.9211	4.54735e-05	0.000436572	down	3.35994	transcript/14116.p1	p1	A0A6I8S2G5	100	411	0	0	1	411	1	411	0	865	tr				Protein.names:LIM domain-binding protein 1 (LIM domain-binding protein 1 isoform X1)	Gene.Names:ldb1 chi clim2 nli xldb1
transcript/9302	10.2681	1.3773	118.195	4.55782e-05	0.000437155	up	3.35936	transcript/9302.p1	p1	XP_040184143.1	93.651	630	22	1	1	630	10	621	0	1233	XP	K01313	F2	coagulation factor II (thrombin) [EC:3.4.21.5]
transcript/16584	-2.875	5.01824	47.7597	4.61119e-05	0.000441846	down	3.35473	transcript/16584.p1	p1	XP_040179669.1	100	215	0	0	1	215	1	215	8.9e-161	444	XP				Gene_symbol:MOSPD1	GeneID:120913634	Protein.Name:motile sperm domain-containing protein 1
transcript/2542	-2.93349	5.13764	47.7289	4.62347e-05	0.000442596	down	3.35399
transcript/144	3.75161	4.73676	47.881	4.63395e-05	0.000443172	up	3.35343	transcript/144.p1	p1	XP_040212792.1	97.492	1196	29	1	1	1196	1	1195	0	2394	XP	K06098	TJP2, ZO2	tight junction protein 2
transcript/3098	15.6719	6.92081	68.084	4.65485e-05	0.000444742	up	3.35189	transcript/3098.p1	p1	XP_040194755.1	95.386	932	43	0	1	932	1	932	0	1797	XP	K03995	C6	complement component 6
transcript/3979	-2.07854	6.18364	47.5513	4.6952e-05	0.000448165	down	3.34856	transcript/3979.p1	p1	XP_040179084.1	97.99	398	8	0	1	398	1	398	0	783	XP				Gene_symbol:C9H19orf47	GeneID:120913292	Protein.Name:uncharacterized protein C19orf47 homolog isoform X3
transcript/675	-1.69676	5.53368	47.5211	4.7075e-05	0.000448908	down	3.34784	transcript/675.p1	p1	XP_040213173.1	98.39	1056	17	0	1	1056	586	1641	0	2174	XP	K04575	ALS2	amyotrophic lateral sclerosis 2 protein
transcript/919	-4.98589	5.15252	48.3655	4.71551e-05	0.000449241	down	3.34752	transcript/919.p1	p1	XP_040185440.1	98.17	1093	20	0	7	1099	1	1093	0	2228	XP	K07190	PHKA_B	phosphorylase kinase alpha/beta subunit
transcript/7721	-3.52423	4.546	47.4782	4.72509e-05	0.000449722	down	3.34706	transcript/7721.p1	p1	XP_040214629.1	98.281	349	6	0	1	349	1	349	0	711	XP	K08870	TWF	twinfilin
transcript/5156	9.30553	8.33251	48.5083	4.73299e-05	0.000450042	up	3.34675	transcript/5156.p1	p1	XP_040193981.1	96.54	867	25	2	1	862	1050	1916	0	1751	XP	K03902	F5	coagulation factor V (labile factor)
transcript/15513	5.58118	5.27433	48.4547	4.75436e-05	0.000451642	up	3.34521	transcript/15513.p1	p1	XP_040205550.1	96.386	332	12	0	1	332	1	332	0	656	XP	K14360	OSTALPHA, OSTA, SLC51A1	organic solute transporter subunit alpha
transcript/7525	-3.29591	4.73818	47.3618	4.77319e-05	0.000452774	down	3.34412	transcript/7525.p1	p1	XP_040196218.1	100	522	0	0	1	522	1	522	0	1070	XP	K23583	KPNA3_4	importin subunit alpha-4/3
transcript/1937	2.20152	5.32224	47.3565	4.7754e-05	0.000452774	up	3.34412
transcript/16933	7.09692	5.75576	48.3273	4.80567e-05	0.000455209	up	3.34179
transcript/12655	-2.04989	7.57341	47.2421	4.82325e-05	0.000456439	down	3.34062	transcript/12655.p1	p1	XP_040187699.1	99.56	455	2	0	1	455	1	455	0	926	XP	K03035	PSMD12, RPN5	26S proteasome regulatory subunit N5
transcript/6439	7.80491	4.17479	48.2498	4.83722e-05	0.000457324	up	3.33978	transcript/6439.p1	p1	XP_040179147.1	96.887	514	16	0	1	514	33	546	0	1032	XP				Gene_symbol:LOC120913343	GeneID:120913343	Protein.Name:cytochrome P450 2C8-like isoform X1
transcript/13561	-8.65798	3.11509	65.1776	4.8572e-05	0.000458777	down	3.3384	transcript/13561.p3	p3	Q6NVA9	100	121	0	0	1	121	1	121	6.44e-87	260	sp	K05692	ACTB_G1	actin beta/gamma 1
transcript/13561	-8.65798	3.11509	65.1776	4.8572e-05	0.000458777	down	3.3384	transcript/13561.p1	p1	O93400	100	253	0	0	1	253	123	375	0	526	sp				Protein.names:Actin, cytoplasmic 1 (EC 3.6.4.-) (Beta-actin) (Cytoplasmic beta-actin) [Cleaved into: Actin, cytoplasmic 1, N-terminally processed]	Gene.Names:actb
transcript/8519	5.60217	6.95061	47.9767	4.86215e-05	0.000458808	up	3.33837	transcript/8519.p1	p1	XP_040214820.1	98.227	677	12	0	4	680	1	677	0	1396	XP	K01712	hutU, UROC1	urocanate hydratase [EC:4.2.1.49]
transcript/757	15.473	7.10557	124.065	4.87466e-05	0.000459551	up	3.33767	transcript/757.p1	p1	XP_040181605.1	96.481	341	12	0	15	355	1	341	0	684	XP	K17305	APOH, B2G1	beta-2-glycoprotein 1
transcript/2521	-1.72706	5.2121	47.0605	4.90044e-05	0.000461319	down	3.336	transcript/2521.p1	p1	XP_040181377.1	99.234	914	7	0	1	914	1	914	0	1907	XP	K20179	VPS11, PEP5	vacuolar protein sorting-associated protein 11
transcript/14449	-14.9386	6.19668	67.0709	4.90271e-05	0.000461319	down	3.336	transcript/14449.p1	p1	XP_040187635.1	97.802	182	4	0	1	182	1	182	3.51e-131	367	XP				Gene_symbol:LOC120919503	GeneID:120919503	Protein.Name:actin-binding Rho-activating protein-like
transcript/2130	8.8913	8.09293	48.0693	4.91164e-05	0.000461722	up	3.33562	transcript/2130.p1	p1	XP_040193981.1	96.769	1145	32	2	1	1140	1	1145	0	2293	XP	K03902	F5	coagulation factor V (labile factor)
transcript/3944	20.4828	12.0522	116.786	4.92697e-05	0.000462725	up	3.33468	transcript/3944.p1	p1	XP_040187953.1	97.282	515	14	0	1	515	1	515	0	1023	XP	K03903	FGA	fibrinogen alpha chain
transcript/3944	20.4828	12.0522	116.786	4.92697e-05	0.000462725	up	3.33468	transcript/3944.p2	p2	XP_040187953.1	98.667	150	2	0	1	150	601	750	5.84e-106	320	XP	K03903	FGA	fibrinogen alpha chain
transcript/5712	-9.26019	4.5078	48.0043	4.93877e-05	0.000463395	down	3.33405	transcript/5712.p1	p1	XP_040196919.1	80.922	954	54	15	1	833	56	1002	0	1231	XP				Gene_symbol:NACA	GeneID:120929500	Protein.Name:nascent polypeptide-associated complex subunit alpha isoform X1
transcript/11700	-4.10054	2.86921	46.9213	4.96061e-05	0.000465004	down	3.33254	transcript/11700.p1	p1	XP_040189663.1	97.419	465	10	1	1	465	1	463	0	936	XP	K06126	COQ6	ubiquinone biosynthesis monooxygenase Coq6 [EC:1.14.13.-]
transcript/83	-14.1983	5.11738	66.6714	5.00503e-05	0.000468726	down	3.32908	transcript/83.p1	p1	XP_040200232.1	98.049	974	18	1	1	973	1	974	0	1975	XP	K12557	MYBPC1	myosin-binding protein C, slow-type
transcript/83	-14.1983	5.11738	66.6714	5.00503e-05	0.000468726	down	3.32908	transcript/83.p2	p2	XP_040200235.1	99.053	528	4	1	1	527	1009	1536	0	1080	XP	K12557	MYBPC1	myosin-binding protein C, slow-type
transcript/83	-14.1983	5.11738	66.6714	5.00503e-05	0.000468726	down	3.32908	transcript/83.p39	p39	XP_040200247.1	95.833	24	1	0	1	24	1265	1288	1.55e-08	49.3	XP	K12557	MYBPC1	myosin-binding protein C, slow-type
transcript/10755	7.26661	0.982882	64.2123	5.0234e-05	0.000469992	up	3.32791
transcript/983	-12.9827	7.34124	47.7936	5.02802e-05	0.000469992	down	3.32791	transcript/983.p1	p1	XP_040214064.1	97.593	457	10	1	1	456	1	457	0	903	XP	K07610	DES	desmin
transcript/13778	10.1501	3.24894	66.546	5.0377e-05	0.000470454	up	3.32748
transcript/14666	15.0455	10.9189	47.7341	5.05357e-05	0.000471128	up	3.32686	transcript/14666.p1	p1	XP_040194287.1	95.192	416	20	0	10	425	23	438	0	750	XP	K06251	VTN	vitronectin
transcript/13033	-2.53254	3.09857	46.6991	5.0585e-05	0.000471128	down	3.32686	transcript/13033.p1	p1	XP_040218237.1	99.41	339	2	0	1	339	1	339	0	699	XP	K20858	MCU	calcium uniporter protein, mitochondrial
transcript/4312	9.01043	4.14117	47.7042	5.06645e-05	0.000471128	up	3.32686	transcript/4312.p1	p1	XP_040187970.1	95	220	9	1	6	225	1	218	5.45e-148	428	XP				Gene_symbol:LOC120920123	GeneID:120920123	Protein.Name:uncharacterized protein LOC120920123
transcript/14489	-4.62392	3.68606	47.0594	5.06678e-05	0.000471128	down	3.32686
transcript/7655	11.7159	7.86291	66.4282	5.06864e-05	0.000471128	up	3.32686	transcript/7655.p1	p1	XP_040187962.1	98.639	441	6	0	1	441	1	441	0	905	XP	K03905	FGG	fibrinogen gamma chain
transcript/4063	1.8702	4.14281	46.6339	5.0877e-05	0.000472448	up	3.32565	transcript/4063.p1	p1	XP_040212023.1	98.524	271	4	0	1	271	1	271	0	554	XP				Gene_symbol:LOC120943032	GeneID:120943032	Protein.Name:putative methyltransferase DDB_G0268948
transcript/2895	-3.73747	6.04274	46.7904	5.09237e-05	0.000472448	down	3.32565	transcript/2895.p1	p1	XP_040208547.1	98.953	764	8	0	13	776	1498	2261	0	1627	XP	K10369	SVIL	supervillin
transcript/6136	-10.42	3.17394	65.4886	5.09883e-05	0.000472606	down	3.3255	transcript/6136.p1	p1	XP_040214437.1	97.177	673	19	0	1	673	1197	1869	0	1335	XP				Gene_symbol:XIRP2	GeneID:120944441	Protein.Name:xin actin-binding repeat-containing protein 2
transcript/6136	-10.42	3.17394	65.4886	5.09883e-05	0.000472606	down	3.3255	transcript/6136.p2	p2	XP_040214437.1	96.569	204	6	1	1	203	1884	2087	4.1e-127	397	XP				Gene_symbol:XIRP2	GeneID:120944441	Protein.Name:xin actin-binding repeat-containing protein 2
transcript/17308	11.2408	7.47629	66.2368	5.11942e-05	0.000474072	up	3.32416	transcript/17308.p1	p1	XP_040183605.1	90.756	238	22	0	46	283	1	238	3.71e-159	444	XP	K08757	APOA1	apolipoprotein A-I
transcript/17623	-2.51653	7.39246	46.5075	5.14481e-05	0.000475667	down	3.3227	transcript/17623.p1	p1	XP_040202838.1	99.569	232	1	0	5	236	1	232	7.85e-173	476	XP	K02738	PSMB6	20S proteasome subunit beta 1 [EC:3.4.25.1]
transcript/2325	15.1585	10.0921	66.1243	5.14955e-05	0.000475667	up	3.3227	transcript/2325.p1	p1	XP_040187962.1	98.639	441	6	0	1	441	1	441	0	905	XP	K03905	FGG	fibrinogen gamma chain
transcript/3830	6.60763	5.77126	47.5104	5.15102e-05	0.000475667	up	3.3227	transcript/3830.p1	p1	XP_040181429.1	97.838	185	4	0	8	192	1	185	1.74e-129	363	XP	K24941	TTC36, HBP21	tetratricopeptide repeat protein 36
transcript/5075	8.67548	1.82987	63.7892	5.1624e-05	0.000475861	up	3.32252
transcript/10862	1.99479	5.36212	46.4682	5.16271e-05	0.000475861	up	3.32252	transcript/10862.p1	p1	XP_040202462.1	97.115	520	15	0	25	544	1	520	0	1043	XP	K08288	PRKCSH	protein kinase C substrate 80K-H
transcript/2027	-4.50864	4.07745	46.7896	5.18752e-05	0.000477704	down	3.32084	transcript/2027.p1	p1	XP_040209023.1	98.662	523	3	1	1	523	1	519	0	1081	XP	K18966	GADL1, CSAD	sulfinoalanine decarboxylase / aspartate 1-decarboxylase [EC:4.1.1.29 4.1.1.11]
transcript/17699	-4.72162	6.84211	46.8081	5.24816e-05	0.000482491	down	3.31651	transcript/17699.p1	p1	XP_040206962.1	95.714	210	9	0	1	210	1	210	2.17e-144	403	XP				Gene_symbol:LOC120937640	GeneID:120937640	Protein.Name:heme-binding protein 2-like
transcript/5063	-1.93072	5.62831	46.2808	5.24922e-05	0.000482491	down	3.31651
transcript/2883	-4.75324	5.70135	46.9547	5.27236e-05	0.00048417	down	3.315
transcript/6849	-1.79695	6.73937	46.1697	5.30131e-05	0.000486212	down	3.31317	transcript/6849.p1	p1	XP_040215051.1	97.382	191	4	1	6	195	232	422	2.62e-128	369	XP	K10839	RAD23, HR23	UV excision repair protein RAD23
transcript/6849	-1.79695	6.73937	46.1697	5.30131e-05	0.000486212	down	3.31317	transcript/6849.p2	p2	XP_040215061.1	96.791	187	4	2	1	185	1	187	1.29e-119	347	XP	K10839	RAD23, HR23	UV excision repair protein RAD23
transcript/17917	3.38272	5.76453	46.1632	5.3044e-05	0.000486212	up	3.31317	transcript/17917.p1	p1	XP_040215670.1	97.959	147	3	0	1	147	1	147	1.71e-106	302	XP	K00799	GST, gst	glutathione S-transferase [EC:2.5.1.18]
transcript/15258	13.1191	6.81411	65.5266	5.31353e-05	0.0004866	up	3.31283	transcript/15258.p1	p1	XP_040183532.1	95.531	358	16	0	4	361	1	358	0	715	XP	K13720	NAAA	N-(long-chain-acyl)ethanolamine deacylase [EC:3.5.1.60]
transcript/9709	7.04418	0.945686	63.1673	5.32136e-05	0.000486867	up	3.31259	transcript/9709.p1	p1	XP_040214311.1	93.636	440	27	1	1	439	5	444	0	855	XP	K08412	GPR39	G protein-coupled receptor 39
transcript/11075	7.72432	7.37354	47.0986	5.33648e-05	0.000487637	up	3.3119	transcript/11075.p1	p1	XP_040216085.1	98.308	532	9	0	1	532	1	532	0	1095	XP	K00485	FMO	dimethylaniline monooxygenase (N-oxide forming) / hypotaurine monooxygenase [EC:1.14.13.8 1.8.1.-]
transcript/9822	13.4236	10.7185	47.0918	5.33959e-05	0.000487637	up	3.3119	transcript/9822.p1	p1	XP_040187935.1	92.357	314	10	2	6	307	1	312	0	560	XP	K03904	FGB	fibrinogen beta chain
transcript/14864	13.6934	4.91988	119.862	5.34995e-05	0.000488133	up	3.31146	transcript/14864.p1	p1	XP_040182249.1	95.263	190	9	0	1	190	93	282	1.89e-129	379	XP	K16141	ALB	serum albumin
transcript/14864	13.6934	4.91988	119.862	5.34995e-05	0.000488133	up	3.31146	transcript/14864.p3	p3	XP_040182249.1	94.444	90	5	0	1	90	1	90	2.11e-52	175	XP	K16141	ALB	serum albumin
transcript/9739	19.7805	11.2658	114.434	5.38427e-05	0.000490719	up	3.30917	transcript/9739.p1	p1	XP_040205395.1	88.914	451	41	2	1	449	1	444	0	704	XP				Gene_symbol:LOC120936802	GeneID:120936802	Protein.Name:fetuin-B-like
transcript/1973	1.95444	4.65796	45.9874	5.38817e-05	0.000490719	up	3.30917	transcript/1973.p1	p1	XP_040196371.1	98.11	529	10	0	1	529	1	529	0	1089	XP	K11494	RCBTB	RCC1 and BTB domain-containing protein
transcript/16049	9.11053	0.368692	110.702	5.46504e-05	0.000497263	up	3.30341
transcript/2641	-11.3634	5.55628	46.7783	5.48633e-05	0.000498744	down	3.30212	transcript/2641.p1	p1	LLE0003372.1	88.406	345	40	0	1	345	1	345	0	634	LL	K10370	TMOD	tropomodulin
transcript/13067	-2.5779	6.86078	45.7638	5.49701e-05	0.000499105	down	3.30181	transcript/13067.p1	p1	XP_040200562.1	97.892	332	7	0	1	332	845	1176	0	660	XP	K18625	SHROOM	protein Shroom
transcript/2841	-8.74661	6.55826	46.7488	5.50036e-05	0.000499105	down	3.30181	transcript/2841.p1	p1	XP_040217515.1	96.691	544	18	0	1	544	1177	1720	0	1100	XP	K24421	NRAP	nebulin-related-anchoring protein
transcript/7979	-10.6349	2.03265	110.229	5.53027e-05	0.000501361	down	3.29985	transcript/7979.p1	p1	XP_040212179.1	100	275	0	0	1	275	720	994	0	575	XP	K05853	ATP2A	P-type Ca2+ transporter type 2A [EC:7.2.2.10]
transcript/7979	-10.6349	2.03265	110.229	5.53027e-05	0.000501361	down	3.29985	transcript/7979.p2	p2	XP_040212179.1	99.048	210	2	0	1	210	1	210	9.69e-140	417	XP	K05853	ATP2A	P-type Ca2+ transporter type 2A [EC:7.2.2.10]
transcript/9588	4.14237	6.42348	45.9765	5.55489e-05	0.000503134	up	3.29832	transcript/9588.p1	p1	Vibra_newGene_17251.7	94.828	232	12	0	6	237	13	244	1.94e-153	449	Vi	K07759	PARG	poly(ADP-ribose) glycohydrolase [EC:3.2.1.143]
transcript/9588	4.14237	6.42348	45.9765	5.55489e-05	0.000503134	up	3.29832	transcript/9588.p2	p2	XP_040206227.1	94.611	167	9	0	1	167	1	167	7.32e-116	335	XP	K16949	SULT3A	amine sulfotransferase [EC:2.8.2.3]
transcript/13728	-8.80638	3.98008	46.5828	5.58027e-05	0.00050483	down	3.29686	transcript/13728.p1	p1	XP_040181499.1	97.188	320	9	0	1	320	1	320	0	654	XP	K08858	SBK	serine/threonine-protein kinase SBK [EC:2.7.11.1]
transcript/14660	-5.89995	5.64362	46.5675	5.5877e-05	0.00050483	down	3.29686	transcript/14660.p1	p1	XP_040185702.1	96.241	399	15	0	1	399	38	436	0	716	XP	K07604	KRT1	type I keratin, acidic
transcript/12127	5.98992	4.0259	46.5426	5.58888e-05	0.00050483	up	3.29686	transcript/12127.p1	p1	XP_040217753.1	87.454	542	15	3	51	539	1	542	0	926	XP	K07371	BLNK	B-cell linker protein
transcript/12696	2.05999	5.72454	45.5428	5.60724e-05	0.000506028	up	3.29583	transcript/12696.p1	p1	XP_040190966.1	98.413	252	3	1	1	251	1	252	0	501	XP	K20724	TMEM33	transmembrane protein 33
transcript/10938	7.02159	6.50388	46.5034	5.61899e-05	0.000506549	up	3.29538	transcript/10938.p2	p2	XP_040182322.1	91.026	156	14	0	1	156	1	156	8.5e-107	303	XP	K25567	JCHAIN	immunoglobulin J chain
transcript/3449	-4.1511	5.89207	45.9404	5.62403e-05	0.000506549	down	3.29538	transcript/3449.p1	p1	XP_040193813.1	97.815	778	17	0	1	778	1	778	0	1586	XP	K11795	DCAF6, IQWD1, NRIP, ARCAP	DDB1- and CUL4-associated factor 6
transcript/4399	-2.10818	6.09991	45.4941	5.6319e-05	0.000506549	down	3.29538	transcript/4399.p1	p1	XP_040214739.1	98.214	728	13	0	38	765	3	730	0	1485	XP	K01303	APEH	acylaminoacyl-peptidase [EC:3.4.19.1]
transcript/2131	-8.15666	5.15798	46.474	5.63342e-05	0.000506549	down	3.29538	transcript/2131.p1	p1	XP_040196316.1	94.457	866	7	2	17	841	1	866	0	1660	XP	K24790	POSTN	periostin
transcript/10398	12.6272	3.71227	116.139	5.64136e-05	0.000506767	up	3.29519	transcript/10398.p1	p1	XP_040184143.1	96.601	559	19	0	1	559	63	621	0	1138	XP	K01313	F2	coagulation factor II (thrombin) [EC:3.4.21.5]
transcript/14255	7.55683	3.99316	46.4482	5.64606e-05	0.000506767	up	3.29519	transcript/14255.p1	p1	XP_040208284.1	96.178	314	12	0	1	314	1	314	0	618	XP	K24205	TMBIM, LFG	protein lifeguard
transcript/7948	7.10729	1.78815	45.539	5.69319e-05	0.000510535	up	3.29197	transcript/7948.p1	p1	XP_040202199.1	98.705	695	9	0	1	695	1	695	0	1420	XP	K17493	CAMSAP	calmodulin-regulated spectrin-associated protein
transcript/7702	-8.75556	5.31941	46.2957	5.7218e-05	0.000512638	down	3.29019	transcript/7702.p1	p1	XP_040213668.1	99.315	438	3	0	1	438	1	438	0	913	XP	K04424	ZAK, MLTK	sterile alpha motif and leucine zipper containing kinase AZK [EC:2.7.11.25]
transcript/13756	-1.64614	5.83184	45.2745	5.74466e-05	0.000513889	down	3.28913	transcript/13756.p1	p1	XP_040180871.1	99.738	381	1	0	18	398	1	381	0	785	XP	K22376	KCMF1, FIGC	E3 ubiquitin-protein ligase KCMF1 [EC:2.3.2.27]
transcript/7998	13.1272	6.00936	46.2472	5.74612e-05	0.000513889	up	3.28913
transcript/10123	-5.57276	6.70426	46.0994	5.75744e-05	0.000514071	down	3.28898	transcript/10123.p1	p1	XP_040208449.1	95.511	401	5	1	1	401	1	388	0	777	XP	K13716	OTUD1	OTU domain-containing protein 1 [EC:3.4.19.12]
transcript/2019	13.1755	4.70363	64.0156	5.75851e-05	0.000514071	up	3.28898	transcript/2019.p1	p1	XP_040211317.1	96.252	747	28	0	1	747	4	750	0	1511	XP	K11182	AOC1, ABP1	diamine oxidase [EC:1.4.3.22]
transcript/8823	-4.31595	4.27188	45.5925	5.78597e-05	0.000516059	down	3.2873
transcript/9751	14.6295	9.41078	63.8427	5.81238e-05	0.000517949	up	3.28571	transcript/9751.p1	p1	XP_040185110.1	95.323	620	26	2	1	619	1	618	0	1217	XP	K01333	CFI	complement factor I [EC:3.4.21.45]
transcript/3733	-2.18209	8.50252	45.127	5.82194e-05	0.000518336	down	3.28539	transcript/3733.p1	p1	XP_040205647.1	99.79	951	2	0	1	951	1	951	0	1971	XP	K03032	PSMD1, RPN2	26S proteasome regulatory subunit N2
transcript/7955	-7.88259	3.88308	45.9979	5.87324e-05	0.00052224	down	3.28213	transcript/7955.p1	p1	XP_040209858.1	97.842	417	9	0	1	417	1	417	0	847	XP	K14299	SEH1	nucleoporin SEH1
transcript/4833	2.59358	6.92145	45.0246	5.87631e-05	0.00052224	up	3.28213	transcript/4833.p1	p1	XP_040180382.1	95.639	321	10	2	10	329	1	318	0	625	XP				Gene_symbol:SARAF	GeneID:120914019	Protein.Name:store-operated calcium entry-associated regulatory factor
transcript/6770	3.10173	6.46149	44.9498	5.91639e-05	0.000524619	up	3.28016	transcript/6770.p1	p1	XP_040192037.1	98.016	504	10	0	1	504	1	504	0	1027	XP	K09523	DNAJC3	DnaJ homolog subfamily C member 3
transcript/5869	13.7772	4.68455	115.46	5.91752e-05	0.000524619	up	3.28016	transcript/5869.p1	p1	XP_040215322.1	89.189	740	37	5	1	698	158	896	0	1324	XP	K24513	ITIH3, SHAP	inter-alpha-trypsin inhibitor heavy chain H3
transcript/5869	13.7772	4.68455	115.46	5.91752e-05	0.000524619	up	3.28016	transcript/5869.p2	p2	XP_040216939.1	84.483	116	18	0	4	119	1	116	4.61e-66	204	XP				Gene_symbol:LOC120946185	GeneID:120946185	Protein.Name:inter-alpha-trypsin inhibitor heavy chain H3-like
transcript/17624	-1.94167	3.8358	44.9451	5.91895e-05	0.000524619	down	3.28016	transcript/17624.p1	p1	XP_040201023.1	97.549	204	5	0	1	204	1	204	1.74e-152	422	XP	K02890	RP-L22, MRPL22, rplV	large subunit ribosomal protein L22
transcript/13823	15.2941	9.79161	45.8823	5.93329e-05	0.000524753	up	3.28005
transcript/5172	11.5703	6.18431	63.4546	5.93564e-05	0.000524753	up	3.28005	transcript/5172.p1	p1	XP_040216576.1	92.822	822	57	2	1	821	1172	1992	0	1525	XP				Gene_symbol:LOC120945992	GeneID:120945992	Protein.Name:vitellogenin-1-like
transcript/6614	2.7023	4.6616	44.9079	5.939e-05	0.000524753	up	3.28005	transcript/6614.p1	p1	XP_040194076.1	97.991	448	9	0	1	448	1269	1716	0	892	XP	K18625	SHROOM	protein Shroom
transcript/12300	9.56502	4.74748	45.8664	5.9416e-05	0.000524753	up	3.28005	transcript/12300.p1	p1	XP_040200042.1	98.148	432	8	0	1	432	1	432	0	879	XP	K01468	hutI, AMDHD1	imidazolonepropionase [EC:3.5.2.7]
transcript/9155	-1.76801	4.24162	44.8705	5.9593e-05	0.000525848	down	3.27914	transcript/9155.p1	p1	XP_040213343.1	95.538	381	17	0	23	403	1	381	0	729	XP	K01245	ADPRH	ADP-ribosylarginine hydrolase [EC:3.2.2.19]
transcript/13596	16.9405	8.05774	114.931	5.9912e-05	0.000528194	up	3.27721	transcript/13596.p1	p1	XP_040187969.1	98.624	436	6	0	1	436	1	436	0	896	XP	K03905	FGG	fibrinogen gamma chain
transcript/15834	12.5358	7.45949	45.6956	6.03188e-05	0.000531309	up	3.27465	transcript/15834.p1	p1	XP_040218052.1	96.348	356	13	0	6	361	1	356	0	716	XP	K17527	ITLN	intelectin
transcript/6533	3.38168	5.38555	44.7952	6.03952e-05	0.00053151	up	3.27449	transcript/6533.p1	p1	XP_040183792.1	98.4	500	7	1	3	501	1	500	0	1012	XP	K07419	CYP2R1	vitamin D 25-hydroxylase [EC:1.14.14.24]
transcript/10819	-1.60539	4.61313	44.6755	6.06634e-05	0.000532635	down	3.27357	transcript/10819.p1	p1	XP_040180589.1	99.817	546	1	0	1	546	1	546	0	1113	XP	K13210	FUBP	far upstream element-binding protein
transcript/5983	-9.13432	6.79281	45.6233	6.07064e-05	0.000532635	down	3.27357	transcript/5983.p1	p1	XP_040209697.1	99.119	227	2	0	1	227	1	227	2.21e-162	449	XP	K25006	RBM24_38	RNA-binding protein 24/38
transcript/3711	-4.47924	3.6519	44.9812	6.07346e-05	0.000532635	down	3.27357	transcript/3711.p1	p1	XP_040217882.1	92.479	585	35	2	1	585	1	576	0	1102	XP	K14282	TACC2	transforming acidic coiled-coil-containing protein 2
transcript/13201	-4.64906	3.59946	45.0633	6.07377e-05	0.000532635	down	3.27357	transcript/13201.p1	p1	XP_040209237.1	96.222	397	4	1	1	386	1	397	0	776	XP	K18623	COBL	protein cordon-bleu
transcript/10384	-6.40415	6.72129	45.5968	6.08489e-05	0.000532667	down	3.27354	transcript/10384.p1	p1	XP_040194780.1	99.096	553	5	0	29	581	1	553	0	1134	XP	K09500	CCT8	T-complex protein 1 subunit theta
transcript/10384	-6.40415	6.72129	45.5968	6.08489e-05	0.000532667	down	3.27354	transcript/10384.p18	p18	XP_040194781.1	100	23	0	0	1	23	526	548	5.14e-11	56.2	XP	K09500	CCT8	T-complex protein 1 subunit theta
transcript/12994	-8.11801	0.568839	60.782	6.08938e-05	0.000532667	down	3.27354	transcript/12994.p3	p3	XP_040189930.1	93.913	115	7	0	1	115	274	388	1.98e-71	220	XP	K01672	CA	carbonic anhydrase [EC:4.2.1.1]
transcript/3582	-6.65718	2.62695	44.8516	6.09516e-05	0.000532667	down	3.27354	transcript/3582.p1	p1	XP_040182467.1	99.232	651	5	0	1	651	1	651	0	1349	XP	K08437	GPR153	G protein-coupled receptor 153
transcript/13225	13.845	7.88616	62.9658	6.0956e-05	0.000532667	up	3.27354	transcript/13225.p1	p1	XP_040212693.1	92.208	462	36	0	1	462	38	499	0	897	XP	K17854	CYP2K	cytochrome P450 family 2 subfamily K [EC:1.14.-.-]
transcript/17447	19.2095	10.5252	62.9088	6.11461e-05	0.00053384	up	3.27259	transcript/17447.p1	p1	XP_040177029.1	86.294	197	22	1	1	192	1	197	1.52e-123	349	XP	K03991	MBL	mannose-binding lectin
transcript/2825	-2.23279	4.68648	44.5797	6.11977e-05	0.00053384	down	3.27259	transcript/2825.p1	p1	XP_040209468.1	98.723	783	10	0	1	783	1180	1962	0	1628	XP	K12559	MYO10	myosin X
transcript/5564	10.0435	2.61974	61.9646	6.15185e-05	0.000536167	up	3.2707	transcript/5564.p1	p1	XP_040216503.1	87.523	553	13	2	1	497	1	553	0	987	XP	K04994	MCOLN3, TRPML3	mucolipin 3
transcript/7218	7.1232	8.37003	45.3041	6.15813e-05	0.000536244	up	3.27064	transcript/7218.p1	p1	XP_040202171.1	89.914	347	33	2	1	345	1	347	0	604	XP				Gene_symbol:LOC120933179	GeneID:120933179	Protein.Name:endonuclease domain-containing 1 protein-like
transcript/2463	1.83774	4.52895	44.4831	6.17428e-05	0.000537178	up	3.26988	transcript/2463.p1	p1	XP_040179653.1	97.345	565	12	2	1	562	1	565	0	1141	XP	K08110	GPC4	glypican 4
transcript/1187	5.68731	7.04778	45.2012	6.22242e-05	0.000540893	up	3.26689	transcript/1187.p1	p1	XP_040213560.1	99.22	1025	8	0	1	1025	1	1025	0	2139	XP	K00281	GLDC, gcvP	glycine dehydrogenase [EC:1.4.4.2]
transcript/18155	-3.20527	6.53677	44.3681	6.23987e-05	0.000541499	down	3.2664	transcript/18155.p2	p2	XP_040207895.1	100	62	0	0	8	69	1	62	6.01e-41	130	XP	K00419	QCR9, UCRC	ubiquinol-cytochrome c reductase subunit 9
transcript/14667	7.79549	6.73582	45.3082	6.24293e-05	0.000541499	up	3.2664	transcript/14667.p1	p1	XP_040187386.1	85.204	392	17	3	1	381	1	362	0	681	XP	K17305	APOH, B2G1	beta-2-glycoprotein 1
transcript/172	2.66941	7.65618	44.3578	6.24575e-05	0.000541499	up	3.2664	transcript/172.p1	p1	XP_040202693.1	99.328	1042	6	1	1	1041	1	1042	0	2133	XP	K05853	ATP2A	P-type Ca2+ transporter type 2A [EC:7.2.2.10]
transcript/17242	-6.73322	5.11115	45.2593	6.2702e-05	0.000543143	down	3.26509	transcript/17242.p1	p1	XP_040178140.1	100	135	0	0	1	135	63	197	2.25e-98	283	XP	K10524	NRK1_2	nicotinamide/nicotinate riboside kinase [EC:2.7.1.22 2.7.1.173]
transcript/17242	-6.73322	5.11115	45.2593	6.2702e-05	0.000543143	down	3.26509	transcript/17242.p3	p3	XP_040178140.1	100	40	0	0	16	55	1	40	1.28e-22	87	XP	K10524	NRK1_2	nicotinamide/nicotinate riboside kinase [EC:2.7.1.22 2.7.1.173]
transcript/18322	-2.44639	3.84765	44.2894	6.28525e-05	0.000543973	down	3.26442	transcript/18322.p2	p2	XP_040211569.1	98.214	56	1	0	1	56	1	56	3.09e-35	115	XP	K00420	QCR10, UQCR	ubiquinol-cytochrome c reductase subunit 10
transcript/16033	3.24067	5.72448	44.2728	6.29488e-05	0.000544331	up	3.26414	transcript/16033.p1	p1	WG11755	81.143	175	29	1	11	181	1	175	8.61e-100	287	WG				Nr:XP_018412930.1/6.11831e-125/PREDICTED: phosphoinositide-3-kinase-interacting protein 1 [Nanorana parkeri]	Swissprot:Q1RMT9/5e-49/ P3IP1_BOVIN Phosphoinositide-3-kinase-interacting protein 1 OS=Bos taurus GN=PIK3IP1 PE=2 SV=1	TrEMBL:A0A1L8HQ93/2e-71/A0A1L8HQ93_XENLA Uncharacterized protein OS=Xenopus laevis GN=XELAEV_18010477mg PE=4 SV=1	Interpro:PTHR24256/6.2E-25/--
transcript/14938	6.25842	4.19582	45.1358	6.33966e-05	0.000547727	up	3.26144
transcript/14505	-12.012	3.57999	62.1474	6.37586e-05	0.000549575	down	3.25997	transcript/14505.p1	p1	XP_040194276.1	95.985	274	11	0	1	274	1	274	0	535	XP	K18628	TEKT1	tektin-1
transcript/14505	-12.012	3.57999	62.1474	6.37586e-05	0.000549575	down	3.25997	transcript/14505.p2	p2	XP_040194276.1	97.656	128	3	0	3	130	274	401	2.65e-83	251	XP	K18628	TEKT1	tektin-1
transcript/12371	2.09275	6.41107	44.1302	6.37826e-05	0.000549575	up	3.25997	transcript/12371.p1	p1	XP_040209275.1	98.537	410	6	0	1	410	1	410	0	847	XP	K17264	ERP44, TXNDC4	endoplasmic reticulum resident protein 44
transcript/2918	13.375	4.28652	62.1213	6.38506e-05	0.000549575	up	3.25997	transcript/2918.p1	p1	XP_040216996.1	88.614	404	45	1	1	404	746	1148	0	734	XP				Gene_symbol:LOC120946232	GeneID:120946232	Protein.Name:coagulation factor XIII B chain-like isoform X7
transcript/7024	-3.3384	4.88324	44.1194	6.3859e-05	0.000549575	down	3.25997	transcript/7024.p1	p1	XP_040193996.1	98.788	165	2	0	1	165	13	177	8.86e-120	337	XP	K17986	FUNDC1	FUN14 domain-containing protein 1
transcript/60	13.869	9.3363	45.0452	6.39123e-05	0.000549575	up	3.25997	transcript/60.p1	p1	XP_040202589.1	95.146	1648	80	0	6	1653	1	1648	0	3261	XP	K03990	C3	complement component 3
transcript/13958	-4.74111	6.70822	44.6886	6.39427e-05	0.000549575	down	3.25997	transcript/13958.p1	p1	XP_040205213.1	100	360	0	0	1	360	1	360	0	742	XP	K17506	PPM1L, PP2CE	protein phosphatase 1L [EC:3.1.3.16]
transcript/3565	-2.67629	5.73379	44.0861	6.40429e-05	0.00054996	down	3.25967	transcript/3565.p1	p1	XP_040185046.1	93.146	321	21	1	5	325	1	320	0	561	XP				Gene_symbol:SLC7A6OS	GeneID:120917659	Protein.Name:probable RNA polymerase II nuclear localization protein SLC7A6OS
transcript/2879	6.14253	7.57259	44.8576	6.41247e-05	0.000550187	up	3.25949	transcript/2879.p1	p1	XP_040179710.1	97.655	469	11	0	6	474	1	469	0	958	XP	K01321	F9	coagulation factor IX (Christmas factor) [EC:3.4.21.22]
transcript/17530	-4.49868	5.73663	44.6713	6.42075e-05	0.000550422	down	3.2593	transcript/17530.p1	p1	XP_040197248.1	100	129	0	0	40	168	1	129	9.04e-88	254	XP				Gene_symbol:RGCC	GeneID:120929651	Protein.Name:regulator of cell cycle RGCC
transcript/12773	10.1848	3.5671	44.9682	6.43548e-05	0.000550884	up	3.25894	transcript/12773.p1	p1	XP_040206538.1	98.227	564	10	0	1	564	1	564	0	1153	XP	K01315	PLG	plasminogen [EC:3.4.21.7]
transcript/10443	-1.87224	4.3297	44.0307	6.43725e-05	0.000550884	down	3.25894	transcript/10443.p1	p1	WG08066	98.007	552	1	1	32	573	1	552	0	1126	WG	K12169	KPC1, RNF123	Kip1 ubiquitination-promoting complex protein 1 [EC:2.3.2.27]
transcript/1349	-12.9613	6.22129	111.834	6.44826e-05	0.000551195	down	3.25869	transcript/1349.p1	p1	XP_040218059.1	97.476	317	8	0	1	317	1	317	0	634	XP	K21433	ANKRD1	ankyrin repeat domain-containing protein 1
transcript/14964	-2.43934	3.33008	43.9971	6.45733e-05	0.000551195	down	3.25869	transcript/14964.p1	p1	XP_040200400.1	98.582	141	2	0	1	141	158	298	6.61e-98	285	XP				Gene_symbol:KIAA1191	GeneID:120932225	Protein.Name:putative monooxygenase p33MONOX
transcript/4691	-9.50668	7.37858	44.9301	6.45753e-05	0.000551195	down	3.25869	transcript/4691.p1	p1	XP_040190164.1	98.039	510	10	0	1	510	1	510	0	1014	XP	K07191	SLC2A4, GLUT4	MFS transporter, SP family, solute carrier family 2 (facilitated glucose transporter), member 4
transcript/14385	-12.1362	3.22902	108.164	6.46779e-05	0.000551596	down	3.25838	transcript/14385.p1	p1	XP_040199229.1	99.777	448	1	0	7	454	1	448	0	939	XP	K07374	TUBA	tubulin alpha
transcript/1933	-2.54939	3.83772	43.9378	6.49288e-05	0.000552849	down	3.25739	transcript/1933.p1	p1	XP_040213871.1	98.913	736	8	0	1	736	1	736	0	1509	XP	K00111	glpA, glpD	glycerol-3-phosphate dehydrogenase [EC:1.1.5.3]
transcript/9470	1.99328	6.71566	43.9366	6.49363e-05	0.000552849	up	3.25739
transcript/3599	3.14197	7.2453	43.9048	6.51281e-05	0.000554007	up	3.25648	transcript/3599.p1	p1	XP_040206577.1	95.984	249	10	0	1	249	1	249	0	504	XP	K01166	RNASET2	ribonuclease T2 [EC:4.6.1.19]
transcript/6202	-2.81542	3.63362	43.8466	6.54811e-05	0.000556534	down	3.25451	transcript/6202.p1	p1	XP_040206079.1	96.01	777	31	0	16	792	1	777	0	1543	XP	K11844	USP16_45	ubiquitin carboxyl-terminal hydrolase 16/45 [EC:3.4.19.12]
transcript/12572	18.4545	9.99896	61.632	6.56073e-05	0.000557129	up	3.25404	transcript/12572.p1	p1	XP_040215842.1	97.287	516	14	0	1	516	1	516	0	1041	XP	K01176	AMY, amyA, malS	alpha-amylase [EC:3.2.1.1]
transcript/13373	3.43472	4.11774	43.8092	6.57091e-05	0.000557517	up	3.25374	transcript/13373.p1	p1	XP_040187186.1	97.967	246	5	0	1	246	54	299	8.33e-179	495	XP	K17254	SDCBP	syntenin-1
transcript/16381	-9.26817	3.47347	61.5571	6.58815e-05	0.000558502	down	3.25298	transcript/16381.p1	p1	XP_040214600.1	99.379	161	1	0	160	320	1	161	6.13e-116	333	XP	K05865	TNNC1	troponin C, slow skeletal and cardiac muscles
transcript/16920	-1.92287	5.49786	43.7537	6.60491e-05	0.000559445	down	3.25224	transcript/16920.p2	p2	XP_040187182.1	99.537	216	1	0	1	216	1	216	1.19e-155	432	XP				Gene_symbol:CCDC43	GeneID:120919204	Protein.Name:coiled-coil domain-containing protein 43
transcript/7214	11.5332	6.24423	44.6251	6.63714e-05	0.000561696	up	3.2505	transcript/7214.p1	p1	XP_040203966.1	97.262	621	17	0	1	621	1	621	0	1259	XP				Gene_symbol:GCKR	GeneID:120935979	Protein.Name:glucokinase regulatory protein
transcript/17152	7.31031	7.0265	44.5939	6.65585e-05	0.000562799	up	3.24965
transcript/2108	3.63091	6.1892	43.8109	6.66285e-05	0.000562911	up	3.24956	transcript/2108.p1	p1	XP_040201135.1	98.492	199	3	0	34	232	1	199	4.72e-146	407	XP	K00287	DHFR, folA	dihydrofolate reductase [EC:1.5.1.3]
transcript/17036	6.59741	4.72515	44.5447	6.68547e-05	0.000564288	up	3.2485
transcript/17211	-1.64537	3.73682	43.6098	6.69414e-05	0.000564288	down	3.2485	transcript/17211.p1	p1	XP_040216496.1	93.976	166	9	1	1	165	1	166	3.52e-94	272	XP				Gene_symbol:C7H1orf52	GeneID:120945963	Protein.Name:UPF0690 protein C1orf52 homolog
transcript/8173	15.027	9.06737	44.527	6.69619e-05	0.000564288	up	3.2485	transcript/8173.p1	p1	XP_040204856.1	98.21	391	7	0	1	391	24	414	0	794	XP	K00830	AGXT	alanine-glyoxylate transaminase / serine-glyoxylate transaminase / serine-pyruvate transaminase [EC:2.6.1.44 2.6.1.45 2.6.1.51]
transcript/13152	10.3667	13.3762	43.6514	6.70591e-05	0.000564627	up	3.24824	transcript/13152.p1	p1	XP_040180037.1	88.028	426	32	3	58	481	1	409	0	768	XP				Gene_symbol:LOC120913830	GeneID:120913830	Protein.Name:uncharacterized protein LOC120913830
transcript/18305	-9.53498	0.67603	59.1016	6.71544e-05	0.000564951	down	3.24799
transcript/7241	1.425	5.06961	43.4559	6.7911e-05	0.000570832	up	3.24349	transcript/7241.p1	p1	A0A803J426	96.591	528	18	0	131	658	45	572	0	1082	tr	K11366	USP22_27_51, UBP8	ubiquitin carboxyl-terminal hydrolase 22/27/51 [EC:3.4.19.12]
transcript/1293	-1.53178	5.27227	43.4287	6.80845e-05	0.000571806	down	3.24275	transcript/1293.p1	p1	XP_040180885.1	93.681	364	21	1	1	364	1	362	0	616	XP				Gene_symbol:LOC120914307	GeneID:120914307	Protein.Name:chromosomal protein D1-like isoform X2
transcript/7244	-13.1237	5.15774	109.541	6.8176e-05	0.000572091	down	3.24254	transcript/7244.p1	p1	XP_040183512.1	83.099	142	21	1	1	139	1	142	1.58e-18	82	XP				Gene_symbol:LOC120916542	GeneID:120916542	Protein.Name:prostatic spermine-binding protein-like
transcript/5593	3.4268	5.04323	43.5364	6.83151e-05	0.000572774	up	3.24202	transcript/5593.p1	p1	XP_040186507.1	97.895	475	10	0	1	475	1	475	0	943	XP	K25374	BPI	bactericidal permeability-increasing protein
transcript/5066	7.81391	5.16562	44.1885	6.90494e-05	0.000578441	up	3.23774	transcript/5066.p1	p1	XP_040185533.1	93.714	175	11	0	1	175	1	175	6.74e-119	335	XP				Gene_symbol:LOC120917958	GeneID:120917958	Protein.Name:plasmolipin
transcript/216	-2.8626	6.15666	43.2681	6.91178e-05	0.000578526	down	3.23768	transcript/216.p1	p1	XP_040176603.1	99.249	1065	8	0	1	1065	1	1065	0	2159	XP	K05700	VCL	vinculin
transcript/2171	-1.45218	4.02267	43.2548	6.9204e-05	0.00057876	down	3.2375	transcript/2171.p1	p1	XP_040211364.1	93.782	981	58	2	1	978	1630	2610	0	1825	XP				Gene_symbol:LOC120941764	GeneID:120941764	Protein.Name:uncharacterized protein LOC120941764
transcript/16099	1.65386	3.67403	43.2438	6.92762e-05	0.000578876	up	3.23741	transcript/16099.p1	p1	XP_040190928.1	96.067	178	7	0	1	178	1	178	4.99e-126	353	XP	K22564	COMMD8	COMM domain containing 8
transcript/17532	5.95968	2.70779	43.6487	6.93859e-05	0.000578891	up	3.2374
transcript/2101	-4.24805	4.75926	43.788	6.93946e-05	0.000578891	down	3.2374	transcript/2101.p1	p1	WG23746	89.41	661	60	3	10	660	1	661	0	1203	WG	K00234	SDHA, SDH1	succinate dehydrogenase (ubiquinone) flavoprotein subunit [EC:1.3.5.1]
transcript/18016	9.7521	5.75955	44.0991	6.96135e-05	0.00057978	up	3.23674	transcript/18016.p1	p1	XP_040201433.1	93.548	155	10	0	1	155	1	155	3.43e-105	299	XP	K00799	GST, gst	glutathione S-transferase [EC:2.5.1.18]
transcript/17490	16.5214	9.09715	44.0984	6.9618e-05	0.00057978	up	3.23674	transcript/17490.p1	p1	XP_040187953.1	98.667	150	2	0	1	150	601	750	5.84e-106	320	XP	K03903	FGA	fibrinogen alpha chain
transcript/4217	2.7899	4.19758	43.1693	6.97631e-05	0.000580052	up	3.23653	transcript/4217.p1	p1	XP_040201709.1	96.287	404	12	1	1	404	65	465	0	812	XP	K24942	TTC38	tetratricopeptide repeat protein 38
transcript/1862	1.51692	6.22103	43.1686	6.97676e-05	0.000580052	up	3.23653	transcript/1862.p1	p1	XP_040218194.1	99.828	581	1	0	1	581	1	581	0	1203	XP	K17087	TM9SF3	transmembrane 9 superfamily member 3
transcript/4082	6.5616	5.69865	44.0376	7.00047e-05	0.000581537	up	3.23542	transcript/4082.p1	p1	XP_040212691.1	96	500	20	0	19	518	1	500	0	999	XP	K17854	CYP2K	cytochrome P450 family 2 subfamily K [EC:1.14.-.-]
transcript/14102	3.95148	1.68561	43.0653	7.04498e-05	0.000584543	up	3.23318	transcript/14102.p1	p1	XP_040176840.1	98.972	389	4	0	1	389	1	389	0	797	XP	K04174	APLNR	apelin receptor
transcript/12742	12.1044	3.39867	106.439	7.04909e-05	0.000584543	up	3.23318	transcript/12742.p2	p2	XP_040179710.1	94.872	117	6	0	1	117	302	418	3.78e-77	239	XP	K01321	F9	coagulation factor IX (Christmas factor) [EC:3.4.21.22]
transcript/12742	12.1044	3.39867	106.439	7.04909e-05	0.000584543	up	3.23318	transcript/12742.p3	p3	XP_040179710.1	97.279	147	4	0	1	147	1	147	5.55e-100	297	XP	K01321	F9	coagulation factor IX (Christmas factor) [EC:3.4.21.22]
transcript/15098	1.48576	5.83101	43.0464	7.0576e-05	0.000584543	up	3.23318	transcript/15098.p1	p1	XP_040192916.1	98.268	231	4	0	1	231	1	231	3.1e-172	475	XP	K06130	LYPLA2	lysophospholipase II [EC:3.1.1.5]
transcript/8324	8.57688	3.29283	60.3265	7.06021e-05	0.000584543	up	3.23318	transcript/8324.p1	p1	XP_040179014.1	90.933	375	33	1	1	375	368	741	0	705	XP	K01335	CFB	complement factor B [EC:3.4.21.47]
transcript/10648	3.7562	3.15155	42.9995	7.0889e-05	0.000586429	up	3.23178	transcript/10648.p1	p1	XP_040207590.1	97.049	305	3	3	1	305	1	299	0	585	XP	K20720	RTN4	reticulon-4
transcript/17949	-3.22962	5.59475	42.9879	7.09665e-05	0.000586582	down	3.23167	transcript/17949.p1	p1	XP_040217121.1	94.012	167	10	0	1	167	237	403	1.38e-111	325	XP	K00134	GAPDH, gapA	glyceraldehyde 3-phosphate dehydrogenase (phosphorylating) [EC:1.2.1.12]
transcript/8525	13.5131	5.83513	60.1968	7.11244e-05	0.000587397	up	3.23107
transcript/9101	14.0367	5.06397	107.732	7.12961e-05	0.000588326	up	3.23038	transcript/9101.p1	p1	XP_040182249.1	93.548	62	4	0	48	109	176	237	3.26e-34	126	XP	K16141	ALB	serum albumin
transcript/9101	14.0367	5.06397	107.732	7.12961e-05	0.000588326	up	3.23038	transcript/9101.p10	p10	XP_040182249.1	87.179	39	5	0	1	39	452	490	4.25e-16	71.6	XP	K16141	ALB	serum albumin
transcript/9101	14.0367	5.06397	107.732	7.12961e-05	0.000588326	up	3.23038	transcript/9101.p14	p14	XP_040182249.1	96.429	28	1	0	1	28	93	120	3.95e-13	62.8	XP	K16141	ALB	serum albumin
transcript/9101	14.0367	5.06397	107.732	7.12961e-05	0.000588326	up	3.23038	transcript/9101.p15	p15	XP_040182249.1	96.774	31	1	0	1	31	398	428	1.12e-12	61.6	XP	K16141	ALB	serum albumin
transcript/9101	14.0367	5.06397	107.732	7.12961e-05	0.000588326	up	3.23038	transcript/9101.p2	p2	XP_040182249.1	93.506	77	5	0	18	94	509	585	1.83e-44	153	XP	K16141	ALB	serum albumin
transcript/9101	14.0367	5.06397	107.732	7.12961e-05	0.000588326	up	3.23038	transcript/9101.p9	p9	XP_040182249.1	96.552	29	1	0	11	39	342	370	1.64e-11	58.5	XP	K16141	ALB	serum albumin
transcript/9493	-2.05642	3.22591	42.9209	7.14174e-05	0.000588588	down	3.23019	transcript/9493.p1	p1	XP_040214817.1	98.205	390	6	1	1	390	1	389	0	791	XP				Gene_symbol:TMEM43	GeneID:120945042	Protein.Name:transmembrane protein 43
transcript/9913	-9.88052	4.01179	60.1173	7.14464e-05	0.000588588	down	3.23019	transcript/9913.p1	p1	XP_040196878.1	99.41	339	2	0	1	339	1	339	0	695	XP	K23713	STAC3	SH3 and cysteine-rich domain-containing protein 3
transcript/17393	4.36953	5.98985	43.4544	7.16028e-05	0.000589066	up	3.22984	transcript/17393.p1	p1	XP_040193752.1	98.947	190	2	0	25	214	1	190	2e-136	382	XP	K13280	SEC11, sipW	signal peptidase I [EC:3.4.21.89]
transcript/14939	4.39426	8.07166	42.9095	7.16231e-05	0.000589066	up	3.22984	transcript/14939.p1	p1	XP_040211422.1	99.077	325	3	0	1	325	14	338	0	659	XP	K03841	FBP, fbp	fructose-1,6-bisphosphatase I [EC:3.1.3.11]
transcript/686	-5.1083	4.67398	43.5129	7.21446e-05	0.000592209	down	3.22753	transcript/686.p1	p1	XP_040181665.1	96.907	485	14	1	1	485	1	484	0	961	XP	K04880	KCNA7, KV1.7	potassium voltage-gated channel Shaker-related subfamily A member 7
transcript/15447	-2.24014	6.08036	42.805	7.2206e-05	0.000592209	down	3.22753	transcript/15447.p1	p1	XP_040198909.1	97.647	340	8	0	1	340	1	340	0	681	XP	K17092	ANXA2	annexin A2
transcript/14462	5.64437	4.56895	43.6952	7.22337e-05	0.000592209	up	3.22753	transcript/14462.p1	p1	XP_040189689.1	97.992	249	3	2	1	247	1	249	0	498	XP	K01495	GCH1, folE	GTP cyclohydrolase IA [EC:3.5.4.16]
transcript/11994	2.86675	3.83823	42.7994	7.22438e-05	0.000592209	up	3.22753	transcript/11994.p1	p1	XP_040180107.1	98.805	502	6	0	1	502	1	502	0	1014	XP	K08144	SLC2A6, GLUT6	MFS transporter, SP family, solute carrier family 2 (facilitated glucose transporter), member 6
transcript/821	13.2923	7.38004	43.6612	7.24595e-05	0.000593486	up	3.22659	transcript/821.p1	p1	XP_040216996.1	88.222	433	49	2	1	432	717	1148	0	776	XP				Gene_symbol:LOC120946232	GeneID:120946232	Protein.Name:coagulation factor XIII B chain-like isoform X7
transcript/821	13.2923	7.38004	43.6612	7.24595e-05	0.000593486	up	3.22659	transcript/821.p2	p2	XP_040216996.1	86.528	386	52	0	1	386	1	386	0	704	XP				Gene_symbol:LOC120946232	GeneID:120946232	Protein.Name:coagulation factor XIII B chain-like isoform X7
transcript/10091	1.21177	4.94464	42.7142	7.28303e-05	0.000596031	up	3.22473	transcript/10091.p1	p1	XP_040204811.1	99.716	352	1	0	1	352	1	352	0	727	XP	K16942	SEPT2	septin 2
transcript/375	1.78727	4.98952	42.6971	7.29488e-05	0.000596081	up	3.22469	transcript/375.p1	p1	XP_040198418.1	99.306	1152	8	0	1	1152	1	1152	0	2395	XP	K01231	MAN2	alpha-mannosidase II [EC:3.2.1.114]
transcript/57	-7.18578	8.92052	43.3218	7.30084e-05	0.000596081	down	3.22469	transcript/57.p1	p1	XP_040184742.1	99.441	894	5	0	1	894	1	894	0	1850	XP	K21073	ACTN2_3	actinin alpha 2/3
transcript/13060	4.07275	8.48566	42.6873	7.30169e-05	0.000596081	up	3.22469	transcript/13060.p1	p1	XP_040186048.1	98.883	179	2	0	1	179	1	179	1.86e-132	370	XP	K21894	CYGB	cytoglobin
transcript/15565	-1.66665	4.57464	42.6787	7.30765e-05	0.000596081	down	3.22469	transcript/15565.p1	p1	XP_040208991.1	98.431	255	4	0	1	255	1	255	0	508	XP	K15186	EAF	ELL-associated factor
transcript/14586	1.45844	5.41419	42.6298	7.34173e-05	0.000598258	up	3.22311	transcript/14586.p1	p1	XP_040214960.1	100	168	0	0	1	168	1	168	3.82e-121	340	XP	K05755	ARPC4	actin related protein 2/3 complex, subunit 4
transcript/17785	-1.68308	4.73407	42.6231	7.34639e-05	0.000598258	down	3.22311	transcript/17785.p1	p1	XP_040184405.1	96.732	153	5	0	1	153	1	153	1.53e-108	307	XP	K02892	RP-L23, MRPL23, rplW	large subunit ribosomal protein L23
transcript/3065	2.83605	2.61455	42.5881	7.37088e-05	0.00059976	up	3.22202	transcript/3065.p1	p1	XP_040218191.1	96.692	786	26	0	1	786	1	786	0	1576	XP	K12230	PIK3AP1, BCAP	phosphoinositide 3-kinase adapter protein 1
transcript/1587	3.51417	6.11977	42.6802	7.39284e-05	0.000601054	up	3.22109	transcript/1587.p1	p1	XP_040205395.1	88.914	451	41	2	1	449	1	444	0	704	XP				Gene_symbol:LOC120936802	GeneID:120936802	Protein.Name:fetuin-B-like
transcript/5254	8.71218	7.84515	43.4084	7.41663e-05	0.000602495	up	3.22005
transcript/1275	1.31662	5.56267	42.4837	7.44459e-05	0.000603951	up	3.219	transcript/1275.p1	p1	XP_040216331.1	98.854	1047	10	2	1	1046	1	1046	0	2147	XP				Gene_symbol:RABGAP1L	GeneID:120945866	Protein.Name:rab GTPase-activating protein 1-like isoform X1
transcript/5050	-9.19424	5.62227	43.3646	7.44672e-05	0.000603951	down	3.219	transcript/5050.p1	p1	XP_040183501.1	98.015	403	8	0	1	403	1	403	0	828	XP	K20123	PACSIN	protein kinase C and casein kinase substrate in neurons protein
transcript/5870	7.12339	4.97727	43.3116	7.48327e-05	0.000605992	up	3.21753	transcript/5870.p1	p1	XP_040195963.1	97.612	335	8	0	1	335	1	335	0	676	XP	K14457	MOGAT2, MGAT2	2-acylglycerol O-acyltransferase 2 [EC:2.3.1.22]
transcript/14978	1.86179	3.85788	42.4283	7.48409e-05	0.000605992	up	3.21753	transcript/14978.p1	p1	XP_040185042.1	98.27	289	5	0	38	326	1	289	0	576	XP				Gene_symbol:AP1AR	GeneID:120917652	Protein.Name:AP-1 complex-associated regulatory protein isoform X1
transcript/4231	-13.334	5.06195	105.586	7.52532e-05	0.000608834	down	3.2155	transcript/4231.p1	p1	XP_040191284.1	99.508	610	3	0	1	610	1	610	0	1248	XP	K24038	DOK7	docking protein 7
transcript/17082	5.10639	1.82534	42.34	7.5475e-05	0.00061013	up	3.21458	transcript/17082.p1	p1	XP_040180602.1	98.658	149	2	0	1	149	1	149	5.66e-105	298	XP	K18617	AIF1	allograft inflammatory factor 1
transcript/16891	-1.68043	4.22155	42.3311	7.55391e-05	0.000610152	down	3.21456	transcript/16891.p1	p1	XP_040202337.1	98.344	302	4	1	1	301	2	303	0	602	XP	K02926	RP-L4, MRPL4, rplD	large subunit ribosomal protein L4
transcript/11900	1.97132	3.55431	42.3182	7.56328e-05	0.000610412	up	3.21438	transcript/11900.p1	p1	XP_040216717.1	95.344	451	21	0	1	451	1	451	0	912	XP	K08342	ATG4	cysteine protease ATG4 [EC:3.4.22.-]
transcript/1793	-7.49231	4.79896	43.1739	7.57935e-05	0.000611212	down	3.21381	transcript/1793.p1	p1	XP_040218103.1	97.624	884	17	1	1	880	421	1304	0	1784	XP	K22028	MYPN	myopalladin
transcript/8872	13.3079	7.5304	43.1205	7.61703e-05	0.000613752	up	3.21201
transcript/8379	4.62488	3.18725	42.4447	7.67995e-05	0.00061832	up	3.20879	transcript/8379.p1	p1	XP_040193663.1	92.647	680	45	3	1	675	14	693	0	1142	XP				Gene_symbol:LAD1	GeneID:120927209	Protein.Name:ladinin-1 isoform X2
transcript/2046	-1.74	5.31618	42.0891	7.73128e-05	0.000621949	down	3.20625	transcript/2046.p1	p1	XP_040218097.1	98.951	1049	11	0	1	1049	28	1076	0	2155	XP	K10615	HERC4	E3 ubiquitin-protein ligase HERC4 [EC:2.3.2.26]
transcript/2046	-1.74	5.31618	42.0891	7.73128e-05	0.000621949	down	3.20625	transcript/2046.p14	p14	WG27319	82.609	23	4	0	15	37	21	43	4.29e-06	43.1	WG	K10615	HERC4	E3 ubiquitin-protein ligase HERC4 [EC:2.3.2.26]
transcript/445	-2.28533	5.80091	42.0745	7.74214e-05	0.000622317	down	3.20599	transcript/445.p1	p1	XP_040186908.1	97.196	1284	36	0	1	1284	1	1284	0	2620	XP	K01283	ACE, CD143	peptidyl-dipeptidase A [EC:3.4.15.1]
transcript/7946	4.0283	10.7536	42.047	7.76267e-05	0.000623463	up	3.20519	transcript/7946.p1	p1	XP_040186748.1	98.028	507	10	0	17	523	1	507	0	1011	XP	K09580	PDIA1, P4HB	protein disulfide-isomerase A1 [EC:5.3.4.1]
transcript/6966	2.80936	1.86527	41.9698	7.82056e-05	0.000627604	up	3.20231	transcript/6966.p1	p1	XP_040181450.1	96.84	443	14	0	1	443	1	443	0	875	XP	K15693	RNF26	E3 ubiquitin-protein ligase RNF26 [EC:2.3.2.27]
transcript/6132	-1.32808	4.66516	41.9493	7.83607e-05	0.000628342	down	3.2018	transcript/6132.p1	p1	XP_040180690.1	91.483	634	51	2	1	633	1	632	0	1186	XP	K06526	ENG, CD105	endoglin
transcript/13738	-2.10561	5.33378	41.9385	7.84425e-05	0.00062849	down	3.2017	transcript/13738.p1	p1	XP_040214072.1	97.143	280	8	0	1	280	1	280	0	559	XP	K09508	DNAJB2	DnaJ homolog subfamily B member 2
transcript/3261	-4.06298	3.15912	41.8464	7.91422e-05	0.000633584	down	3.1982	transcript/3261.p1	p1	XP_040199760.1	97.239	978	24	2	1	975	1	978	0	1964	XP	K13724	AQPEP	aminopeptidase Q [EC:3.4.11.-]
transcript/3789	2.04043	2.85363	41.7944	7.9541e-05	0.000636264	up	3.19636	transcript/3789.p1	p1	XP_040196357.1	98.362	977	16	0	24	1000	1	977	0	1979	XP	K25201	IPO11, RANBP11	importin-11
transcript/8569	7.70059	6.44102	42.6173	7.9832e-05	0.00063771	up	3.19538	transcript/8569.p1	p1	XP_040203119.1	91.244	217	19	0	36	252	1	217	5.24e-143	401	XP				Gene_symbol:LOC120933789	GeneID:120933789	Protein.Name:C-reactive protein-like
transcript/16032	-3.43057	1.94164	41.7543	7.98502e-05	0.00063771	down	3.19538
transcript/6743	-2.91037	5.19485	41.7412	7.99522e-05	0.000638011	down	3.19517	transcript/6743.p1	p1	XP_040180160.1	99.593	492	2	0	1	492	1	492	0	1026	XP	K25359	ANGPTL2	angiopoietin-related protein 2
transcript/13739	12.3716	3.9152	103.06	8.03013e-05	0.000640282	up	3.19363	transcript/13739.p1	p1	XP_040192179.1	95.844	409	17	0	1	409	1	409	0	825	XP	K24467	PROZ	vitamin K-dependent protein Z
transcript/9816	2.22978	6.72745	41.6713	8.04951e-05	0.000641312	up	3.19293	transcript/9816.p1	p1	XP_040216019.1	98.864	88	1	0	2	89	1	88	7.08e-59	179	XP				Gene_symbol:SELENOF	GeneID:120945723	Protein.Name:selenoprotein F
transcript/7472	-1.6163	5.05648	41.6243	8.08628e-05	0.000643725	down	3.1913	transcript/7472.p1	p1	XP_040212238.1	99.035	311	3	0	1	311	1	311	0	642	XP	K09561	STUB1, CHIP	STIP1 homology and U-box containing protein 1 [EC:2.3.2.27]
transcript/1636	-5.47456	6.02667	42.42	8.13253e-05	0.000646713	down	3.18929	transcript/1636.p1	p1	XP_040179603.1	95.932	295	11	1	1	295	1	294	0	560	XP				Gene_symbol:LOC120913600	GeneID:120913600	Protein.Name:UAP56-interacting factor-like
transcript/14010	2.46195	4.07721	41.5537	8.14191e-05	0.000646713	up	3.18929
transcript/9191	-1.85922	3.27652	41.5519	8.14336e-05	0.000646713	down	3.18929	transcript/9191.p1	p1	XP_040203215.1	98.481	395	6	0	1	395	1	395	0	784	XP	K20173	RILPL1	RILP-like protein 1
transcript/1435	-1.46985	4.76522	41.5183	8.16996e-05	0.000648307	down	3.18822	transcript/1435.p1	p1	XP_040198917.1	99.301	1144	8	0	1	1144	1	1144	0	2358	XP	K11644	SIN3A	paired amphipathic helix protein Sin3a
transcript/13724	-11.5749	3.58798	99.7256	8.22802e-05	0.000652393	down	3.18549	transcript/13724.p1	p1	XP_040181389.1	97.115	208	6	0	1	208	33	240	1.55e-145	407	XP	K04848	SCN4B	voltage-gated sodium channel type IV beta
transcript/13724	-11.5749	3.58798	99.7256	8.22802e-05	0.000652393	down	3.18549	transcript/13724.p3	p3	XP_040181390.1	91.667	36	3	0	30	65	8	43	1.12e-16	72	XP	K04848	SCN4B	voltage-gated sodium channel type IV beta
transcript/268	10.7796	8.98313	57.5765	8.27989e-05	0.000655981	up	3.18311	transcript/268.p1	p1	XP_040217255.1	90.125	1519	98	2	1	1471	1	1515	0	2816	XP	K23593	A2ML	alpha-2-macroglobulin-like protein
transcript/209	-13.9271	5.72424	57.5568	8.28957e-05	0.000656225	down	3.18295	transcript/209.p1	p1	XP_040214062.1	96.522	805	25	2	1	804	3095	3897	0	1570	XP	K08809	SPEG	striated muscle-specific serine/threonine protein kinase [EC:2.7.11.1]
transcript/3364	5.8772	6.43281	42.206	8.29838e-05	0.000656398	up	3.18283	transcript/3364.p1	p1	XP_040214929.1	98.448	902	14	0	1	902	1	902	0	1842	XP	K00289	ALDH1L	formyltetrahydrofolate dehydrogenase [EC:1.5.1.6]
transcript/13038	-2.32255	4.6347	41.3214	8.32822e-05	0.000658235	down	3.18162	transcript/13038.p1	p1	XP_040188295.1	98.947	380	3	1	8	386	2	381	0	781	XP	K00030	IDH3	isocitrate dehydrogenase (NAD+) [EC:1.1.1.41]
transcript/197	12.142	8.37474	42.0621	8.41212e-05	0.000664337	up	3.17761	transcript/197.p1	p1	XP_040202595.1	96.974	1586	48	0	26	1611	85	1670	0	3206	XP	K03990	C3	complement component 3
transcript/425	-15.8478	7.37191	101.206	8.43051e-05	0.000664565	down	3.17746	transcript/425.p1	p1	XP_040214433.1	97.952	1221	24	1	1	1220	36011	37231	0	2437	XP	K12567	TTN	titin [EC:2.7.11.1]
transcript/10552	-14.8068	6.22301	101.195	8.433e-05	0.000664565	down	3.17746	transcript/10552.p1	p1	XP_040212179.1	99.523	419	2	0	1	419	576	994	0	872	XP	K05853	ATP2A	P-type Ca2+ transporter type 2A [EC:7.2.2.10]
transcript/8478	-8.93152	0.263565	94.5837	8.4351e-05	0.000664565	down	3.17746	transcript/8478.p1	p1	XP_040184184.1	100	419	0	0	1	419	1	419	0	870	XP				Gene_symbol:RAPSN	GeneID:120917162	Protein.Name:43 kDa receptor-associated protein of the synapse
transcript/4958	2.75866	3.98772	41.1378	8.47907e-05	0.0006675	up	3.17555	transcript/4958.p1	p1	XP_040184104.1	99.303	717	5	0	1	717	1	717	0	1481	XP	K09668	LARGE	glycosyltransferase-like protein LARGE [EC:2.4.2.- 2.4.1.-]
transcript/9283	14.2167	5.36973	57.1322	8.50126e-05	0.000668716	up	3.17476	transcript/9283.p1	p1	XP_040207047.1	95.812	191	8	0	16	206	16	206	3.96e-137	384	XP				Gene_symbol:LOC120937695	GeneID:120937695	Protein.Name:heme-binding protein 2-like
transcript/2126	14.6841	9.34226	41.8999	8.54268e-05	0.000671443	up	3.17299	transcript/2126.p1	p1	XP_040216996.1	88.453	433	48	2	1	432	717	1148	0	778	XP				Gene_symbol:LOC120946232	GeneID:120946232	Protein.Name:coagulation factor XIII B chain-like isoform X7
transcript/8418	14.8922	8.64661	41.7918	8.63107e-05	0.000677853	up	3.16886	transcript/8418.p1	p1	XP_040179157.1	94.939	494	25	0	1	494	1	494	0	974	XP				Gene_symbol:LOC120913348	GeneID:120913348	Protein.Name:cytochrome P450 2G1-like
transcript/8421	2.79534	5.15596	40.9438	8.6421e-05	0.000678182	up	3.16865
transcript/6392	-10.7523	6.34482	41.7511	8.66458e-05	0.00067941	down	3.16787	transcript/6392.p1	p1	XP_040215141.1	95.545	651	20	4	1	645	1	648	0	1239	XP	K22030	LMOD	leiomodin
transcript/909	-2.1526	3.01603	40.8982	8.68095e-05	0.000680156	down	3.16739	transcript/909.p1	p1	XP_040210021.1	99.466	1311	7	0	1	1311	1	1311	0	2704	XP	K24916	ZNF521, EVI3	zinc finger protein 521
transcript/5799	-12.079	3.30841	97.7747	8.68858e-05	0.000680217	down	3.16735	transcript/5799.p1	p1	XP_040176525.1	98.895	543	6	0	1	543	1	543	0	1100	XP	K01754	E4.3.1.19, ilvA, tdcB	threonine dehydratase [EC:4.3.1.19]
transcript/5799	-12.079	3.30841	97.7747	8.68858e-05	0.000680217	down	3.16735	transcript/5799.p16	p16	XP_040176529.1	100	35	0	0	1	35	1	35	3.13e-19	80.5	XP	K01754	E4.3.1.19, ilvA, tdcB	threonine dehydratase [EC:4.3.1.19]
transcript/16916	9.50365	0.910152	93.4712	8.71378e-05	0.000681421	up	3.16658
transcript/4711	8.76948	1.06408	93.4559	8.71768e-05	0.000681421	up	3.16658	transcript/4711.p1	p1	XP_040197050.1	97.368	608	16	0	1	608	1	608	0	1218	XP	K14711	SLC39A5, ZIP5	solute carrier family 39 (zinc transporter), member 5
transcript/17675	-2.00394	4.66677	40.8431	8.72821e-05	0.000681707	down	3.1664	transcript/17675.p1	p1	XP_040202483.1	100	198	0	0	1	198	1	198	7.63e-148	410	XP	K03386	PRDX2_4, ahpC	peroxiredoxin 2/4 [EC:1.11.1.24]
transcript/2399	2.82742	5.24465	40.7851	8.77829e-05	0.000685079	up	3.16426	transcript/2399.p1	p1	XP_040212713.1	99.301	572	4	0	1	572	1	572	0	1195	XP	K21958	FAM20C	extracellular serine/threonine protein kinase FAM20C [EC:2.7.11.1]
transcript/13993	1.82288	4.12085	40.7506	8.80822e-05	0.000686875	up	3.16312
transcript/4612	7.97126	7.23272	41.5693	8.81643e-05	0.000686975	up	3.16306	transcript/4612.p1	p1	XP_040203103.1	89.255	819	87	1	1	819	47	864	0	1490	XP				Gene_symbol:LOC120933776	GeneID:120933776	Protein.Name:uncharacterized protein LOC120933776
transcript/18263	-3.6629	4.61583	40.9834	8.83288e-05	0.000687718	down	3.16259	transcript/18263.p1	p1	XP_040190131.1	100	46	0	0	57	102	437	482	1.29e-27	107	XP	K03944	NDUFV3	NADH dehydrogenase (ubiquinone) flavoprotein 3
transcript/13135	2.3323	7.79221	40.707	8.8462e-05	0.000688215	up	3.16228	transcript/13135.p1	p1	XP_040185644.1	96.393	305	9	1	1	305	1	303	0	615	XP	K08568	CTSZ	cathepsin X [EC:3.4.18.1]
transcript/7127	1.8954	5.86615	40.6454	8.90026e-05	0.000691878	up	3.15997	transcript/7127.p1	p1	XP_040206890.1	98.801	584	7	0	1	584	1	584	0	1211	XP	K17923	SNX9_18_33	sorting nexin-9/18/33
transcript/12475	-1.49221	5.18014	40.6131	8.92877e-05	0.000693552	down	3.15892	transcript/12475.p1	p1	XP_040217394.1	97.561	164	4	0	20	183	1	164	2.7e-118	334	XP	K02879	RP-L17, MRPL17, rplQ	large subunit ribosomal protein L17
transcript/1518	-2.95381	6.17909	40.5934	8.94622e-05	0.000694089	down	3.15858	transcript/1518.p1	p1	XP_040211349.1	98.778	1146	14	0	1	1146	1	1146	0	2380	XP	K13242	NOS3	nitric-oxide synthase, endothelial [EC:1.14.13.39]
transcript/10816	-2.41117	4.80952	40.5831	8.95539e-05	0.000694089	down	3.15858	transcript/10816.p1	p1	XP_040183286.1	98.043	562	11	0	1	562	1	562	0	1139	XP				Gene_symbol:LOC120916397	GeneID:120916397	Protein.Name:uncharacterized protein LOC120916397
transcript/15267	13.3565	5.51286	56.2625	8.95666e-05	0.000694089	up	3.15858	transcript/15267.p1	p1	XP_040203190.1	94.719	303	16	0	16	318	1	303	0	601	XP	K06721	CLEC10A, CLECSF13, CLECSF14, CD301	C-type lectin domain family 10 member A
transcript/3549	2.0477	4.83711	40.5426	8.99138e-05	0.000695597	up	3.15764	transcript/3549.p1	p1	XP_040213186.1	99.352	463	3	0	1	463	1	463	0	956	XP	K07435	CYP20A	cytochrome P450 family 20 subfamily A [EC:1.14.-.-]
transcript/8096	-2.02656	4.53166	40.5418	8.99213e-05	0.000695597	down	3.15764
transcript/7008	2.40732	3.12074	40.5362	8.99714e-05	0.000695597	up	3.15764	transcript/7008.p1	p1	XP_040191462.1	97.965	344	7	0	1	344	1	344	0	699	XP	K00884	NAGK, nagK	N-acetylglucosamine kinase [EC:2.7.1.59]
transcript/13892	4.61432	2.78297	40.5259	9.02951e-05	0.000697556	up	3.15642
transcript/4432	2.37713	3.46786	40.4813	9.04622e-05	0.000698303	up	3.15596	transcript/4432.p1	p1	XP_040198825.1	99.574	235	1	0	1	235	1	235	9.55e-176	484	XP	K19995	SCAMP	secretory carrier-associated membrane protein
transcript/13852	-9.2682	5.88761	41.2912	9.05503e-05	0.00069844	down	3.15587	transcript/13852.p1	p1	XP_040190088.1	98.804	418	4	1	8	424	1	418	0	819	XP	K23445	CASQ2	calsequestrin 2
transcript/13054	13.307	4.61823	56.0646	9.06459e-05	0.000698635	up	3.15575
transcript/9942	-14.5544	9.63037	55.9895	9.10599e-05	0.000701281	down	3.15411	transcript/9942.p1	p1	XP_040202908.1	99.309	434	3	0	1	434	1	434	0	885	XP	K01689	ENO, eno	enolase [EC:4.2.1.11]
transcript/15465	10.7436	6.61698	41.1338	9.19347e-05	0.000707469	up	3.15029	transcript/15465.p1	p1	XP_040210865.1	98.418	316	5	0	1	316	1	316	0	643	XP	K17099	ANXA13	annexin A13
transcript/15496	2.3041	6.54658	40.2646	9.24346e-05	0.000710121	up	3.14867	transcript/15496.p1	p1	XP_040184567.1	99.099	333	3	0	1	333	1	333	0	680	XP	K00616	E2.2.1.2, talA, talB	transaldolase [EC:2.2.1.2]
transcript/13813	10.9247	7.77765	41.073	9.2476e-05	0.000710121	up	3.14867	transcript/13813.p1	p1	XP_040179177.1	96.559	494	16	1	1	493	34	527	0	988	XP				Gene_symbol:LOC120913364	GeneID:120913364	Protein.Name:cytochrome P450 2G1-like
transcript/15314	10.557	7.78433	41.071	9.24938e-05	0.000710121	up	3.14867	transcript/15314.p1	p1	XP_040184313.1	93.883	376	23	0	1	376	1	376	0	726	XP				Gene_symbol:LOC120917236	GeneID:120917236	Protein.Name:alcohol dehydrogenase 1-like isoform X1
transcript/206	-1.95069	4.62551	40.229	9.27627e-05	0.000711635	down	3.14774	transcript/206.p1	p1	XP_040199847.1	96.956	887	11	1	1	871	1	887	0	1804	XP	K06842	SEMA6	semaphorin 6
transcript/8352	-12.1758	3.91823	97.0099	9.28587e-05	0.000711821	down	3.14763	transcript/8352.p1	p1	XP_040191284.1	99.508	610	3	0	1	610	1	610	0	1248	XP	K24038	DOK7	docking protein 7
transcript/9047	3.12558	2.63094	40.188	9.31437e-05	0.000713455	up	3.14663	transcript/9047.p2	p2	XP_040185913.1	100	124	0	0	1	124	1	124	4.82e-90	258	XP	K23313	TEN1	CST complex subunit TEN1
transcript/1283	-13.6019	5.33757	97.3018	9.3663e-05	0.000716879	down	3.14455	transcript/1283.p1	p1	XP_040214433.1	98.405	1317	21	0	1	1317	34641	35957	0	2700	XP	K12567	TTN	titin [EC:2.7.11.1]
transcript/15256	-8.47932	3.85358	40.9307	9.37588e-05	0.00071706	down	3.14444
transcript/5430	-2.8779	12.1654	40.0974	9.39906e-05	0.00071828	down	3.14371
transcript/6313	-1.66809	6.56643	40.0614	9.43308e-05	0.000720324	down	3.14247	transcript/6313.p1	p1	XP_040198192.1	99.755	408	1	0	16	423	1	408	0	832	XP	K04368	MAP2K1, MEK1	mitogen-activated protein kinase kinase 1 [EC:2.7.12.2]
transcript/4354	13.5725	4.39326	55.3064	9.4935e-05	0.000724381	up	3.14003	transcript/4354.p1	p1	XP_040204700.1	87.05	695	86	2	1	693	1	693	0	1239	XP	K06826	NID	nidogen (entactin)
transcript/4354	13.5725	4.39326	55.3064	9.4935e-05	0.000724381	up	3.14003	transcript/4354.p22	p22	XP_040204692.1	96.97	33	1	0	1	33	1012	1044	1.09e-14	67	XP	K06826	NID	nidogen (entactin)
transcript/1580	-9.94686	1.51084	90.5389	9.51022e-05	0.000725099	down	3.1396	transcript/1580.p1	p1	XP_040212179.1	99.585	723	3	0	3	725	272	994	0	1497	XP	K05853	ATP2A	P-type Ca2+ transporter type 2A [EC:7.2.2.10]
transcript/1580	-9.94686	1.51084	90.5389	9.51022e-05	0.000725099	down	3.1396	transcript/1580.p2	p2	XP_040212179.1	99.583	240	1	0	1	240	1	240	1.27e-163	480	XP	K05853	ATP2A	P-type Ca2+ transporter type 2A [EC:7.2.2.10]
transcript/3287	-3.77871	5.45576	40.3443	9.52793e-05	0.000725414	down	3.13941	transcript/3287.p1	p1	XP_040183336.1	99.539	651	3	0	1	651	1	651	0	1331	XP	K03283	HSPA1s	heat shock 70kDa protein 1/2/6/8
transcript/14712	-2.2219	1.90233	39.9534	9.5357e-05	0.000725414	down	3.13941	transcript/14712.p1	p1	XP_040186967.1	99.407	337	1	1	92	427	1	337	0	692	XP	K04433	MAP2K6, MKK6	mitogen-activated protein kinase kinase 6 [EC:2.7.12.2]
transcript/12248	-2.68036	1.83321	39.9501	9.5389e-05	0.000725414	down	3.13941	transcript/12248.p1	p1	XP_040208251.1	96.912	421	4	1	30	441	1	421	0	847	XP				Gene_symbol:SGCE	GeneID:120939894	Protein.Name:epsilon-sarcoglycan isoform X4
transcript/1649	15.2066	6.60309	55.2207	9.54357e-05	0.000725414	up	3.13941	transcript/1649.p1	p1	XP_040181605.1	96.481	341	12	0	15	355	1	341	0	684	XP	K17305	APOH, B2G1	beta-2-glycoprotein 1
transcript/292	8.09935	5.12036	40.7263	9.56401e-05	0.000726411	up	3.13882	transcript/292.p1	p1	XP_040179141.1	96.356	494	18	0	1	494	1	494	0	1001	XP	K07417	CYP2G1	cytochrome P450 family 2 subfamily G1
transcript/2502	2.79812	2.23164	39.9155	9.57209e-05	0.000726469	up	3.13878	transcript/2502.p1	p1	XP_040189769.1	96.415	809	28	1	1	808	12	820	0	1600	XP				Gene_symbol:TXNDC16	GeneID:120921146	Protein.Name:thioredoxin domain-containing protein 16 isoform X1
transcript/14282	2.50239	6.03799	39.893	9.59372e-05	0.000727554	up	3.13813	transcript/14282.p1	p1	XP_040200314.1	99.078	217	2	0	1	217	1	217	3.85e-163	451	XP	K20346	TMED4_9_11	p24 family protein alpha
transcript/4340	-14.226	5.84733	96.1022	9.68206e-05	0.000733693	down	3.13449	transcript/4340.p2	p2	XP_040208711.1	95.904	293	12	0	1	293	1221	1513	0	574	XP				Gene_symbol:XIRP1	GeneID:120940120	Protein.Name:xin actin-binding repeat-containing protein 1
transcript/13311	1.96793	3.32219	39.7731	9.71015e-05	0.000734905	up	3.13377	transcript/13311.p1	p1	XP_040215917.1	99.089	439	4	0	1	439	1	439	0	903	XP	K17921	SNX7_30	sorting nexin-7/30
transcript/14749	-1.3642	5.60097	39.7704	9.71286e-05	0.000734905	down	3.13377	transcript/14749.p1	p1	XP_040202909.1	99.123	228	2	0	3	230	1	228	9.69e-168	463	XP				Gene_symbol:SPAG7	GeneID:120933658	Protein.Name:sperm-associated antigen 7
transcript/12820	-1.6577	5.49165	39.7126	9.76955e-05	0.000738632	down	3.13157	transcript/12820.p1	p1	XP_040199421.1	94.958	476	20	1	1	476	1	472	0	938	XP	K17732	PMPCB, MAS1	mitochondrial-processing peptidase subunit beta [EC:3.4.24.64]
transcript/15665	-13.6798	4.88022	54.8068	9.79021e-05	0.00073963	down	3.13099	transcript/15665.p1	p1	XP_040217909.1	98.182	165	3	0	1	165	1	165	1.51e-114	327	XP	K06099	CSDA, ZONAB	cold shock domain protein A
transcript/17835	3.82466	8.50144	39.662	9.81961e-05	0.000741287	up	3.13001	transcript/17835.p1	p1	XP_040183843.1	97.938	194	4	0	1	194	1	194	2.55e-142	396	XP	K04097	HPGDS	prostaglandin-H2 D-isomerase / glutathione transferase [EC:5.3.99.2 2.5.1.18]
transcript/3093	13.2961	7.42393	40.3619	9.91073e-05	0.00074713	up	3.1266	transcript/3093.p1	p1	XP_040176620.1	91.045	268	24	0	1	268	1	268	2.5e-167	466	XP	K10068	SFTPD, SFTP4	pulmonary surfactant-associated protein D
transcript/7312	-13.8058	5.99749	95.2612	9.91206e-05	0.00074713	down	3.1266	transcript/7312.p1	p1	XP_040217909.1	99.19	247	2	0	1	247	1	247	1.83e-176	487	XP	K06099	CSDA, ZONAB	cold shock domain protein A
transcript/1497	-13.8397	5.31199	95.1262	9.94968e-05	0.000749397	down	3.12529	transcript/1497.p1	p1	XP_040176389.1	98.372	1044	17	0	1	1044	1	1044	0	2098	XP				Gene_symbol:SYNPO2L	GeneID:120908936	Protein.Name:synaptopodin 2-like protein
transcript/17144	-1.25386	4.85689	39.4804	0.000100017	0.000752245	down	3.12364	transcript/17144.p1	p1	XP_040202427.1	92.825	223	16	0	6	228	1	223	1.38e-129	367	XP				Gene_symbol:GADD45GIP1	GeneID:120933335	Protein.Name:growth arrest and DNA damage-inducible proteins-interacting protein 1
transcript/706	-10.6789	2.52843	53.8319	0.000100091	0.000752245	down	3.12364	transcript/706.p1	p1	XP_040202704.1	98.463	1236	16	1	1	1236	1	1233	0	2480	XP	K21944	PER1	period circadian protein 1
transcript/8092	11.7465	8.58617	40.2602	0.000100102	0.000752245	up	3.12364	transcript/8092.p1	p1	XP_040198890.1	97.51	522	12	1	1	522	11	531	0	1055	XP	K24532	CYP1A	cytochrome P450 family 1 subfamily A [EC:1.14.-.-]
transcript/8911	-7.59763	4.79209	40.1762	0.000100932	0.000757434	down	3.12066	transcript/8911.p1	p1	XP_040201296.1	99.123	456	4	0	14	469	1	456	0	953	XP	K07374	TUBA	tubulin alpha
transcript/3247	-1.53335	5.94813	39.3893	0.000100945	0.000757434	down	3.12066	transcript/3247.p1	p1	XP_040193356.1	98.638	661	7	1	1	659	257	917	0	1343	XP				Gene_symbol:CSDE1	GeneID:120927023	Protein.Name:cold shock domain-containing protein E1 isoform X1
transcript/7350	14.5006	10.2569	40.1553	0.00010114	0.000758321	up	3.12015
transcript/16198	2.58463	5.7481	39.3354	0.0001015	0.000759951	up	3.11921	transcript/16198.p1	p1	XP_040186334.1	98.438	128	2	0	1	128	1	128	2.56e-89	257	XP				Gene_symbol:RAB5IF	GeneID:120918702	Protein.Name:respirasome Complex Assembly Factor 1
transcript/18174	14.7082	9.51453	40.1182	0.000101511	0.000759951	up	3.11921
transcript/11007	-3.919	6.35309	39.6238	0.000101998	0.000763027	down	3.11746	transcript/11007.p1	p1	XP_040186718.1	96.901	484	15	0	1	484	1	484	0	951	XP	K08180	SLC16A3	MFS transporter, MCT family, solute carrier family 16 (monocarboxylic acid transporters), member 3
transcript/17902	2.12597	5.12598	39.2348	0.000102544	0.000766532	up	3.11547	transcript/17902.p1	p1	XP_040205752.1	98.02	101	2	0	1	101	1	101	4.66e-64	191	XP				Gene_symbol:TMEM14A	GeneID:120936973	Protein.Name:transmembrane protein 14A
transcript/5805	2.50805	7.22124	39.2228	0.000102669	0.000766892	up	3.11527	transcript/5805.p1	p1	XP_040194662.1	99.852	674	1	0	1	674	1	674	0	1394	XP	K03908	PROS1	protein S
transcript/11105	-9.22819	3.0107	39.9712	0.000102995	0.000768746	down	3.11422	transcript/11105.p1	p1	XP_040182272.1	99.708	343	1	0	1	343	40	382	0	723	XP	K25358	ANGPTL7	angiopoietin-related protein 7
transcript/14135	-3.15647	2.1405	39.1126	0.00010383	0.000774393	down	3.11104	transcript/14135.p1	p1	XP_040189067.1	98.039	459	9	0	1	459	1	459	0	930	XP	K09407	FOXN	forkhead box protein N
transcript/9610	12.7686	5.60172	53.8252	0.00010408	0.000775681	up	3.11032	transcript/9610.p1	p1	XP_040205002.1	99.01	202	2	0	1	202	1	202	2.91e-141	394	XP	K24919	TM4SF4	transmembrane 4 L6 family member 4
transcript/1429	15.3757	6.90499	93.2829	0.000104832	0.000780694	up	3.10752	transcript/1429.p1	p1	XP_040216996.1	88.684	433	47	2	1	432	717	1148	0	781	XP				Gene_symbol:LOC120946232	GeneID:120946232	Protein.Name:coagulation factor XIII B chain-like isoform X7
transcript/6054	5.17675	3.27519	39.4806	0.000105048	0.000781721	up	3.10695	transcript/6054.p1	p1	XP_040212126.1	86.817	311	41	0	3	313	1	311	0	583	XP	K01025	SULT1	sulfotransferase [EC:2.8.2.-]
transcript/2595	-3.64795	2.25483	38.9877	0.000105165	0.000782002	down	3.10679	transcript/2595.p1	p1	XP_040183883.1	98.804	920	10	1	1	920	1	919	0	1909	XP	K19947	MICAL	F-actin monooxygenase [EC:1.14.13.225]
transcript/9034	2.28973	4.38751	38.8712	0.000106428	0.000790334	up	3.10219	transcript/9034.p2	p2	XP_040195386.1	99.083	109	1	0	1	109	177	285	2.68e-75	226	XP	K01080	PLPP1_2_3	phosphatidate phosphatase [EC:3.1.3.4]
transcript/1959	2.39858	7.81298	38.8634	0.000106514	0.000790334	up	3.10219	transcript/1959.p1	p1	XP_040187299.1	98.418	316	4	1	1	316	1	315	0	643	XP	K09044	ATF5	activating transcription factor 5
transcript/11914	2.85301	4.44078	38.8609	0.000106541	0.000790334	up	3.10219	transcript/11914.p1	p1	XP_040187417.1	97.992	498	10	0	1	498	1	498	0	1032	XP	K08893	HCK	hemopoietic cell kinase [EC:2.7.10.2]
transcript/13490	16.029	7.30344	92.6985	0.000106604	0.000790334	up	3.10219	transcript/13490.p1	p1	XP_040197195.1	97.229	433	12	0	15	447	1	433	0	885	XP	K01300	CPB2	carboxypeptidase B2 [EC:3.4.17.20]
transcript/6608	3.14959	3.46372	38.8145	0.00010705	0.000792918	up	3.10077	transcript/6608.p1	p1	XP_040196426.1	100	464	0	0	1	464	1	464	0	974	XP	K02208	CDK8_11	cyclin-dependent kinase 8/11 [EC:2.7.11.22 2.7.11.23]
transcript/7862	3.16551	6.93335	38.8088	0.000107112	0.000792918	up	3.10077	transcript/7862.p1	p1	XP_040186474.1	99.062	640	6	0	1	640	1	640	0	1300	XP	K12667	SWP1, RPN2	oligosaccharyltransferase complex subunit delta (ribophorin II)
transcript/13811	3.89513	7.36068	38.9332	0.000107221	0.000793128	up	3.10066	transcript/13811.p1	p1	XP_040192176.1	98.614	433	6	0	1	433	1	433	0	894	XP	K01320	F7	coagulation factor VII [EC:3.4.21.21]
transcript/4306	5.18206	4.26198	39.4976	0.00010777	0.0007966	up	3.09876	transcript/4306.p1	p1	XP_040201027.1	96.687	332	11	0	1	332	1	332	0	666	XP	K22282	FAXDC2	fatty acid hydroxylase domain-containing protein 2
transcript/11063	9.50216	6.12037	39.4928	0.00010801	0.000797781	up	3.09812	transcript/11063.p1	p1	XP_040194310.1	95.74	493	19	2	1	492	19	510	0	934	XP	K03983	SERPINF2, AAP	alpha-2-antiplasmin
transcript/17759	6.96982	7.04484	39.4563	0.000108404	0.000799782	up	3.09703	transcript/17759.p1	p1	XP_040204092.1	82.524	103	16	2	22	122	174	276	5.38e-52	167	XP				Gene_symbol:LOC120936060	GeneID:120936060	Protein.Name:whey acidic protein-like isoform X1
transcript/11670	-3.83237	2.11028	38.6841	0.000108497	0.000799782	down	3.09703	transcript/11670.p1	p1	XP_040184387.1	93.002	543	37	1	1	542	1	543	0	846	XP				Gene_symbol:LOC120917280	GeneID:120917280	Protein.Name:mediator of DNA damage checkpoint protein 1-like
transcript/16064	14.4078	5.5571	92.0701	0.000108555	0.000799782	up	3.09703	transcript/16064.p1	p1	XP_040206283.1	96.907	291	9	0	22	312	1	291	0	580	XP	K15680	HSD11B1	corticosteroid 11-beta-dehydrogenase isozyme 1 [EC:1.1.1.146]
transcript/12123	1.54671	7.31411	38.6745	0.000108603	0.000799782	up	3.09703	transcript/12123.p1	p1	XP_040210727.1	98.78	246	3	0	1	246	1	246	0	503	XP	K16197	YWHAB_Q_Z	14-3-3 protein beta/theta/zeta
transcript/15208	2.34575	2.69292	38.6523	0.000108852	0.000801019	up	3.09636	transcript/15208.p1	p1	XP_040192668.1	97.07	273	8	0	1	273	37	309	0	555	XP				Gene_symbol:SUMF2	GeneID:120926617	Protein.Name:inactive C-alpha-formylglycine-generating enzyme 2
transcript/7021	5.35197	6.68258	39.3996	0.000109021	0.000801665	up	3.09601	transcript/7021.p1	p1	XP_040216171.1	94.43	754	34	2	8	761	9	754	0	1449	XP	K10758	QSOX	thiol oxidase [EC:1.8.3.2]
transcript/2743	2.38688	3.95539	38.5615	0.000109877	0.000806915	up	3.09317	transcript/2743.p1	p1	XP_040205987.1	99.039	937	8	1	13	948	1	937	0	1907	XP	K17926	SNX14	sorting nexin-14
transcript/4700	1.30388	5.25735	38.5598	0.000109897	0.000806915	up	3.09317	transcript/4700.p1	p1	XP_040199973.1	98.031	914	14	1	1	914	1	910	0	1864	XP	K14301	NUP107, NUP84	nuclear pore complex protein Nup107
transcript/17976	11.2855	3.49667	90.7645	0.000110026	0.000807264	up	3.09298
transcript/14862	6.79855	4.24859	39.2801	0.000110334	0.000808736	up	3.09219	transcript/14862.p1	p1	XP_040198692.1	99.31	290	2	0	1	290	30	319	0	587	XP	K09877	AQP9	aquaporin-9
transcript/2901	1.96194	5.32018	38.5165	0.00011039	0.000808736	up	3.09219	transcript/2901.p1	p1	XP_040203227.1	100	163	0	0	1	163	1	163	5.83e-120	337	XP				Gene_symbol:CDK2AP1	GeneID:120934158	Protein.Name:cyclin-dependent kinase 2-associated protein 1
transcript/14352	5.76771	2.26368	38.7018	0.000110665	0.000810159	up	3.09143	transcript/14352.p1	p1	XP_040190536.1	85.185	189	28	0	1	189	50	238	1.9e-122	347	XP	K07863	RHOG	Ras homolog gene family, member G
transcript/12586	10.1628	9.80753	39.198	0.000111247	0.000813815	up	3.08947	transcript/12586.p1	p1	XP_040180584.1	98.792	414	5	0	1	414	1	414	0	858	XP	K01940	argG, ASS1	argininosuccinate synthase [EC:6.3.4.5]
transcript/7748	2.84772	4.4933	38.4009	0.00011172	0.000816672	up	3.08795	transcript/7748.p1	p1	XP_040192029.1	99.541	436	2	0	10	445	1	436	0	896	XP				Gene_symbol:GPR180	GeneID:120926305	Protein.Name:integral membrane protein GPR180
transcript/15441	-2.15364	5.28394	38.3737	0.000112035	0.000818373	down	3.08705	transcript/15441.p1	p1	XP_040204371.1	99.602	251	1	0	1	251	1	251	0	515	XP	K05025	CLIC5	chloride intracellular channel protein 5
transcript/7519	-2.0104	2.81795	38.3346	0.00011249	0.000821096	down	3.08561	transcript/7519.p1	p1	XP_040212187.1	95.559	698	31	0	1	698	3	700	0	1357	XP	K03495	gidA, mnmG, MTO1	tRNA uridine 5-carboxymethylaminomethyl modification enzyme
transcript/4808	-3.3298	3.39219	38.3161	0.000112706	0.000821949	down	3.08516	transcript/4808.p1	p1	XP_040211353.1	98.893	542	6	0	1	542	1	542	0	1116	XP	K17907	ATG9	autophagy-related protein 9
transcript/30	-1.98871	6.91333	38.3105	0.000112773	0.000821949	down	3.08516	transcript/30.p1	p1	XP_040206743.1	98.433	1404	20	1	1	1402	225	1628	0	2840	XP	K19559	LTBP1	latent transforming growth factor beta binding protein 1
transcript/13472	-5.95719	9.42182	38.5791	0.00011289	0.000822202	down	3.08502	transcript/13472.p1	p1	XP_040212087.1	98.352	364	6	0	1	364	1	364	0	741	XP	K01623	ALDO	fructose-bisphosphate aldolase, class I [EC:4.1.2.13]
transcript/7718	-2.42068	4.3495	38.2547	0.000113428	0.000825514	down	3.08328	transcript/7718.p1	p1	XP_040218189.1	99.601	501	2	0	1	501	1	501	0	1046	XP	K04348	PPP3C, CNA	serine/threonine-protein phosphatase 2B catalytic subunit [EC:3.1.3.16]
transcript/3559	-3.09758	3.60882	38.2128	0.000113924	0.000828151	down	3.08189	transcript/3559.p1	p1	XP_040210364.1	98.176	658	9	1	1	655	1	658	0	1325	XP	K17597	STAU	double-stranded RNA-binding protein Staufen
transcript/7325	1.56378	6.01209	38.21	0.000113957	0.000828151	up	3.08189	transcript/7325.p1	p1	XP_040192908.1	99.003	301	3	0	1	301	15	315	0	620	XP	K01074	PPT	palmitoyl-protein thioesterase [EC:3.1.2.22]
transcript/9008	-7.42313	3.36427	38.8993	0.000114648	0.000832561	down	3.07958	transcript/9008.p1	p1	XP_040214166.1	98.16	489	9	0	1	489	1	489	0	997	XP	K12562	AMPH	amphiphysin
transcript/10526	2.44926	4.92738	38.1444	0.000114739	0.00083261	up	3.07956	transcript/10526.p1	p1	XP_040200228.1	98.438	384	6	0	10	393	1	384	0	769	XP	K00994	CHPT1, CPT1	diacylglycerol cholinephosphotransferase [EC:2.7.8.2]
transcript/3132	-13.8233	5.53283	90.1505	0.000114825	0.000832627	down	3.07955	transcript/3132.p1	p1	XP_040193810.1	97.867	797	17	0	1	797	1	797	0	1624	XP	K11795	DCAF6, IQWD1, NRIP, ARCAP	DDB1- and CUL4-associated factor 6
transcript/11521	5.34758	7.1252	38.7926	0.000115231	0.000834962	up	3.07833	transcript/11521.p1	p1	XP_040179130.1	94.309	492	28	0	7	498	1	492	0	969	XP	K07417	CYP2G1	cytochrome P450 family 2 subfamily G1
transcript/13547	13.606	4.78569	52.1808	0.000115578	0.000836596	up	3.07748	transcript/13547.p1	p1	XP_040179149.1	97.166	494	14	0	4	497	1	494	0	999	XP				Gene_symbol:LOC120913344	GeneID:120913344	Protein.Name:cytochrome P450 2C19-like
transcript/2378	-2.68729	7.50457	38.0706	0.000115625	0.000836596	down	3.07748	transcript/2378.p4	p4	XP_040185512.1	100	117	0	0	24	140	1	117	1.41e-83	243	XP	K08341	GABARAP, ATG8, LC3	GABA(A) receptor-associated protein
transcript/9473	-2.55979	5.13305	38.0583	0.000115773	0.000837059	down	3.07724	transcript/9473.p1	p1	XP_040176463.1	82.749	342	59	0	1	342	1	342	0	583	XP	K17309	PLVAP	plasmalemma vesicle-associated protein
transcript/713	3.37829	6.30907	38.149	0.000116149	0.000839164	up	3.07615	transcript/713.p1	p1	XP_040213256.1	99.036	415	4	0	1	415	1	415	0	860	XP	K00031	IDH1, IDH2, icd	isocitrate dehydrogenase [EC:1.1.1.42]
transcript/8684	-5.91467	4.54637	38.7484	0.000116413	0.000840189	down	3.07562	transcript/8684.p1	p1	XP_040203059.1	97.976	494	10	0	1	494	1	494	0	998	XP	K04812	CHRNB1	nicotinic acetylcholine receptor beta-1
transcript/16358	-14.3722	6.18735	52.0632	0.00011646	0.000840189	down	3.07562	transcript/16358.p1	p1	XP_040184386.1	98.295	176	3	0	1	176	1	176	8.4e-124	348	XP	K12043	TNNI2	troponin I, fast skeletal muscle
transcript/2842	-7.28931	8.01857	38.7031	0.00011695	0.000843113	down	3.07411	transcript/2842.p1	p1	XP_040216184.1	97.587	373	9	0	1	373	1	373	0	772	XP	K01915	glnA, GLUL	glutamine synthetase [EC:6.3.1.2]
transcript/2786	1.35522	4.10773	37.9485	0.00011711	0.000843653	up	3.07384
transcript/4473	-6.83629	2.94318	38.5596	0.000117296	0.000844378	down	3.07346	transcript/4473.p1	p1	XP_040186609.1	99.225	387	3	0	1	387	1	387	0	800	XP				Gene_symbol:NDRG3	GeneID:120918837	Protein.Name:protein NDRG3 isoform X1
transcript/9451	2.37362	3.63864	37.8712	0.000118064	0.000849215	up	3.07098	transcript/9451.p1	p1	XP_040213529.1	98.496	532	8	0	1	532	58	589	0	1091	XP	K00602	purH	phosphoribosylaminoimidazolecarboxamide formyltransferase / IMP cyclohydrolase [EC:2.1.2.3 3.5.4.10]
transcript/10328	18.4482	9.73487	51.8426	0.000118139	0.000849215	up	3.07098	transcript/10328.p1	p1	XP_040185110.1	93.648	551	24	2	1	540	68	618	0	1057	XP	K01333	CFI	complement factor I [EC:3.4.21.45]
transcript/12626	-3.04301	7.98188	37.8313	0.000118559	0.000851156	down	3.06999	transcript/12626.p1	p1	XP_040198553.1	98.667	450	6	0	1	450	1	450	0	922	XP	K22470	SQOR	eukaryotic sulfide quinone oxidoreductase [EC:1.8.5.8]
transcript/8261	6.23939	5.14905	38.563	0.000118628	0.000851156	up	3.06999	transcript/8261.p3	p3	XP_040182725.1	93.168	161	11	0	1	161	1	161	1.82e-111	315	XP	K01489	cdd, CDA	cytidine deaminase [EC:3.5.4.5]
transcript/2593	-10.1635	1.97984	83.5017	0.000118666	0.000851156	down	3.06999	transcript/2593.p1	p1	XP_040212178.1	100	54	0	0	767	820	940	993	2.08e-25	115	XP	K05853	ATP2A	P-type Ca2+ transporter type 2A [EC:7.2.2.10]
transcript/13686	-1.78075	5.09759	37.7587	0.000119465	0.000855745	down	3.06766	transcript/13686.p1	p1	XP_040217235.1	96.577	409	14	0	1	409	1	409	0	815	XP	K02259	COX15, ctaA	heme a synthase [EC:1.17.99.9]
transcript/8148	1.75032	5.11713	37.7577	0.000119478	0.000855745	up	3.06766	transcript/8148.p1	p1	XP_040210750.1	98.19	442	8	0	1	442	1	442	0	909	XP				Gene_symbol:AZIN1	GeneID:120941438	Protein.Name:antizyme inhibitor 1
transcript/4461	-1.97015	4.64103	37.7489	0.000119588	0.000855914	down	3.06757	transcript/4461.p1	p1	XP_040194901.1	99.335	752	5	0	1	752	1	752	0	1565	XP	K08825	DYRK1	dual specificity tyrosine-phosphorylation-regulated kinase 1 [EC:2.7.12.1]
transcript/3646	-9.67238	1.28876	83.1886	0.000119889	0.000857447	down	3.06679	transcript/3646.p2	p2	XP_040182897.1	97.98	198	4	0	1	198	108	305	4.13e-141	397	XP				Gene_symbol:FAM131C	GeneID:120916145	Protein.Name:protein FAM131C, partial
transcript/5926	-4.33685	4.04214	38.1707	0.000120038	0.000857536	down	3.06675	transcript/5926.p1	p1	XP_040179878.1	94.189	413	22	2	1	411	1	413	0	723	XP	K06528	LAMP1_2, CD107	lysosomal-associated membrane protein 1/2
transcript/9623	-4.4401	5.98043	38.3095	0.000120128	0.000857536	down	3.06675	transcript/9623.p1	p1	XP_040213668.1	99.315	438	3	0	1	438	1	438	0	913	XP	K04424	ZAK, MLTK	sterile alpha motif and leucine zipper containing kinase AZK [EC:2.7.11.25]
transcript/17525	14.8195	5.90821	88.6255	0.00012016	0.000857536	up	3.06675	transcript/17525.p1	p1	XP_040188191.1	97.727	176	4	0	1	176	247	422	2.31e-124	358	XP	K04525	SERPINA	serpin A
transcript/13064	10.9004	2.07041	83.9836	0.000120417	0.000858695	up	3.06616	transcript/13064.p1	p1	XP_040186945.1	99.267	409	3	0	1	409	74	482	0	835	XP	K18435	SOX9	transcription factor SOX9 (SOX group E)
transcript/3903	-2.61592	3.2194	37.6771	0.000120496	0.000858695	down	3.06616	transcript/3903.p1	p1	XP_040216176.1	96.135	828	32	0	1	828	265	1092	0	1643	XP				Gene_symbol:KIAA1614	GeneID:120945811	Protein.Name:uncharacterized protein KIAA1614 homolog isoform X2
transcript/17040	-2.41821	6.37073	37.6499	0.000120842	0.000860544	down	3.06523	transcript/17040.p1	p1	XP_040201614.1	98.305	118	2	0	1	118	1	118	5.21e-83	240	XP				Gene_symbol:MTPN	GeneID:120932876	Protein.Name:myotrophin
transcript/8356	16.0696	7.86963	88.3933	0.000121002	0.000860785	up	3.06511	transcript/8356.p1	p1	XP_040187935.1	97.347	490	11	1	1	490	1	488	0	999	XP	K03904	FGB	fibrinogen beta chain
transcript/1270	2.54919	6.8663	37.6229	0.000121185	0.000860785	up	3.06511	transcript/1270.p1	p1	XP_040196038.1	98.257	459	8	0	4	462	1	459	0	947	XP	K01275	CTSC	cathepsin C [EC:3.4.14.1]
transcript/16405	2.72227	8.54685	37.6181	0.000121247	0.000860785	up	3.06511	transcript/16405.p1	p1	XP_040187242.1	96.875	192	5	1	1	192	1	191	3.65e-129	363	XP	K16338	SDC4	syndecan 4
transcript/10588	13.5249	8.04525	38.3432	0.00012132	0.000860785	up	3.06511
transcript/13688	1.29307	3.84867	37.6081	0.000121375	0.000860785	up	3.06511	transcript/13688.p1	p1	XP_040192989.1	100	483	0	0	1	483	1	483	0	990	XP				Gene_symbol:TMEM39B	GeneID:120926821	Protein.Name:transmembrane protein 39B
transcript/15459	-5.44653	4.06072	38.3371	0.000121396	0.000860785	down	3.06511	transcript/15459.p1	p1	XP_040194335.1	100	240	0	0	1	240	1	240	1.25e-178	492	XP	K06630	YWHAE	14-3-3 protein epsilon
transcript/14650	-2.09318	3.84645	37.5943	0.000121551	0.00086127	down	3.06486	transcript/14650.p1	p1	XP_040208887.1	97.771	314	7	0	1	314	1	314	0	642	XP				Gene_symbol:OXNAD1	GeneID:120940235	Protein.Name:oxidoreductase NAD-binding domain-containing protein 1
transcript/5879	-6.01176	6.20498	38.28	0.000122108	0.000864475	down	3.06325	transcript/5879.p1	p1	XP_040183904.1	98.962	771	8	0	1	771	10	780	0	1596	XP	K01490	AMPD	AMP deaminase [EC:3.5.4.6]
transcript/3840	-3.42363	6.52221	37.6629	0.000122204	0.000864475	down	3.06325
transcript/12374	14.7757	12.8934	38.2393	0.000122265	0.000864475	up	3.06325
transcript/4144	3.53421	3.77209	37.6229	0.000122409	0.000864881	up	3.06304	transcript/4144.p1	p1	XP_040212809.1	96.617	532	17	1	1	532	637	1167	0	1049	XP	K06098	TJP2, ZO2	tight junction protein 2
transcript/9323	11.9707	6.58065	51.2763	0.000122589	0.000865535	up	3.06272	transcript/9323.p1	p1	XP_040187953.1	89.831	177	12	1	1	171	164	340	1.22e-96	298	XP	K03903	FGA	fibrinogen alpha chain
transcript/9323	11.9707	6.58065	51.2763	0.000122589	0.000865535	up	3.06272	transcript/9323.p2	p2	XP_040187953.1	98.667	150	2	0	1	150	601	750	5.84e-106	320	XP	K03903	FGA	fibrinogen alpha chain
transcript/9323	11.9707	6.58065	51.2763	0.000122589	0.000865535	up	3.06272	transcript/9323.p3	p3	XP_040187953.1	97.059	136	4	0	12	147	1	136	1.61e-90	280	XP	K03903	FGA	fibrinogen alpha chain
transcript/16649	2.79301	5.56392	37.4908	0.000122887	0.000866762	up	3.0621	transcript/16649.p1	p1	XP_040191140.1	96.653	239	8	0	1	239	1	239	1.63e-171	474	XP	K00357	QDPR	dihydropteridine reductase [EC:1.5.1.34]
transcript/15986	-5.38879	3.79785	38.1896	0.000122938	0.000866762	down	3.0621	transcript/15986.p1	p1	XP_040192997.1	98.942	189	2	0	1	189	1	189	1.48e-135	379	XP				Gene_symbol:CCDC28B	GeneID:120926824	Protein.Name:coiled-coil domain-containing protein 28B
transcript/15827	10.0286	5.22655	38.1813	0.00012335	0.000869055	up	3.06095	transcript/15827.p1	p1	XP_040196894.1	97.161	317	9	0	1	317	1	317	0	642	XP				Gene_symbol:LOC120929485	GeneID:120929485	Protein.Name:retinol dehydrogenase 16-like
transcript/103	15.9094	7.73459	87.6284	0.000123832	0.000871833	up	3.05957	transcript/103.p1	p1	XP_040202595.1	95.851	1687	53	1	6	1692	1	1670	0	3356	XP	K03990	C3	complement component 3
transcript/8057	-3.0506	2.57269	37.3739	0.000124418	0.000875333	down	3.05783	transcript/8057.p1	p1	XP_040196219.1	100	285	0	0	1	285	237	521	0	581	XP	K23583	KPNA3_4	importin subunit alpha-4/3
transcript/8057	-3.0506	2.57269	37.3739	0.000124418	0.000875333	down	3.05783	transcript/8057.p2	p2	XP_040196218.1	100	78	0	0	34	111	1	78	3.49e-48	163	XP	K23583	KPNA3_4	importin subunit alpha-4/3
transcript/11893	1.40273	4.7433	37.3646	0.000124541	0.000875577	up	3.05771	transcript/11893.p1	p1	XP_040186005.1	99.163	239	2	0	1	239	1	239	3.33e-178	491	XP	K21914	KCTD2_5_17	BTB/POZ domain-containing protein KCTD2/5/17
transcript/8825	-10.7309	1.96727	81.99	0.000124731	0.000876294	down	3.05735	transcript/8825.p1	p1	Q6P378	100	253	0	0	1	253	123	375	0	526	sp	K05692	ACTB_G1	actin beta/gamma 1
transcript/8825	-10.7309	1.96727	81.99	0.000124731	0.000876294	down	3.05735	transcript/8825.p2	p2	Q6P378	100	121	0	0	1	121	1	121	5.19e-87	260	sp	K05692	ACTB_G1	actin beta/gamma 1
transcript/4772	4.31513	3.39173	37.6189	0.000125285	0.000879447	up	3.05579	transcript/4772.p1	p1	XP_040195134.1	98.853	436	5	0	1	436	1	436	0	910	XP	K00451	HGD, hmgA	homogentisate 1,2-dioxygenase [EC:1.13.11.5]
transcript/8472	12.4401	8.74512	38.0244	0.000125357	0.000879447	up	3.05579	transcript/8472.p1	p1	XP_040194937.1	86.724	467	60	1	24	488	1	467	0	844	XP				Gene_symbol:LOC120927970	GeneID:120927970	Protein.Name:C4b-binding protein alpha chain-like isoform X1
transcript/5974	2.73522	4.24085	37.2873	0.000125567	0.000880235	up	3.0554	transcript/5974.p1	p1	XP_040213492.1	100	193	0	0	1	193	1	193	9.35e-145	402	XP	K07945	ARL4	ADP-ribosylation factor-like protein 4
transcript/5974	2.73522	4.24085	37.2873	0.000125567	0.000880235	up	3.0554	transcript/5974.p10	p10	XP_040213493.1	83.333	24	4	0	1	24	46	69	3.49e-06	44.3	XP				Gene_symbol:LOC120943899	GeneID:120943899	Protein.Name:uncharacterized protein LOC120943899
transcript/5974	2.73522	4.24085	37.2873	0.000125567	0.000880235	up	3.0554	transcript/5974.p2	p2	XP_040213493.1	93.458	107	7	0	1	107	98	204	4.03e-68	207	XP				Gene_symbol:LOC120943899	GeneID:120943899	Protein.Name:uncharacterized protein LOC120943899
transcript/5974	2.73522	4.24085	37.2873	0.000125567	0.000880235	up	3.0554	transcript/5974.p3	p3	XP_040213493.1	82.353	68	12	0	18	85	29	96	4.03e-31	111	XP				Gene_symbol:LOC120943899	GeneID:120943899	Protein.Name:uncharacterized protein LOC120943899
transcript/9523	-2.39394	3.46834	37.2813	0.000125646	0.000880235	down	3.0554	transcript/9523.p1	p1	XP_040202115.1	96.421	447	16	0	1	447	1	447	0	877	XP	K15053	CHMP7	charged multivesicular body protein 7
transcript/13951	7.82864	5.60702	37.9873	0.000125836	0.000880944	up	3.05505	transcript/13951.p1	p1	XP_040190606.1	92.379	433	27	2	1	430	1	430	0	781	XP	K06558	MSR1, CD204	macrophage scavenger receptor 1
transcript/7982	-3.88279	2.91441	37.1699	0.000127143	0.000889467	down	3.05087	transcript/7982.p1	p1	XP_040180410.1	96.071	280	11	0	1	280	1	280	0	558	XP	K18586	COQ4	ubiquinone biosynthesis protein COQ4
transcript/12400	2.88669	6.67306	37.1342	0.000127627	0.000892009	up	3.04963	transcript/12400.p1	p1	XP_040209628.1	99.495	396	2	0	1	396	1	396	0	828	XP	K13984	TXNDC5, ERP46	thioredoxin domain-containing protein 5
transcript/5938	-14.4204	6.19018	50.6587	0.000127687	0.000892009	down	3.04963
transcript/13402	-2.684	6.37507	37.1025	0.00012806	0.000893986	down	3.04867	transcript/13402.p1	p1	XP_040212528.1	98.921	278	3	0	8	285	1	278	0	565	XP				Gene_symbol:UBFD1	GeneID:120943352	Protein.Name:ubiquitin domain-containing protein UBFD1
transcript/17959	-1.87858	4.9905	37.0681	0.000128531	0.000896645	down	3.04738	transcript/17959.p1	p1	XP_040204733.1	100	100	0	0	3	102	1	100	4.34e-69	204	XP	K10611	RBX2, ROC2, RNF7	RING-box protein 2
transcript/10468	8.56224	6.39624	37.763	0.000128789	0.000897812	up	3.04681
transcript/17440	-2.06814	3.91853	37.0315	0.000129033	0.000898886	down	3.0463	transcript/17440.p1	p1	XP_040198332.1	94.526	274	15	0	5	278	1	274	0	517	XP	K17427	MRPL46	large subunit ribosomal protein L46
transcript/10894	7.27159	3.52722	37.7068	0.000129541	0.000901794	up	3.04489	transcript/10894.p1	p1	XP_040187691.1	95.821	335	11	1	1	335	1	332	0	654	XP				Gene_symbol:ABI3	GeneID:120919552	Protein.Name:ABI gene family member 3 isoform X1
transcript/6131	-8.56439	8.23307	37.6972	0.00012967	0.000902054	down	3.04477	transcript/6131.p1	p1	XP_040213690.1	98.214	672	12	0	1	672	1	672	0	1370	XP	K15105	SLC25A12_13, AGC	solute carrier family 25 (mitochondrial aspartate/glutamate transporter), member 12/13
transcript/8536	1.44918	3.71456	36.9759	0.000129802	0.000902121	up	3.04474
transcript/16007	-12.18	9.33355	37.683	0.000129861	0.000902121	down	3.04474	transcript/16007.p1	p1	XP_040198991.1	100	284	0	0	1	284	1	284	0	529	XP	K09290	TPM3	tropomyosin 3
transcript/12942	1.97725	2.9536	36.9402	0.000130299	0.000904147	up	3.04376	transcript/12942.p1	p1	XP_040192228.1	98.045	358	6	1	1	357	1	358	0	725	XP	K18272	RP2	protein XRP2
transcript/2022	2.36697	6.31512	36.9376	0.000130335	0.000904147	up	3.04376	transcript/2022.p1	p1	XP_040184875.1	97.856	933	19	1	4	935	1	933	0	1899	XP	K05546	GANAB	mannosyl-oligosaccharide alpha-1,3-glucosidase [EC:3.2.1.207]
transcript/4105	-12.4958	4.2634	85.9036	0.000130552	0.00090502	down	3.04334	transcript/4105.p1	p1	XP_040179241.1	98.834	943	11	0	1	943	1	943	0	1960	XP	K04961	RYR1	ryanodine receptor 1
transcript/3361	-9.82519	1.18588	80.595	0.000130703	0.000905438	down	3.04314	transcript/3361.p1	p1	XP_040212179.1	98.298	764	13	0	28	791	231	994	0	1559	XP	K05853	ATP2A	P-type Ca2+ transporter type 2A [EC:7.2.2.10]
transcript/1866	-8.52159	6.55735	37.608	0.000130878	0.000906013	down	3.04287	transcript/1866.p1	p1	XP_040196316.1	97.575	866	7	1	17	868	1	866	0	1726	XP	K24790	POSTN	periostin
transcript/12857	-4.31882	3.90983	37.3204	0.000131179	0.000907463	down	3.04217	transcript/12857.p1	p1	XP_040200154.1	98.889	360	4	0	1	360	1	360	0	736	XP	K15102	SLC25A3, PHC, PIC	solute carrier family 25 (mitochondrial phosphate transporter), member 3
transcript/6811	-13.0035	4.43172	85.6645	0.000131522	0.000909208	down	3.04134	transcript/6811.p1	p1	XP_040212504.1	99.332	449	2	1	24	471	832	1280	0	952	XP				Gene_symbol:SRL	GeneID:120943334	Protein.Name:sarcalumenin isoform X2
transcript/4630	-3.5694	5.1083	37.1364	0.000131816	0.000910352	down	3.04079	transcript/4630.p1	p1	XP_040217998.1	99.394	330	2	0	40	369	354	683	0	692	XP	K07376	PRKG1	cGMP-dependent protein kinase 1 [EC:2.7.11.12]
transcript/9518	-10.1496	5.02756	37.5353	0.000131871	0.000910352	down	3.04079	transcript/9518.p1	p1	XP_040199640.1	96.69	574	11	1	1	566	1	574	0	1125	XP	K22030	LMOD	leiomodin
transcript/5692	-10.0202	1.05585	80.2112	0.000132414	0.000913464	down	3.03931	transcript/5692.p1	p1	XP_040184112.1	99.718	354	1	0	1	354	126	479	0	721	XP	K09048	CREB3	cyclic AMP-responsive element-binding protein 3
transcript/5692	-10.0202	1.05585	80.2112	0.000132414	0.000913464	down	3.03931	transcript/5692.p4	p4	XP_040184113.1	98.058	103	2	0	1	103	1	103	2.15e-65	206	XP	K09048	CREB3	cyclic AMP-responsive element-binding protein 3
transcript/426	-1.72054	4.44683	36.7526	0.000132947	0.000915043	down	3.03856	transcript/426.p1	p1	XP_040184214.1	99.223	515	4	0	1	515	1	515	0	1071	XP	K13356	FAR	alcohol-forming fatty acyl-CoA reductase [EC:1.2.1.84]
transcript/82	-7.41066	5.06333	37.4565	0.000132959	0.000915043	down	3.03856	transcript/82.p1	p1	XP_040179402.1	98.491	928	14	0	1	928	1	928	0	1900	XP	K05124	DDR1, NEP, CD167a	discoidin domain receptor family member 1 [EC:2.7.10.1]
transcript/16200	11.3229	2.19322	49.8999	0.000133027	0.000915043	up	3.03856	transcript/16200.p1	p1	XP_040195585.1	95.402	348	16	0	1	348	1	348	0	679	XP	K08428	GPR139	G protein-coupled receptor 139
transcript/4443	3.29732	3.8927	36.7436	0.000133076	0.000915043	up	3.03856	transcript/4443.p1	p1	XP_040217133.1	95.424	590	27	0	1	590	1	590	0	1152	XP	K05697	PTPN6, SHP-1	tyrosine-protein phosphatase non-receptor type 6 [EC:3.1.3.48]
transcript/8458	2.40294	4.49138	36.7416	0.000133104	0.000915043	up	3.03856	transcript/8458.p1	p1	XP_040187731.1	96.575	438	13	1	31	468	1	436	0	874	XP	K22461	P3H4	endoplasmic reticulum protein SC65
transcript/4138	2.50567	3.91427	36.6661	0.000134189	0.000921262	up	3.03562	transcript/4138.p1	p1	XP_040184976.1	99.389	655	4	0	1	655	1	655	0	1357	XP	K17084	FERMT3, KIND3	kindlin 3
transcript/1539	-16.8514	8.00228	49.9141	0.000134194	0.000921262	down	3.03562	transcript/1539.p1	p1	XP_040181719.1	97.085	1132	33	0	1	1132	1	1132	0	2257	XP	K12558	MYBPC2	myosin-binding protein C, fast-type
transcript/9908	-2.96039	5.39212	36.633	0.000134699	0.000924087	down	3.03429	transcript/9908.p1	p1	XP_040207726.1	97.572	453	11	0	1	453	1	453	0	895	XP	K15014	SLC29A1_2_3, ENT1_2_3	solute carrier family 29 (equilibrative nucleoside transporter), member 1/2/3
transcript/17504	10.7769	6.7831	37.32	0.000134867	0.000924601	up	3.03405	transcript/17504.p1	p1	XP_040205753.1	96.078	204	8	0	1	204	16	219	6.18e-142	397	XP	K00799	GST, gst	glutathione S-transferase [EC:2.5.1.18]
transcript/6215	1.74569	7.56269	36.5827	0.000135401	0.000927621	up	3.03263	transcript/6215.p1	p1	XP_040182166.1	98.938	753	8	0	1	753	1	753	0	1551	XP	K08117	APLP2	amyloid-like protein 2
transcript/5467	8.13076	3.01004	37.1334	0.000137532	0.000941569	up	3.02615	transcript/5467.p1	p1	XP_040184160.1	95.058	607	25	3	1	603	1	606	0	1183	XP				Gene_symbol:LOC120917146	GeneID:120917146	Protein.Name:para-nitrobenzyl esterase-like isoform X1
transcript/756	-1.54587	4.80443	36.4211	0.000137785	0.000942655	down	3.02565	transcript/756.p1	p1	XP_040181563.1	97.575	1072	26	0	1	1072	1	1072	0	2172	XP	K20317	SPAG9, JIP4	c-Jun-amino-terminal kinase-interacting protein 4
transcript/17536	-9.3772	3.83223	81.2008	0.000137987	0.000943387	down	3.02531	transcript/17536.p1	p1	XP_040214522.1	96	150	6	0	1	150	1	150	2.77e-105	299	XP	K12959	CAV3	caveolin 3
transcript/13204	1.73213	4.56162	36.3744	0.000138484	0.00094527	up	3.02444	transcript/13204.p1	p1	XP_040190867.1	100	272	0	0	1	272	1	272	0	561	XP	K10365	CAPZB	capping protein (actin filament) muscle Z-line, beta
transcript/10524	-3.06283	4.68122	36.3882	0.000138497	0.00094527	down	3.02444
transcript/5909	3.17936	6.68311	36.3701	0.000138548	0.00094527	up	3.02444	transcript/5909.p1	p1	XP_040193887.1	99.038	208	2	0	7	214	1	208	2.04e-157	436	XP	K07304	msrA	peptide-methionine (S)-S-oxide reductase [EC:1.8.4.11]
transcript/8177	-8.29691	3.0445	49.4146	0.000138781	0.00094621	down	3.02401	transcript/8177.p1	p1	XP_040197947.1	95.133	226	6	1	1	221	1	226	2.08e-156	442	XP	K04454	MEF2C	MADS-box transcription enhancer factor 2C
transcript/12701	-5.4151	4.92722	37.0117	0.000139304	0.000948519	down	3.02295	transcript/12701.p1	p1	XP_040190866.1	100	277	0	0	1	277	1	277	0	571	XP	K10365	CAPZB	capping protein (actin filament) muscle Z-line, beta
transcript/4227	2.43161	3.25406	36.3195	0.000139311	0.000948519	up	3.02295	transcript/4227.p1	p1	XP_040186201.1	99.583	720	3	0	1	720	1	720	0	1492	XP	K18985	ELMO2, CED12A	engulfment and cell motility protein 2
transcript/1854	3.50978	6.04002	36.5494	0.000139565	0.000949595	up	3.02246	transcript/1854.p1	p1	XP_040200945.1	94.804	943	48	1	1	942	1	943	0	1799	XP	K05090	CSF1R, FMS, CD115	macrophage colony-stimulating factor 1 receptor [EC:2.7.10.1]
transcript/1914	4.57056	8.60456	36.3634	0.000140475	0.000955134	up	3.01994	transcript/1914.p1	p1	XP_040195455.1	86.547	944	84	3	1	928	1	917	0	1637	XP				Gene_symbol:LOC120928425	GeneID:120928425	Protein.Name:C4b-binding protein alpha chain-like isoform X1
transcript/16579	-1.51801	4.39968	36.1632	0.000141697	0.000962782	down	3.01647	transcript/16579.p1	p1	XP_040212828.1	97.26	219	6	0	1	219	1	219	5.74e-161	445	XP	K06134	COQ7	3-demethoxyubiquinol 3-hydroxylase [EC:1.14.99.60]
transcript/5629	-3.77374	5.18083	36.5802	0.000141887	0.000963417	down	3.01619	transcript/5629.p1	p1	XP_040187490.1	93.662	710	44	1	1	709	1	710	0	1329	XP	K06471	PECAM1, CD31	platelet/endothelial cell adhesion molecule
transcript/2710	3.23198	5.76206	36.287	0.000142486	0.000966818	up	3.01466	transcript/2710.p1	p1	XP_040194366.1	97.076	171	5	0	1	171	1	171	4.69e-121	340	XP				Gene_symbol:TMEM97	GeneID:120927630	Protein.Name:sigma intracellular receptor 2
transcript/17653	1.52621	5.82527	36.0876	0.000142869	0.000968756	up	3.01379	transcript/17653.p1	p1	XP_040193073.1	98.089	157	3	0	22	178	1	157	2.8e-111	315	XP				Gene_symbol:TMEM50A	GeneID:120926867	Protein.Name:transmembrane protein 50A
transcript/14573	-9.71075	0.878885	77.9706	0.000143026	0.0009689	down	3.01372	transcript/14573.p1	p1	XP_040190670.1	91.341	358	9	2	20	356	1	357	0	670	XP	K00933	E2.7.3.2	creatine kinase [EC:2.7.3.2]
transcript/13162	3.7473	5.34526	36.5003	0.000143085	0.0009689	up	3.01372	transcript/13162.p1	p1	XP_040189517.1	94.988	419	21	0	1	419	1	419	0	822	XP	K01511	ENTPD5_6	ectonucleoside triphosphate diphosphohydrolase 5/6 [EC:3.6.1.6]
transcript/9125	13.1309	6.97993	36.7279	0.000143543	0.000971251	up	3.01267	transcript/9125.p1	p1	XP_040202589.1	93.261	460	31	0	25	484	1189	1648	0	913	XP	K03990	C3	complement component 3
transcript/15556	16.3388	7.25043	82.869	0.000143628	0.000971251	up	3.01267	transcript/15556.p2	p2	XP_040177030.1	87.234	94	12	0	1	94	103	196	4.7e-59	181	XP	K03991	MBL	mannose-binding lectin
transcript/15556	16.3388	7.25043	82.869	0.000143628	0.000971251	up	3.01267	transcript/15556.p4	p4	XP_040177030.1	89.189	37	4	0	25	61	1	37	1.39e-15	69.3	XP	K03991	MBL	mannose-binding lectin
transcript/4687	-3.07236	3.13838	36.0147	0.000144009	0.00097289	down	3.01194	transcript/4687.p1	p1	XP_040206873.1	97.455	668	17	0	1	668	1	668	0	1346	XP	K00649	GNPAT	glyceronephosphate O-acyltransferase [EC:2.3.1.42]
transcript/1420	1.51778	5.77108	36.0111	0.000144067	0.00097289	up	3.01194	transcript/1420.p1	p1	XP_040184151.1	97.897	428	9	0	1	428	1	428	0	871	XP	K14410	ACP2	lysosomal acid phosphatase [EC:3.1.3.2]
transcript/15770	-6.02183	4.84506	36.6613	0.000144561	0.000975566	down	3.01074	transcript/15770.p1	p1	XP_040186601.1	93.895	344	17	2	39	378	128	471	0	622	XP	K00750	GYG1, GYG2	glycogenin [EC:2.4.1.186]
transcript/9880	-7.53619	4.56674	36.6264	0.000145097	0.00097852	down	3.00943	transcript/9880.p1	p1	XP_040192340.1	99.573	234	1	0	1	234	1	234	4.25e-174	480	XP				Gene_symbol:TMEM182	GeneID:120926470	Protein.Name:transmembrane protein 182
transcript/12252	9.60865	0.686459	77.5258	0.000145268	0.000978893	up	3.00926	transcript/12252.p1	p1	XP_040182249.1	92.857	434	31	0	32	465	172	605	0	832	XP	K16141	ALB	serum albumin
transcript/12252	9.60865	0.686459	77.5258	0.000145268	0.000978893	up	3.00926	transcript/12252.p3	p3	XP_040182249.1	94.34	53	3	0	14	66	1	53	1.47e-27	105	XP	K16141	ALB	serum albumin
transcript/8938	1.85429	4.21741	35.93	0.00014535	0.000978893	up	3.00926	transcript/8938.p1	p1	XP_040208506.1	97.658	555	10	1	1	555	1	552	0	1121	XP				Gene_symbol:ACBD5	GeneID:120940026	Protein.Name:acyl-CoA-binding domain-containing protein 5 isoform X2
transcript/8505	3.88478	2.98298	35.9203	0.000145504	0.000979264	up	3.0091	transcript/8505.p1	p1	XP_040187062.1	96.675	391	13	0	1	391	235	625	0	778	XP				Gene_symbol:MFSD6L	GeneID:120919111	Protein.Name:major facilitator superfamily domain-containing protein 6-like
transcript/8505	3.88478	2.98298	35.9203	0.000145504	0.000979264	up	3.0091	transcript/8505.p4	p4	XP_040187062.1	90.426	94	9	0	1	94	104	197	3.99e-54	179	XP				Gene_symbol:MFSD6L	GeneID:120919111	Protein.Name:major facilitator superfamily domain-containing protein 6-like
transcript/8505	3.88478	2.98298	35.9203	0.000145504	0.000979264	up	3.0091	transcript/8505.p5	p5	XP_040187062.1	92.222	90	7	0	1	90	1	90	7e-52	173	XP				Gene_symbol:MFSD6L	GeneID:120919111	Protein.Name:major facilitator superfamily domain-containing protein 6-like
transcript/9827	12.5678	3.59316	82.3367	0.000146103	0.000982332	up	3.00774	transcript/9827.p1	p1	XP_040188615.1	90.141	497	49	0	1	497	1	497	0	935	XP				Gene_symbol:LOC120920542	GeneID:120920542	Protein.Name:embryonic protein UVS.2-like
transcript/11533	4.87959	8.24672	36.1753	0.000146183	0.000982332	up	3.00774	transcript/11533.p1	p1	XP_040204526.1	96.437	449	10	1	1	443	1	449	0	883	XP	K09584	PDIA6, TXNDC7	protein disulfide-isomerase A6 [EC:5.3.4.1]
transcript/3722	13.6942	4.86104	48.6476	0.000146256	0.000982332	up	3.00774	transcript/3722.p1	p1	XP_040209735.1	97.115	832	23	1	9	840	1	831	0	1687	XP	K01127	GPLD1	glycosylphosphatidylinositol phospholipase D [EC:3.1.4.50]
transcript/17065	3.51024	4.51093	36.0916	0.000146383	0.000982517	up	3.00766	transcript/17065.p1	p1	XP_040188978.1	99.194	124	1	0	1	124	1	124	4.52e-88	255	XP	K00621	GNPNAT1, GNA1	glucosamine-phosphate N-acetyltransferase [EC:2.3.1.4]
transcript/703	-3.31325	4.44659	35.9728	0.000146561	0.000983047	down	3.00743	transcript/703.p1	p1	XP_040209304.1	99.628	1075	4	0	1	1075	1	1075	0	2227	XP	K08044	ADCY4	adenylate cyclase 4 [EC:4.6.1.1]
transcript/771	-2.9943	6.37771	35.8419	0.000146759	0.000983711	down	3.00713	transcript/771.p1	p1	XP_040188404.1	96.237	372	13	1	1	371	1	372	0	734	XP				Gene_symbol:TUFT1	GeneID:120920398	Protein.Name:tuftelin isoform X2
transcript/17659	6.28515	8.65219	36.3382	0.000147621	0.000988823	up	3.00488	transcript/17659.p2	p2	XP_040179463.1	96.774	93	3	0	1	93	1	93	1.18e-47	149	XP				Gene_symbol:C9H19orf33	GeneID:120913540	Protein.Name:immortalization up-regulated protein isoform X2
transcript/2599	5.33632	3.25431	36.3297	0.000147854	0.000989715	up	3.00449	transcript/2599.p1	p1	XP_040209497.1	98.908	824	9	0	1	824	1	824	0	1684	XP	K06804	CDH12	cadherin 12, type 2, N-cadherin 2
transcript/14378	14.171	13.1468	36.3256	0.000148481	0.000993239	up	3.00295	transcript/14378.p1	p1	XP_040187962.1	98.639	441	6	0	1	441	1	441	0	905	XP	K03905	FGG	fibrinogen gamma chain
transcript/485	2.24637	8.30468	35.706	0.000148966	0.000995815	up	3.00182	transcript/485.p1	p1	XP_040210686.1	95.345	580	27	0	1	580	1	580	0	989	XP				Gene_symbol:MTDH	GeneID:120941406	Protein.Name:protein LYRIC
transcript/10846	2.03954	3.37052	35.6937	0.000149167	0.000996489	up	3.00153	transcript/10846.p1	p1	XP_040181379.1	98.182	495	8	1	1	494	1	495	0	999	XP	K13711	PI4K2	phosphatidylinositol 4-kinase type 2 [EC:2.7.1.67]
transcript/10238	9.91392	6.01356	36.3564	0.000149332	0.000996916	up	3.00134	transcript/10238.p1	p1	XP_040203864.1	97.196	214	6	0	1	214	1	214	9.92e-155	429	XP	K00545	COMT	catechol O-methyltransferase [EC:2.1.1.6]
transcript/9495	2.7714	5.56333	35.6762	0.000149455	0.000997072	up	3.00127
transcript/16886	-11.6998	8.4655	36.3353	0.000149668	0.000997823	down	3.00095	transcript/16886.p1	p1	XP_040186179.1	98.773	163	2	0	1	163	1	163	3.21e-111	315	XP	K12042	TNNC2	troponin C, skeletal muscle
transcript/5996	-2.16757	2.17843	35.6559	0.000149788	0.000997953	down	3.00089	transcript/5996.p1	p1	XP_040207270.1	97.384	688	17	1	1	688	1	687	0	1385	XP	K00911	ITPK	1D-myo-inositol-triphosphate 3-kinase [EC:2.7.1.127]
transcript/2457	-1.39681	6.02904	35.6101	0.000150546	0.00100233	down	2.99899	transcript/2457.p1	p1	XP_040198966.1	99.622	529	2	0	1	529	1	529	0	1104	XP	K11968	ARIH1	ariadne-1 [EC:2.3.2.31]
transcript/11025	-1.37649	4.69417	35.586	0.000150947	0.00100432	down	2.99813	transcript/11025.p1	p1	XP_040209851.1	96.927	423	13	0	1	423	1	423	0	856	XP	K00565	RNMT	mRNA (guanine-N7-)-methyltransferase [EC:2.1.1.56]
transcript/2053	4.84572	7.35091	36.0283	0.000151845	0.00100962	up	2.99584	transcript/2053.p1	p1	XP_040204322.1	97.685	216	5	0	1	216	1	216	3.79e-160	443	XP				Gene_symbol:SDF2L1	GeneID:120936206	Protein.Name:stromal cell-derived factor 2-like protein 1
transcript/15080	-2.04832	6.83052	35.5219	0.00015202	0.00101011	down	2.99563	transcript/15080.p1	p1	Q6P7K1	91.339	254	22	0	1	254	1	254	2.53e-173	479	tr	K03521	fixA, etfB	electron transfer flavoprotein beta subunit
transcript/3630	2.71414	4.43642	35.5061	0.000152285	0.00101119	up	2.99517	transcript/3630.p1	p1	XP_040202267.1	81.058	813	108	3	1	813	1	767	0	1313	XP	K08446	ADGRE5, CD97	CD97 antigen
transcript/14332	9.82625	9.50848	36.1596	0.000152512	0.00101189	up	2.99487	transcript/14332.p1	p1	XP_040180037.1	89.037	301	27	2	29	327	113	409	0	555	XP				Gene_symbol:LOC120913830	GeneID:120913830	Protein.Name:uncharacterized protein LOC120913830
transcript/10354	-11.1963	3.38245	80.1075	0.000152594	0.00101189	down	2.99487	transcript/10354.p1	p1	XP_040207486.1	100	289	0	0	1	289	1	289	0	602	XP	K19472	SIX2	homeobox protein SIX2
transcript/17120	-15.9987	7.22065	80.9252	0.000152952	0.00101359	down	2.99414	transcript/17120.p1	p1	XP_040183860.1	98.969	194	2	0	1	194	1	194	2.82e-140	391	XP	K09377	CSRP	cysteine and glycine-rich protein
transcript/12903	11.7663	4.33783	80.8082	0.00015354	0.0010168	up	2.99276	transcript/12903.p1	p1	XP_040213540.1	98.513	538	8	0	1	538	1	538	0	1093	XP	K13990	FTCD	glutamate formiminotransferase / formiminotetrahydrofolate cyclodeaminase [EC:2.1.2.5 4.3.1.4]
transcript/50	-2.68562	5.96361	35.3739	0.000154528	0.00102173	down	2.99066	transcript/50.p1	p1	XP_040199484.1	98.652	1780	24	0	1	1780	1	1780	0	3640	XP	K05636	LAMB1	laminin, beta 1
transcript/13350	-1.34648	3.95846	35.369	0.000154612	0.00102173	down	2.99066	transcript/13350.p1	p1	XP_040193126.1	98.919	185	2	0	1	185	1	185	1.01e-134	376	XP				Gene_symbol:AKIRIN1	GeneID:120926894	Protein.Name:akirin-1
transcript/16532	-2.12437	5.5811	35.362	0.000154732	0.00102173	down	2.99066	transcript/16532.p1	p1	XP_040207801.1	100	327	0	0	1	327	1	327	0	678	XP	K06269	PPP1C	serine/threonine-protein phosphatase PP1 catalytic subunit [EC:3.1.3.16]
transcript/9151	3.33144	2.46601	35.3587	0.00015479	0.00102173	up	2.99066	transcript/9151.p1	p1	XP_040194935.1	87.16	662	57	3	1	638	1583	2240	0	1011	XP	K11798	BRWD1_3	bromodomain and WD repeat domain containing protein 1/3
transcript/6077	-2.23139	5.40427	35.3582	0.000154799	0.00102173	down	2.99066	transcript/6077.p1	p1	XP_040181870.1	98.521	338	5	0	1	338	1	338	0	681	XP	K08467	GPR157	G protein-coupled receptor 157
transcript/7125	13.7021	9.14167	36.0086	0.00015501	0.00102245	up	2.99036	transcript/7125.p1	p1	XP_040204462.1	97.597	749	18	0	1	749	3819	4567	0	1514	XP	K14462	APOB	apolipoprotein B
transcript/2915	-3.30372	6.03042	35.5241	0.000155173	0.00102284	down	2.99019	transcript/2915.p2	p2	XP_040217225.1	99.005	201	2	0	1	201	213	413	8.06e-148	419	XP	K14454	GOT1	aspartate aminotransferase, cytoplasmic [EC:2.6.1.1]
transcript/8596	-2.99749	2.03891	35.3251	0.000155368	0.00102345	down	2.98993	transcript/8596.p1	p1	XP_040197294.1	98.836	687	7	1	84	769	1	687	0	1377	XP				Gene_symbol:DACH1	GeneID:120929679	Protein.Name:dachshund homolog 1 isoform X3
transcript/2072	1.87494	5.7702	35.3072	0.000155676	0.0010248	up	2.98936	transcript/2072.p1	p1	XP_040198837.1	98.625	873	12	0	1	873	1	873	0	1806	XP	K24006	PAM	peptidylglycine monooxygenase / peptidylamidoglycolate lyase [EC:1.14.17.3 4.3.2.5]
transcript/3885	-1.64732	5.20738	35.2981	0.000155834	0.00102516	down	2.98921	transcript/3885.p1	p1	XP_040192246.1	99.636	825	3	0	1	825	3985	4809	0	1717	XP	K10595	HERC2	E3 ubiquitin-protein ligase HERC2 [EC:2.3.2.26]
transcript/15083	-9.87472	1.92644	75.4216	0.00015654	0.00102854	down	2.98778	transcript/15083.p1	p1	XP_040183512.1	83.099	142	21	1	1	139	1	142	1.58e-18	82	XP				Gene_symbol:LOC120916542	GeneID:120916542	Protein.Name:prostatic spermine-binding protein-like
transcript/3598	-9.60873	3.50591	35.9144	0.000156591	0.00102854	down	2.98778	transcript/3598.p1	p1	LLE0003372.1	88.406	345	40	0	1	345	1	345	0	634	LL	K10370	TMOD	tropomodulin
transcript/12514	-12.6389	12.6372	35.8102	0.000156659	0.00102854	down	2.98778	transcript/12514.p1	p1	XP_040185713.1	98.37	184	3	0	1	184	1	184	1.02e-135	379	XP	K19879	TCAP	telethonin
transcript/4731	2.8865	2.16627	35.2373	0.000156889	0.00102937	up	2.98743	transcript/4731.p1	p1	XP_040184380.1	98.168	819	9	2	1	817	1	815	0	1647	XP				Gene_symbol:PKP3	GeneID:120917277	Protein.Name:plakophilin-3 isoform X1
transcript/11571	9.45683	5.94158	35.866	0.000157411	0.00103174	up	2.98643	transcript/11571.p1	p1	XP_040185272.1	82.483	588	43	3	4	558	1	561	0	957	XP	K03927	CES2	carboxylesterase 2 [EC:3.1.1.1 3.1.1.84 3.1.1.56]
transcript/2021	-3.98083	6.83296	35.5606	0.000157458	0.00103174	down	2.98643	transcript/2021.p1	p1	XP_040194739.1	99.522	1045	5	0	1	1045	1	1045	0	2169	XP	K11849	USP25	ubiquitin carboxyl-terminal hydrolase 25 [EC:3.4.19.12]
transcript/8316	4.24045	2.94374	35.3406	0.000157634	0.00103174	up	2.98643	transcript/8316.p1	p1	XP_040188927.1	99.487	390	0	1	1	390	1	388	0	788	XP				Gene_symbol:CCDC85C	GeneID:120920744	Protein.Name:coiled-coil domain-containing protein 85C isoform X1
transcript/4161	2.58286	5.85751	35.1923	0.000157677	0.00103174	up	2.98643	transcript/4161.p1	p1	XP_040193806.1	98.217	617	11	0	1	617	1	617	0	1271	XP	K01260	RNPEP	aminopeptidase B [EC:3.4.11.6]
transcript/9162	-2.44671	4.7376	35.187	0.00015777	0.00103174	down	2.98643	transcript/9162.p1	p1	XP_040214769.1	98.248	628	9	2	1	628	1	626	0	1249	XP	K12404	GGA	ADP-ribosylation factor-binding protein GGA
transcript/12506	-4.54877	4.92438	35.8048	0.000158456	0.00103507	down	2.98503	transcript/12506.p1	p1	XP_040196453.1	98.625	291	4	0	1	291	18	308	0	598	XP	K12564	SGCG	gamma-sarcoglycan
transcript/5735	-1.64473	4.49475	35.1409	0.00015858	0.00103507	down	2.98503	transcript/5735.p1	p1	XP_040178759.1	97.5	600	15	0	11	610	1	600	0	1201	XP	K15183	ELL	RNA polymerase II elongation factor ELL
transcript/12267	-1.40842	7.27634	35.1351	0.000158683	0.00103507	down	2.98503	transcript/12267.p1	p1	XP_040187693.1	98.162	272	5	0	1	272	1	272	0	542	XP	K17080	PHB1	prohibitin 1
transcript/9564	8.08772	3.3805	35.7909	0.000158696	0.00103507	up	2.98503
transcript/9062	1.29821	4.95859	35.0936	0.000159419	0.00103847	up	2.98361	transcript/9062.p1	p1	XP_040177673.1	98.75	560	7	0	1	560	1	560	0	1151	XP				Gene_symbol:NCLN	GeneID:120909919	Protein.Name:nicalin
transcript/2739	-1.98911	5.35301	35.0932	0.000159426	0.00103847	down	2.98361	transcript/2739.p1	p1	Q5BL69	84.239	184	29	0	7	190	1	184	5.92e-118	334	tr	K01759	GLO1, gloA	lactoylglutathione lyase [EC:4.4.1.5]
transcript/7431	9.01688	4.99168	47.3878	0.000159645	0.00103921	up	2.9833	transcript/7431.p1	p1	XP_040196569.1	92.925	523	22	2	1	510	1	521	0	1002	XP	K00637	SOAT	sterol O-acyltransferase [EC:2.3.1.26]
transcript/10249	7.29047	3.1672	35.651	0.00016112	0.00104812	up	2.97959	transcript/10249.p1	p1	XP_040183674.1	98.693	153	2	0	1	153	1	153	5.86e-112	316	XP	K09784	EREG	epiregulin
transcript/11564	-2.53012	4.97379	34.955	0.000161906	0.0010521	down	2.97794	transcript/11564.p1	p1	XP_040188169.1	97.241	290	5	1	7	296	1	287	0	563	XP	K13337	PEX19	peroxin-19
transcript/1625	-1.27889	4.48391	34.953	0.000161943	0.0010521	down	2.97794	transcript/1625.p1	p1	XP_040214519.1	98.911	459	4	1	1	459	1	458	0	940	XP	K23609	C9ORF72	guanine nucleotide exchange protein C9orf72
transcript/968	2.46178	4.37917	34.9346	0.000162277	0.00105304	up	2.97755	transcript/968.p1	p1	XP_040205376.1	97.924	1156	15	2	1	1148	1	1155	0	2347	XP	K01530	E7.6.2.1	phospholipid-translocating ATPase [EC:7.6.2.1]
transcript/9532	14.5971	11.4696	35.5838	0.000162301	0.00105304	up	2.97755	transcript/9532.p1	p1	XP_040187953.1	96.096	333	13	0	1	333	183	515	0	645	XP	K03903	FGA	fibrinogen alpha chain
transcript/9532	14.5971	11.4696	35.5838	0.000162301	0.00105304	up	2.97755	transcript/9532.p2	p2	XP_040187953.1	98.667	150	2	0	1	150	601	750	5.84e-106	320	XP	K03903	FGA	fibrinogen alpha chain
transcript/14319	1.91409	4.12694	34.9226	0.000162495	0.00105362	up	2.97732	transcript/14319.p1	p1	XP_040208132.1	96.512	86	3	0	1	86	62	147	9.33e-53	163	XP				Gene_symbol:SELENOM	GeneID:120939820	Protein.Name:selenoprotein M
transcript/14319	1.91409	4.12694	34.9226	0.000162495	0.00105362	up	2.97732	transcript/14319.p8	p8	XP_040208132.1	97.297	37	1	0	1	37	1	37	4.14e-20	78.6	XP				Gene_symbol:SELENOM	GeneID:120939820	Protein.Name:selenoprotein M
transcript/7615	-1.53872	4.18962	34.9101	0.000162722	0.0010544	down	2.97699	transcript/7615.p1	p1	XP_040213654.1	98.044	409	8	0	1	409	1	409	0	818	XP	K06066	CIR	CBF1 interacting corepressor
transcript/13897	1.88173	2.41273	34.9014	0.000162881	0.00105474	up	2.97685
transcript/18178	13.6765	10.8601	35.5293	0.000163267	0.00105655	up	2.97611
transcript/10454	2.30213	3.84338	34.7984	0.000164773	0.00106344	up	2.97329	transcript/10454.p1	p1	XP_040210654.1	99.317	293	2	0	1	293	55	347	0	606	XP	K00364	guaC, GMPR	GMP reductase [EC:1.7.1.7]
transcript/10454	2.30213	3.84338	34.7984	0.000164773	0.00106344	up	2.97329	transcript/10454.p12	p12	WG12791	100	29	0	0	1	29	25	53	6.9e-14	64.7	WG	K00364	guaC, GMPR	GMP reductase [EC:1.7.1.7]
transcript/10718	-2.52442	3.42161	34.7877	0.000164972	0.00106344	down	2.97329	transcript/10718.p1	p1	XP_040215954.1	99.027	411	4	0	1	411	1	411	0	848	XP				Gene_symbol:DIPK1A	GeneID:120945681	Protein.Name:divergent protein kinase domain 1A
transcript/8679	-7.93275	0.679266	45.4925	0.000165008	0.00106344	down	2.97329	transcript/8679.p1	p1	XP_040199420.1	97.097	620	18	0	1	620	1	620	0	1239	XP	K09522	DNAJC2	DnaJ homolog subfamily C member 2
transcript/2718	2.07301	2.72969	34.781	0.000165096	0.00106344	up	2.97329	transcript/2718.p1	p1	XP_040208359.1	98.042	613	12	0	1	613	1	613	0	1271	XP	K05940	CROT	carnitine O-octanoyltransferase [EC:2.3.1.137]
transcript/611	13.9298	9.78322	35.4233	0.000165164	0.00106344	up	2.97329	transcript/611.p1	p1	XP_040203116.1	90.617	405	38	0	47	451	17	421	0	771	XP				Gene_symbol:LOC120933787	GeneID:120933787	Protein.Name:serum amyloid P-component-like
transcript/15934	-12.2927	4.39385	46.9066	0.000165166	0.00106344	down	2.97329	transcript/15934.p1	p1	XP_040196701.1	99.2	125	1	0	1	125	65	189	4.98e-89	258	XP	K08050	PPP1R1A	protein phosphatase 1 regulatory subunit 1A
transcript/16756	2.41415	5.84425	34.7763	0.000165184	0.00106344	up	2.97329	transcript/16756.p1	p1	XP_040193886.1	99.138	116	1	0	1	116	1	116	1.01e-81	237	XP	K17694	ID3	DNA-binding protein inhibitor ID3
transcript/12762	3.28288	4.5692	34.9546	0.000165188	0.00106344	up	2.97329	transcript/12762.p1	p1	XP_040199951.1	98.026	456	9	0	31	486	1	456	0	928	XP	K16779	RAB3IP, RABIN8	Rab-3A-interacting protein
transcript/16626	-1.50545	6.5085	34.7631	0.000165429	0.0010643	down	2.97294	transcript/16626.p1	p1	XP_040198829.1	98.936	94	1	0	1	94	96	189	2.07e-62	189	XP	K16613	OAZ2	ornithine decarboxylase antizyme 2
transcript/16626	-1.50545	6.5085	34.7631	0.000165429	0.0010643	down	2.97294	transcript/16626.p7	p7	XP_040198829.1	96.875	32	1	0	1	32	1	32	4.55e-16	68.9	XP	K16613	OAZ2	ornithine decarboxylase antizyme 2
transcript/13671	9.08451	5.63355	46.7866	0.00016658	0.00107101	up	2.97021	transcript/13671.p1	p1	XP_040189614.1	97.137	454	13	0	1	454	1	454	0	922	XP	K10950	ERO1L	ERO1-like protein alpha [EC:1.8.4.-]
transcript/1612	-1.86327	3.66773	34.6902	0.00016679	0.00107167	down	2.96994	transcript/1612.p1	p1	XP_040216850.1	98.096	998	18	1	1	997	1	998	0	2061	XP	K06709	KDM4, JMJD2, JHDM3	[histone H3]-trimethyl-L-lysine9/36 demethylase [EC:1.14.11.66 1.14.11.69]
transcript/11865	-7.11028	2.56934	46.1772	0.000167429	0.00107508	down	2.96856
transcript/2884	-6.67864	6.52539	35.2792	0.000167786	0.00107603	down	2.96818
transcript/13653	-1.93745	5.18049	34.6333	0.000167863	0.00107603	down	2.96818	transcript/13653.p1	p1	XP_040185995.1	98.193	166	3	0	1	166	1	166	3.07e-116	328	XP				Gene_symbol:UBALD2	GeneID:120918465	Protein.Name:UBA-like domain-containing protein 2
transcript/16054	-1.79443	3.96394	34.6312	0.000167903	0.00107603	down	2.96818	transcript/16054.p1	p1	XP_040187101.1	97.279	147	4	0	1	147	1	147	2.88e-105	298	XP	K10704	UBE2V	ubiquitin-conjugating enzyme E2 variant
transcript/680	1.56751	4.73409	34.5657	0.000169148	0.00108331	up	2.96525	transcript/680.p1	p1	XP_040192646.1	99.431	1054	6	0	1	1054	115	1168	0	2180	XP	K20129	ANKFY1	rabankyrin-5
transcript/13625	2.21675	7.42315	34.5577	0.000169301	0.0010836	up	2.96513	transcript/13625.p1	p1	XP_040185104.1	97.207	358	8	1	1	358	1	356	0	708	XP	K14027	HERPUD1, HERP	homocysteine-responsive endoplasmic reticulum-resident ubiquitin-like domain member 1 protein
transcript/13355	-2.78953	5.67975	34.4783	0.000170826	0.00109265	down	2.96152	transcript/13355.p1	p1	XP_040179196.1	97.912	431	9	0	1	431	1	431	0	892	XP	K00166	BCKDHA, bkdA1	2-oxoisovalerate dehydrogenase E1 component alpha subunit [EC:1.2.4.4]
transcript/3687	2.51828	8.58649	34.4581	0.000171218	0.00109445	up	2.9608	transcript/3687.p1	p1	XP_040213430.1	94.056	858	6	1	1	813	1427	2284	0	1630	XP	K05717	FN1	fibronectin 1
transcript/14590	-2.59768	4.43641	34.4044	0.000172261	0.00110041	down	2.95845	transcript/14590.p1	p1	XP_040212570.1	96.774	217	7	0	1	217	1	217	4.8e-157	435	XP	K17412	MRPS34	small subunit ribosomal protein S34
transcript/8848	-10.6928	2.6908	74.6551	0.000172915	0.00110388	down	2.95708	transcript/8848.p1	p1	XP_040195156.1	99.39	492	3	0	1	492	112	603	0	1019	XP	K10182	TBX15, TBX14	T-box protein 15
transcript/6949	18.0908	8.93453	46.2154	0.000173525	0.00110706	up	2.95583	transcript/6949.p1	p1	XP_040215322.1	94.054	740	40	4	1	737	158	896	0	1420	XP	K24513	ITIH3, SHAP	inter-alpha-trypsin inhibitor heavy chain H3
transcript/6949	18.0908	8.93453	46.2154	0.000173525	0.00110706	up	2.95583	transcript/6949.p4	p4	XP_040216939.1	89.189	37	4	0	2	38	1	37	2.56e-16	72	XP				Gene_symbol:LOC120946185	GeneID:120946185	Protein.Name:inter-alpha-trypsin inhibitor heavy chain H3-like
transcript/14698	-2.34957	5.51166	34.2808	0.000174696	0.00111381	down	2.95319	transcript/14698.p1	p1	XP_040210782.1	98.137	322	6	0	7	328	1	322	0	634	XP	K05607	AUH	methylglutaconyl-CoA hydratase [EC:4.2.1.18]
transcript/13014	4.4832	3.25946	34.6139	0.000174857	0.00111412	up	2.95307	transcript/13014.p1	p1	XP_040199590.1	97.331	487	13	0	2	488	1	487	0	968	XP	K03847	ALG12	alpha-1,6-mannosyltransferase [EC:2.4.1.260]
transcript/7940	8.53673	5.45547	34.8242	0.000176403	0.00112326	up	2.94952
transcript/3260	1.83847	5.03253	34.1739	0.000176832	0.00112527	up	2.94874	transcript/3260.p34	p34	XP_040185111.1	100	21	0	0	1	21	784	804	4.43e-08	47.8	XP				Gene_symbol:LOC120917707	GeneID:120917707	Protein.Name:C-Maf-inducing protein isoform X1
transcript/14095	-3.97513	5.50753	34.6398	0.000177622	0.00112955	down	2.94709	transcript/14095.p1	p1	XP_040189663.1	97.419	465	10	1	1	465	1	463	0	936	XP	K06126	COQ6	ubiquinone biosynthesis monooxygenase Coq6 [EC:1.14.13.-]
transcript/17278	7.19283	3.72725	34.7564	0.000177733	0.00112955	up	2.94709
transcript/8000	5.52917	7.20295	34.7413	0.000178031	0.00113044	up	2.94675	transcript/8000.p1	p1	XP_040217141.1	93.159	687	47	0	1	687	28	714	0	1346	XP	K01331	C1S	complement component 1, s subcomponent [EC:3.4.21.42]
transcript/7760	10.3018	5.4368	34.7377	0.0001781	0.00113044	up	2.94675	transcript/7760.p1	p1	XP_040200218.1	100	153	0	0	1	153	1	153	6.09e-114	321	XP	K05459	IGF1	insulin-like growth factor 1
transcript/9634	1.78534	5.00935	34.0773	0.000178791	0.0011341	up	2.94535	transcript/9634.p1	p1	Q6P838	100	423	0	0	1	423	1	423	0	872	tr	K12393	AP1M	AP-1 complex subunit mu
transcript/16393	-3.16623	4.56724	34.1334	0.000179978	0.00113985	down	2.94315
transcript/17866	15.0813	9.81885	34.643	0.000179984	0.00113985	up	2.94315
transcript/13503	14.114	9.88648	34.64	0.000180043	0.00113985	up	2.94315
transcript/2907	18.4275	10.5999	45.6835	0.000180325	0.00114091	up	2.94275
transcript/1088	-14.9433	6.73947	45.6526	0.00018073	0.00114275	down	2.94205	transcript/1088.p1	p1	XP_040195522.1	98.058	309	6	0	1	309	1	309	0	638	XP	K15103	UCP2_3, SLC25A8_9	solute carrier family 25 (mitochondrial uncoupling protein), member 8/9
transcript/11880	3.93964	4.13038	34.3647	0.000180863	0.00114286	up	2.94201	transcript/11880.p1	p1	XP_040194003.1	99.43	526	3	0	1	526	1	526	0	1091	XP	K00274	MAO, aofH	monoamine oxidase [EC:1.4.3.4]
transcript/17802	-3.19141	7.72022	33.951	0.000181392	0.00114502	down	2.94119	transcript/17802.p1	p1	XP_040185901.1	98.276	174	3	0	1	174	26	199	3.24e-127	357	XP	K02263	COX4	cytochrome c oxidase subunit 4
transcript/15100	-1.68891	4.02054	33.9489	0.000181436	0.00114502	down	2.94119	transcript/15100.p1	p1	XP_040208972.1	97.633	338	6	1	1	336	1	338	0	687	XP	K02906	RP-L3, MRPL3, rplC	large subunit ribosomal protein L3
transcript/11280	6.95922	5.06712	34.4996	0.000182879	0.00115339	up	2.93802	transcript/11280.p1	p1	XP_040183220.1	96.46	113	4	0	1	113	58	170	3.34e-78	229	XP				Gene_symbol:LOC120916365	GeneID:120916365	Protein.Name:cornifelin homolog isoform X1
transcript/9998	1.70471	4.82108	33.8621	0.00018325	0.001155	up	2.93742	transcript/9998.p1	p1	XP_040191355.1	96.951	164	5	0	1	164	1	164	7.41e-115	324	XP				Gene_symbol:TMEM128	GeneID:120924450	Protein.Name:transmembrane protein 128 isoform X2
transcript/170	9.46271	4.14469	45.4532	0.000183374	0.00115504	up	2.9374	transcript/170.p1	p1	XP_040202587.1	95.732	1359	58	0	2	1360	32	1390	0	2654	XP	K03990	C3	complement component 3
transcript/170	9.46271	4.14469	45.4532	0.000183374	0.00115504	up	2.9374	transcript/170.p2	p2	XP_040202587.1	96.947	131	4	0	1	131	1551	1681	1.03e-91	292	XP	K03990	C3	complement component 3
transcript/3172	12.6546	7.42348	45.4032	0.000184044	0.00115853	up	2.93609	transcript/3172.p1	p1	XP_040214605.1	85.029	688	71	3	1	688	82	737	0	1181	XP				Gene_symbol:LOC120944911	GeneID:120944911	Protein.Name:inter-alpha-trypsin inhibitor heavy chain H3-like isoform X1
transcript/15897	1.95402	5.20397	33.8117	0.000184314	0.0011595	up	2.93573	transcript/15897.p1	p1	XP_040178810.1	97.541	244	6	0	22	265	1	244	7.27e-172	476	XP	K14009	BCAP31, BAP31	B-cell receptor-associated protein 31
transcript/9438	2.27084	6.35854	33.7747	0.000185101	0.00116371	up	2.93416	transcript/9438.p1	p1	XP_040211951.1	94.612	631	32	2	1	631	1	629	0	1186	XP	K12034	TRIM69	tripartite motif-containing protein 69 [EC:2.3.2.27]
transcript/1566	3.28018	4.38862	33.906	0.000185833	0.00116757	up	2.93272	transcript/1566.p1	p1	XP_040176944.1	97.665	771	18	0	1	771	61	831	0	1572	XP	K02154	ATPeV0A, ATP6N	V-type H+-transporting ATPase subunit a
transcript/10255	-2.89742	4.52855	33.697	0.000186763	0.00117268	down	2.93082	transcript/10255.p1	p1	XP_040189936.1	99.648	284	1	0	1	284	1	284	0	538	XP				Gene_symbol:LOC120921516	GeneID:120921516	Protein.Name:tropomyosin beta chain-like isoform X6
transcript/4499	-4.46425	3.83354	34.1161	0.000187629	0.00117737	down	2.92909	transcript/4499.p1	p1	XP_040184836.1	98.186	441	8	0	1	441	1	441	0	890	XP	K19866	EFEMP2	EGF-containing fibulin-like extracellular matrix protein 2
transcript/14634	-10.0233	1.35906	70.4794	0.000188071	0.00117939	down	2.92834	transcript/14634.p1	p1	XP_040189933.1	99.296	284	2	0	1	284	1	284	0	539	XP				Gene_symbol:LOC120921516	GeneID:120921516	Protein.Name:tropomyosin beta chain-like isoform X3
transcript/16368	-6.25415	2.60558	33.9781	0.000189436	0.00118655	down	2.92572
transcript/995	-6.30087	2.37759	33.9632	0.000189451	0.00118655	down	2.92572	transcript/995.p1	p1	XP_040184179.1	98.941	1228	11	1	1	1226	1	1228	0	2504	XP	K12568	MYBPC3	myosin-binding protein C, cardiac-type
transcript/7370	1.5396	2.98112	33.5627	0.00018968	0.00118723	up	2.92546	transcript/7370.p1	p1	XP_040207988.1	87.647	510	58	2	1	506	1	509	0	880	XP	K10272	FBXL6	F-box and leucine-rich repeat protein 6
transcript/10974	4.98902	5.41618	34.1212	0.000190794	0.00119345	up	2.9232	transcript/10974.p1	p1	XP_040208222.1	99.465	561	3	0	1	561	1	561	0	1170	XP	K01953	asnB, ASNS	asparagine synthase (glutamine-hydrolysing) [EC:6.3.5.4]
transcript/7556	1.95798	3.1359	33.5023	0.000191009	0.00119405	up	2.92298	transcript/7556.p1	p1	XP_040185169.1	97.143	595	17	0	1	595	1	595	0	1189	XP	K14557	UTP6	U3 small nucleolar RNA-associated protein 6
transcript/14256	-18.866	9.9147	74.3525	0.000191311	0.00119518	down	2.92257	transcript/14256.p1	p1	XP_040217909.1	98.785	247	3	0	1	247	1	247	1.29e-175	485	XP	K06099	CSDA, ZONAB	cold shock domain protein A
transcript/7562	8.86508	3.72644	44.8424	0.000191779	0.00119735	up	2.92178	transcript/7562.p1	p1	XP_040217559.1	98.682	683	9	0	1	683	1	683	0	1393	XP	K01897	ACSL, fadD	long-chain acyl-CoA synthetase [EC:6.2.1.3]
transcript/10414	3.17971	3.21379	33.441	0.00019237	0.00120029	up	2.92071	transcript/10414.p1	p1	XP_040217817.1	97.826	322	7	0	1	322	1	322	0	661	XP	K23501	SFXN2	sideroflexin-2
transcript/6670	8.11432	2.56771	34.0324	0.000192713	0.00120167	up	2.92021	transcript/6670.p1	p1	XP_040189732.1	81.144	647	58	6	50	694	81	665	0	1044	XP				Gene_symbol:LOC120921125	GeneID:120921125	Protein.Name:complement factor H-like isoform X3
transcript/2231	2.6983	5.23305	33.4136	0.000192983	0.0012026	up	2.91988	transcript/2231.p1	p1	XP_040205761.1	99.661	295	1	0	1	295	1	295	0	616	XP	K10244	ELOVL5	elongation of very long chain fatty acids protein 5 [EC:2.3.1.199]
transcript/2834	-4.13409	4.80355	33.9018	0.000193436	0.00120408	down	2.91934	transcript/2834.p1	p1	XP_040201355.1	98.972	389	4	0	1	389	1	389	0	809	XP	K00826	E2.6.1.42, ilvE	branched-chain amino acid aminotransferase [EC:2.6.1.42]
transcript/17887	-1.78814	3.40916	33.3921	0.000193464	0.00120408	down	2.91934	transcript/17887.p1	p1	XP_040191175.1	97.368	190	5	0	1	190	1	190	2.34e-134	376	XP	K02916	RP-L35, MRPL35, rpmI	large subunit ribosomal protein L35
transcript/18142	1.54498	5.60936	33.3603	0.000194179	0.00120778	up	2.91801	transcript/18142.p1	p1	WG15246	92.308	117	9	0	5	121	45	161	1.15e-76	226	WG	K12946	SPCS1	signal peptidase complex subunit 1 [EC:3.4.-.-]
transcript/10736	7.33128	4.65028	33.9484	0.000194548	0.00120869	up	2.91768	transcript/10736.p1	p1	XP_040202171.1	89.914	347	33	2	1	345	1	347	0	604	XP				Gene_symbol:LOC120933179	GeneID:120933179	Protein.Name:endonuclease domain-containing 1 protein-like
transcript/4784	-17.7633	9.01875	73.8773	0.00019457	0.00120869	down	2.91768	transcript/4784.p1	p1	XP_040217909.1	99.19	247	2	0	1	247	1	247	1.83e-176	487	XP	K06099	CSDA, ZONAB	cold shock domain protein A
transcript/10890	-11.8312	4.00717	44.6324	0.000194782	0.00120926	down	2.91748	transcript/10890.p1	p1	XP_040191393.1	98.148	486	9	0	1	486	1	486	0	1008	XP	K11426	SMYD	[histone H3]-lysine4/36 N-trimethyltransferase SMYD [EC:2.1.1.354 2.1.1.357]
transcript/13777	6.13191	1.82069	43.2632	0.000195453	0.00121267	up	2.91626	transcript/13777.p1	p1	XP_040190899.1	97.852	419	9	0	1	419	1	419	0	835	XP	K22733	NIPA, SLC57A2S	magnesium transporter
transcript/16943	16.7448	12.7462	33.8359	0.000197038	0.00122173	up	2.91302	transcript/16943.p1	p1	XP_040183605.1	90.756	238	22	0	1	238	1	238	1.56e-160	446	XP	K08757	APOA1	apolipoprotein A-I
transcript/16154	-8.55725	2.29121	43.5456	0.000197269	0.0012224	down	2.91279	transcript/16154.p1	p1	XP_040180550.1	97.959	147	3	0	1	147	1	147	3.35e-103	299	XP				Gene_symbol:PLPP7	GeneID:120914123	Protein.Name:inactive phospholipid phosphatase 7
transcript/16154	-8.55725	2.29121	43.5456	0.000197269	0.0012224	down	2.91279	transcript/16154.p3	p3	XP_040180550.1	97.959	98	2	0	1	98	171	268	1.12e-64	198	XP				Gene_symbol:PLPP7	GeneID:120914123	Protein.Name:inactive phospholipid phosphatase 7
transcript/6135	17.9541	8.88326	73.466	0.000197452	0.00122277	up	2.91265	transcript/6135.p1	p1	XP_040215322.1	94.189	740	39	4	1	737	158	896	0	1422	XP	K24513	ITIH3, SHAP	inter-alpha-trypsin inhibitor heavy chain H3
transcript/6135	17.9541	8.88326	73.466	0.000197452	0.00122277	up	2.91265	transcript/6135.p5	p5	XP_040216939.1	91.176	34	3	0	2	35	4	37	2.82e-15	68.6	XP				Gene_symbol:LOC120946185	GeneID:120946185	Protein.Name:inter-alpha-trypsin inhibitor heavy chain H3-like
transcript/14730	-6.35201	5.78622	33.8053	0.000197722	0.00122368	down	2.91233	transcript/14730.p1	p1	XP_040186601.1	94.419	430	20	2	1	426	42	471	0	789	XP	K00750	GYG1, GYG2	glycogenin [EC:2.4.1.186]
transcript/11632	3.35472	4.49428	33.3872	0.000198135	0.00122506	up	2.91184	transcript/11632.p1	p1	XP_040202324.1	99.342	304	2	0	19	322	1	304	0	632	XP				Gene_symbol:SHFL	GeneID:120933270	Protein.Name:shiftless antiviral inhibitor of ribosomal frameshifting protein
transcript/6020	3.09008	5.57069	33.3688	0.000198192	0.00122506	up	2.91184	transcript/6020.p1	p1	XP_040210680.1	97.753	89	2	0	1	89	1	89	7.88e-57	176	XP	K16336	SDC2, CD362	syndecan 2
transcript/17565	2.54984	9.50325	33.156	0.000198855	0.00122805	up	2.91078	transcript/17565.p1	p1	XP_040187630.1	99.107	112	1	0	1	112	1	112	2.94e-78	228	XP				Gene_symbol:PPDPF	GeneID:120919501	Protein.Name:pancreatic progenitor cell differentiation and proliferation factor
transcript/6420	-4.61655	7.98855	33.4812	0.000198922	0.00122805	down	2.91078	transcript/6420.p1	p1	XP_040211025.1	98.354	486	8	0	1	486	21	506	0	997	XP	K00814	GPT, ALT	alanine transaminase [EC:2.6.1.2]
transcript/8648	-9.30942	2.98878	70.3108	0.000199134	0.00122823	down	2.91072	transcript/8648.p1	p1	XP_040210265.1	99.002	401	4	0	1	401	1	401	0	825	XP	K10654	TRIM55, MURF2	tripartite motif-containing protein 55
transcript/17419	1.41495	3.87746	33.1412	0.000199199	0.00122823	up	2.91072	transcript/17419.p1	p1	XP_040203007.1	97.959	245	5	0	6	250	1	245	1.42e-174	482	XP	K09660	MPDU1	mannose-P-dolichol utilization defect 1
transcript/15410	-8.86595	1.74523	68.9607	0.000199462	0.00122909	down	2.91042	transcript/15410.p1	p1	XP_040189630.1	89.64	222	16	1	1	215	27	248	1.49e-143	407	XP	K10327	ASB5	ankyrin repeat and SOCS box protein 5
transcript/2704	17.5381	9.67977	73.0814	0.000200199	0.00123286	up	2.90908	transcript/2704.p1	p1	XP_040187962.1	98.639	441	6	0	1	441	1	441	0	905	XP	K03905	FGG	fibrinogen gamma chain
transcript/3445	12.625	8.42032	33.6583	0.000201048	0.00123732	up	2.90752
transcript/17387	4.63708	6.32613	33.6359	0.000201563	0.00123972	up	2.90668	transcript/17387.p1	p1	XP_040205090.1	93.827	243	15	0	1	243	1	243	1.32e-172	477	XP	K00799	GST, gst	glutathione S-transferase [EC:2.5.1.18]
transcript/5481	-3.65425	5.65668	33.4055	0.000201912	0.0012411	down	2.90619	transcript/5481.p1	p1	XP_040180461.1	98.785	494	6	0	1	494	1	494	0	1001	XP	K14992	SLC38A5, SNAT5	solute carrier family 38 (sodium-coupled neutral amino acid transporter), member 5
transcript/10047	7.17496	3.15716	33.6095	0.000202169	0.00124191	up	2.90591
transcript/13970	-2.08551	7.98407	33.0033	0.000202435	0.00124278	down	2.90561	transcript/13970.p1	p1	XP_040214664.1	98.387	372	6	0	1	372	1	372	0	771	XP	K04444	MAPKAPK3	mitogen-activated protein kinase-activated protein kinase 3 [EC:2.7.11.1]
transcript/16056	4.01709	3.39208	33.2188	0.000203702	0.00124979	up	2.90316	transcript/16056.p1	p1	XP_040201573.1	91.667	144	12	0	1	144	180	323	1.3e-95	281	XP				Gene_symbol:LOC120932852	GeneID:120932852	Protein.Name:aldo-keto reductase family 1 member C1-like
transcript/16056	4.01709	3.39208	33.2188	0.000203702	0.00124979	up	2.90316	transcript/16056.p2	p2	XP_040201573.1	96	125	5	0	11	135	1	125	2.11e-84	252	XP				Gene_symbol:LOC120932852	GeneID:120932852	Protein.Name:aldo-keto reductase family 1 member C1-like
transcript/5025	6.36184	7.05434	33.5273	0.000204071	0.00125128	up	2.90265	transcript/5025.p1	p1	XP_040180271.1	97.814	183	4	0	1	183	1	183	3.14e-132	370	XP	K14686	SLC31A1, CTR1	solute carrier family 31 (copper transporter), member 1
transcript/6199	1.45636	5.03051	32.9265	0.000204268	0.00125171	up	2.9025	transcript/6199.p1	p1	XP_040200003.1	98.483	725	11	0	1	725	1	725	0	1496	XP	K05410	TBK1	TANK-binding kinase 1 [EC:2.7.11.10]
transcript/15773	-1.7504	3.06923	32.9126	0.0002046	0.00125297	down	2.90206	transcript/15773.p1	p1	XP_040211734.1	95.722	374	16	0	1	374	1	374	0	677	XP	K10640	RNF25, AO7	E3 ubiquitin-protein ligase RNF25 [EC:2.3.2.27]
transcript/10982	9.56491	0.603095	68.255	0.000205073	0.00125509	up	2.90132	transcript/10982.p1	p1	XP_040182249.1	92.901	493	35	0	29	521	113	605	0	950	XP	K16141	ALB	serum albumin
transcript/3673	-8.83145	6.015	33.4705	0.000205398	0.0012563	down	2.90091
transcript/4329	-2.04709	4.42838	32.8602	0.000205865	0.00125838	down	2.90019	transcript/4329.p1	p1	XP_040206076.1	96.273	322	12	0	1	322	1	322	0	651	XP	K00591	COQ3	polyprenyldihydroxybenzoate methyltransferase / 3-demethylubiquinol 3-O-methyltransferase [EC:2.1.1.114 2.1.1.64]
transcript/8935	1.88758	6.58849	32.8136	0.000206996	0.00126452	up	2.89807	transcript/8935.p1	p1	XP_040209822.1	98.947	475	5	0	1	475	1	475	0	968	XP	K08660	CNDP2	cytosolic nonspecific dipeptidase [EC:3.4.13.18]
transcript/10705	10.7972	3.26976	71.996	0.000207499	0.00126682	up	2.89729	transcript/10705.p1	p1	XP_040206442.1	93.436	518	34	0	17	534	17	534	0	1001	XP	K05136	IL20RA	interleukin 20 receptor alpha
transcript/14741	-14.7312	5.65257	43.7499	0.000208067	0.0012695	down	2.89637	transcript/14741.p1	p1	Q6P640	100	377	0	0	1	377	1	377	0	789	sp	K12314	ACTC1	actin, alpha cardiac muscle
transcript/5168	1.16271	5.74569	32.738	0.000208847	0.00127348	up	2.89501	transcript/5168.p1	p1	XP_040190425.1	97.698	391	9	0	10	400	1	391	0	794	XP	K12348	ASAH1	acid ceramidase [EC:3.5.1.23]
transcript/10581	1.20911	4.7635	32.727	0.000209117	0.00127434	up	2.89471	transcript/10581.p1	p1	XP_040206847.1	99.237	393	3	0	1	393	1	393	0	796	XP	K22824	WTAP	pre-mRNA-splicing regulator WTAP
transcript/6663	3.99443	4.34132	33.0475	0.000210763	0.00128359	up	2.89157	transcript/6663.p1	p1	XP_040205934.1	95.37	108	5	0	48	155	1	108	7.66e-74	218	XP	K23740	SH3BGR	SH3 domain-binding glutamic acid-rich protein
transcript/9144	-2.25706	8.31902	32.6476	0.000211087	0.00128477	down	2.89117	transcript/9144.p1	p1	XP_040213378.1	99.546	441	2	0	1	441	1	441	0	918	XP	K00255	ACADL	long-chain-acyl-CoA dehydrogenase [EC:1.3.8.8]
transcript/13950	-10.2024	1.62376	67.3098	0.000212926	0.00129517	down	2.88767	transcript/13950.p1	p1	XP_040185713.1	97.849	93	2	0	1	93	1	93	6.05e-65	196	XP	K19879	TCAP	telethonin
transcript/13950	-10.2024	1.62376	67.3098	0.000212926	0.00129517	down	2.88767	transcript/13950.p3	p3	XP_040185713.1	98.571	70	1	0	1	70	115	184	7.3e-45	144	XP	K19879	TCAP	telethonin
transcript/2501	3.22902	2.85259	32.5535	0.00021345	0.00129648	up	2.88723	transcript/2501.p1	p1	XP_040185654.1	97.273	330	3	2	1	324	1	330	0	642	XP				Gene_symbol:FAM110A	GeneID:120918219	Protein.Name:protein FAM110A
transcript/6010	1.08278	4.91564	32.5524	0.000213477	0.00129648	up	2.88723	transcript/6010.p1	p1	XP_040179923.1	98.523	745	11	0	1	745	1	745	0	1517	XP	K05662	ABCB7, ATM	ATP-binding cassette, subfamily B (MDR/TAP), member 7
transcript/14503	-2.96278	7.1526	32.5501	0.000213534	0.00129648	down	2.88723	transcript/14503.p1	p1	XP_040202145.1	96.596	235	8	0	1	235	1	235	2.35e-164	457	XP	K15041	VDAC3	voltage-dependent anion channel protein 3
transcript/16027	4.70032	7.75805	32.9068	0.000214062	0.0012989	up	2.88643	transcript/16027.p1	p1	XP_040208239.1	97.175	354	10	0	1	354	1	354	0	702	XP	K01045	PON	arylesterase / paraoxonase [EC:3.1.1.2 3.1.8.1]
transcript/1876	3.91836	2.59349	32.4727	0.000215503	0.00130684	up	2.88378	transcript/1876.p1	p1	XP_040213577.1	97.849	1023	21	1	1	1022	12	1034	0	2093	XP	K06483	ITGA4, CD49d	integrin alpha 4
transcript/2359	1.14066	5.67493	32.4401	0.00021634	0.00131111	up	2.88236	transcript/2359.p1	p1	XP_040200700.1	99.418	1031	6	0	1	1031	1	1031	0	2094	XP	K12811	DDX46, PRP5	ATP-dependent RNA helicase DDX46/PRP5 [EC:3.6.4.13]
transcript/17002	-7.66151	4.96076	43.18	0.000217259	0.00131588	down	2.88078	transcript/17002.p1	p1	XP_040178140.1	100	197	0	0	1	197	1	197	3.21e-148	411	XP	K10524	NRK1_2	nicotinamide/nicotinate riboside kinase [EC:2.7.1.22 2.7.1.173]
transcript/13624	-2.89205	8.39459	32.3835	0.000217798	0.00131834	down	2.87997	transcript/13624.p1	p1	XP_040212087.1	98.352	364	6	0	1	364	1	364	0	741	XP	K01623	ALDO	fructose-bisphosphate aldolase, class I [EC:4.1.2.13]
transcript/18254	2.31949	5.23122	32.3608	0.000218388	0.00132009	up	2.8794	transcript/18254.p1	p1	Q66KU2	100	68	0	0	23	90	1	68	4.47e-44	139	sp				Protein.names:Protein transport protein Sec61 subunit gamma	Gene.Names:sec61g
transcript/10716	-3.85545	3.64927	32.607	0.000218434	0.00132009	down	2.8794	transcript/10716.p1	p1	XP_040199034.1	95.745	564	20	1	1	564	1	560	0	1100	XP	K08868	ALPK	alpha-kinase
transcript/12935	1.59827	4.4598	32.357	0.000218485	0.00132009	up	2.8794	transcript/12935.p1	p1	XP_040206985.1	99.557	451	2	0	1	451	1	451	0	941	XP	K10389	TUBG	tubulin gamma
transcript/10248	-1.89279	7.34759	32.3476	0.000218732	0.00132077	down	2.87917	transcript/10248.p1	p1	XP_040187536.1	99.526	422	2	0	1	422	1	422	0	853	XP	K03036	PSMD11, RPN6	26S proteasome regulatory subunit N6
transcript/2287	9.94516	5.60519	32.8984	0.000219367	0.0013238	up	2.87818	transcript/2287.p1	p1	XP_040211317.1	96.252	747	28	0	1	747	4	750	0	1511	XP	K11182	AOC1, ABP1	diamine oxidase [EC:1.4.3.22]
transcript/1740	7.20755	2.25954	32.7557	0.000221063	0.00133323	up	2.8751	transcript/1740.p1	p1	XP_040180412.1	95.663	1153	48	2	13	1164	1	1152	0	2243	XP				Gene_symbol:MAMDC4	GeneID:120914043	Protein.Name:apical endosomal glycoprotein isoform X1
transcript/2377	-2.1931	3.96262	32.2309	0.000221794	0.001336	down	2.87419	transcript/2377.p1	p1	XP_040178999.1	97.049	305	9	0	1	305	1	305	0	627	XP	K01074	PPT	palmitoyl-protein thioesterase [EC:3.1.2.22]
transcript/14486	-3.74209	2.2464	32.2232	0.000221998	0.001336	down	2.87419	transcript/14486.p1	p1	XP_040199357.1	95.294	85	4	0	1	85	99	183	9.67e-55	169	XP				Gene_symbol:CDNF	GeneID:120931718	Protein.Name:cerebral dopamine neurotrophic factor
transcript/1910	9.73151	5.97731	32.7921	0.000222087	0.001336	up	2.87419	transcript/1910.p1	p1	XP_040204257.1	97.59	498	12	0	20	517	1	498	0	1012	XP	K17854	CYP2K	cytochrome P450 family 2 subfamily K [EC:1.14.-.-]
transcript/16678	-1.67908	3.82532	32.2152	0.000222211	0.001336	down	2.87419	transcript/16678.p2	p2	WG30187	93.333	135	9	0	1	135	98	232	2.93e-94	273	WG	K02258	COX11, ctaG	cytochrome c oxidase assembly protein subunit 11
transcript/17294	-2.33023	8.00609	32.2132	0.000222263	0.001336	down	2.87419	transcript/17294.p1	p1	XP_040188325.1	100	225	0	0	1	225	26	250	8.14e-170	469	XP	K02736	PSMB4	20S proteasome subunit beta 7 [EC:3.4.25.1]
transcript/12094	-6.4434	4.14022	32.7827	0.000222331	0.001336	down	2.87419	transcript/12094.p1	p1	XP_040181492.1	99.042	313	3	0	1	313	1	313	0	642	XP	K08858	SBK	serine/threonine-protein kinase SBK [EC:2.7.11.1]
transcript/902	1.4719	4.83894	32.1931	0.000222797	0.00133747	up	2.87372	transcript/902.p1	p1	XP_040188331.1	98.913	736	8	0	1	736	1	736	0	1493	XP	K14376	PAP	poly(A) polymerase [EC:2.7.7.19]
transcript/2597	-2.0638	6.86621	32.1864	0.000222977	0.00133747	down	2.87372	transcript/2597.p1	p1	XP_040204186.1	99.023	307	3	0	1	307	1	307	0	633	XP	K14016	UFD1	ubiquitin fusion degradation protein 1
transcript/1047	-2.96977	7.19678	32.1863	0.000222979	0.00133747	down	2.87372	transcript/1047.p1	p1	XP_040216254.1	99.022	511	5	0	1	511	1087	1597	0	1007	XP	K05635	LAMC1	laminin, gamma 1
transcript/1047	-2.96977	7.19678	32.1863	0.000222979	0.00133747	down	2.87372	transcript/1047.p3	p3	XP_040216254.1	98.734	79	1	0	2	80	921	999	5.98e-50	171	XP	K05635	LAMC1	laminin, gamma 1
transcript/89	7.80794	10.0572	32.6593	0.000223561	0.00134015	up	2.87285	transcript/89.p1	p1	XP_040178982.1	95.933	1672	64	3	1	1669	15	1685	0	3320	XP	K03989	C4	complement component 4
transcript/17147	-15.6356	6.86359	70.0274	0.000223974	0.00134182	down	2.87231	transcript/17147.p1	p1	XP_040181347.1	95.954	173	7	0	1	173	39	211	3.25e-122	345	XP	K09542	CRYAB	crystallin, alpha B
transcript/17147	-15.6356	6.86359	70.0274	0.000223974	0.00134182	down	2.87231	transcript/17147.p9	p9	XP_040181347.1	93.548	31	2	0	1	31	1	31	1.36e-13	63.2	XP	K09542	CRYAB	crystallin, alpha B
transcript/15864	-2.49308	6.19448	32.1286	0.000224521	0.00134428	down	2.87151	transcript/15864.p1	p1	XP_040212517.1	98.662	299	4	0	3	301	1	299	0	617	XP	K13238	ECI1, DCI	Delta3-Delta2-enoyl-CoA isomerase [EC:5.3.3.8]
transcript/18250	-1.87833	4.43234	32.103	0.000225212	0.00134761	down	2.87044	transcript/18250.p1	p1	XP_040215682.1	100	127	0	0	1	127	1	127	1.19e-91	263	XP	K03950	NDUFA6	NADH dehydrogenase (ubiquinone) 1 alpha subcomplex subunit 6
transcript/12745	11.5921	7.58307	42.6142	0.000226897	0.00135687	up	2.86746	transcript/12745.p1	p1	XP_040176730.1	88.78	410	45	1	1	410	1	409	0	721	XP	K03983	SERPINF2, AAP	alpha-2-antiplasmin
transcript/2887	1.43052	5.48347	32.0081	0.000227789	0.00136103	up	2.86613	transcript/2887.p1	p1	XP_040209021.1	99.631	814	3	0	1	814	1	814	0	1686	XP	K07151	STT3	dolichyl-diphosphooligosaccharide---protein glycosyltransferase [EC:2.4.99.18]
transcript/8294	-10.093	2.45636	66.9169	0.000227866	0.00136103	down	2.86613	transcript/8294.p1	p1	XP_040183097.1	99.095	221	2	0	1	221	1	221	1.5e-164	454	XP	K04845	SCN1B	voltage-gated sodium channel type I beta
transcript/16130	9.09613	3.76978	32.5589	0.000228202	0.00136221	up	2.86575	transcript/16130.p1	p1	XP_040188205.1	90.53	264	25	0	1	264	1	264	1.2e-156	445	XP	K04525	SERPINA	serpin A
transcript/16130	9.09613	3.76978	32.5589	0.000228202	0.00136221	up	2.86575	transcript/16130.p2	p2	XP_040188205.1	90.909	88	8	0	1	88	339	426	7.02e-53	172	XP	K04525	SERPINA	serpin A
transcript/4698	14.6744	6.12455	42.5005	0.000228899	0.00136555	up	2.86469	transcript/4698.p1	p1	XP_040176645.1	98.933	375	3	1	1	375	1	374	0	757	XP	K00789	metK, MAT	S-adenosylmethionine synthetase [EC:2.5.1.6]
transcript/1867	6.53516	5.69952	32.5019	0.000229728	0.00136967	up	2.86338	transcript/1867.p1	p1	XP_040189842.1	95	560	28	0	8	567	1	560	0	1105	XP				Gene_symbol:LOC120921190	GeneID:120921190	Protein.Name:Fc receptor-like protein 3 isoform X1
transcript/11431	-7.52279	4.31766	32.4958	0.00022989	0.00136982	down	2.86334	transcript/11431.p1	p1	XP_040209799.1	98.93	187	2	0	1	187	130	316	6.42e-133	377	XP	K17269	MBP	myelin basic protein
transcript/13934	-5.56037	3.06227	32.4281	0.000230205	0.00137087	down	2.863	transcript/13934.p1	p1	XP_040207937.1	98.972	389	4	0	1	389	1	389	0	808	XP	K04495	SOX17	transcription factor SOX17 (SOX group F)
transcript/159	12.9238	10.5485	32.4498	0.00023113	0.00137556	up	2.86152	transcript/159.p1	p1	XP_040217681.1	97.025	1479	39	1	1	1479	1	1474	0	2988	XP	K03910	A2M	alpha-2-macroglobulin
transcript/2092	3.20129	7.10587	31.9188	0.00023141	0.0013764	up	2.86126	transcript/2092.p1	p1	XP_040181366.1	98.093	944	17	1	1	944	30	972	0	1862	XP	K09486	HYOU1	hypoxia up-regulated 1
transcript/2540	-3.40687	3.00431	31.8695	0.000231614	0.00137644	down	2.86124	transcript/2540.p1	p1	XP_040213231.1	95.732	867	14	2	1	845	1	866	0	1693	XP	K20053	VLDLR	very low-density lipoprotein receptor
transcript/11460	11.1011	4.60745	42.3438	0.000231694	0.00137644	up	2.86124	transcript/11460.p1	p1	XP_040181931.1	86.19	210	22	3	1	209	1	204	1.51e-118	337	XP				Gene_symbol:LOC120915461	GeneID:120915461	Protein.Name:placenta-expressed transcript 1 protein-like
transcript/12717	2.04691	1.66774	31.8277	0.000232785	0.00138163	up	2.85961	transcript/12717.p1	p1	XP_040195792.1	96.787	498	13	2	1	497	1	496	0	981	XP				Gene_symbol:LOC120928839	GeneID:120928839	Protein.Name:sphingomyelin phosphodiesterase 5-like isoform X1
transcript/5590	-8.58609	4.26841	42.2799	0.000232847	0.00138163	down	2.85961	transcript/5590.p1	p1	XP_040182710.1	98.089	157	3	0	1	157	282	438	3.48e-114	332	XP				Gene_symbol:HSPB7	GeneID:120915930	Protein.Name:heat shock protein beta-7 isoform X1
transcript/15775	1.98841	4.85973	31.7844	0.000234004	0.00138767	up	2.85771	transcript/15775.p1	p1	XP_040191962.1	96.481	341	12	0	1	341	1	341	0	685	XP				Gene_symbol:LOC120925499	GeneID:120925499	Protein.Name:mitochondrial amidoxime-reducing component 1-like
transcript/17318	-1.24253	6.32595	31.7198	0.000235835	0.00139769	down	2.85459	transcript/17318.p1	p1	XP_040187856.1	96.313	217	8	0	1	217	1	217	1.2e-157	437	XP	K23765	S100A11_13, S100C	protein S100-A11/13
transcript/578	1.45849	6.16948	31.7098	0.000236122	0.00139856	up	2.85432	transcript/578.p1	p1	XP_040194043.1	98.857	350	4	0	1	350	1	350	0	705	XP	K19514	ATP6AP2, PRR	renin receptor
transcript/4347	1.4635	3.09971	31.658	0.000237605	0.0014065	up	2.85186	transcript/4347.p1	p1	XP_040205916.1	99.174	969	8	0	1	969	1	969	0	2007	XP	K10358	MYO6	myosin VI
transcript/7933	-2.26957	4.51743	31.6528	0.000237756	0.00140656	down	2.85184	transcript/7933.p1	p1	XP_040215877.1	98.776	490	6	0	6	495	1	490	0	1001	XP	K09699	DBT, bkdB	2-oxoisovalerate dehydrogenase E2 component (dihydrolipoyl transacylase) [EC:2.3.1.168]
transcript/3370	14.7555	5.563	68.2604	0.000239503	0.00141605	up	2.84892	transcript/3370.p1	p1	XP_040204700.1	86.556	900	111	4	1	892	1	898	0	1585	XP	K06826	NID	nidogen (entactin)
transcript/2435	1.60843	4.13684	31.5767	0.000239958	0.00141747	up	2.84849	transcript/2435.p1	p1	XP_040212512.1	97.564	903	22	0	1	903	1	903	0	1821	XP	K18619	CORO7	coronin-7
transcript/8605	-1.61925	2.9238	31.5743	0.000240028	0.00141747	down	2.84849	transcript/8605.p1	p1	XP_040190194.1	80.915	503	64	5	135	624	2	485	0	677	XP				Gene_symbol:LOC120921721	GeneID:120921721	Protein.Name:mediator of RNA polymerase II transcription subunit 15-like
transcript/16681	7.29741	5.67736	32.0899	0.000241123	0.00142309	up	2.84677
transcript/3047	2.19043	5.42083	31.531	0.000241292	0.00142324	up	2.84672	transcript/3047.p1	p1	XP_040207774.1	98.425	381	6	0	1	381	1	381	0	781	XP	K20967	MOCS1	GTP 3',8-cyclase / cyclic pyranopterin monophosphate synthase [EC:4.1.99.22 4.6.1.17]
transcript/3047	2.19043	5.42083	31.531	0.000241292	0.00142324	up	2.84672	transcript/3047.p3	p3	XP_040207775.1	99.329	149	1	0	1	149	481	629	7.99e-101	304	XP	K20967	MOCS1	GTP 3',8-cyclase / cyclic pyranopterin monophosphate synthase [EC:4.1.99.22 4.6.1.17]
transcript/2592	1.35783	3.63729	31.505	0.000242055	0.00142612	up	2.84585	transcript/2592.p1	p1	XP_040186756.1	96.751	554	18	0	1	554	1	554	0	1129	XP	K11347	JADE1, PHF17	protein Jade-1
transcript/2592	1.35783	3.63729	31.505	0.000242055	0.00142612	up	2.84585	transcript/2592.p2	p2	XP_040186756.1	98.016	252	5	0	1	252	584	835	1.46e-172	499	XP	K11347	JADE1, PHF17	protein Jade-1
transcript/11122	-13.7266	4.97858	41.7761	0.000242188	0.00142612	down	2.84585	transcript/11122.p1	p1	XP_040209797.1	98.985	197	2	0	1	197	130	326	2.79e-141	399	XP	K17269	MBP	myelin basic protein
transcript/14826	14.9947	6.08756	67.9682	0.000242211	0.00142612	up	2.84585	transcript/14826.p2	p2	XP_040177030.1	92.188	64	5	0	27	90	1	64	6.07e-35	121	XP	K03991	MBL	mannose-binding lectin
transcript/14826	14.9947	6.08756	67.9682	0.000242211	0.00142612	up	2.84585	transcript/14826.p3	p3	XP_040177030.1	87.234	94	12	0	1	94	103	196	4.7e-59	181	XP	K03991	MBL	mannose-binding lectin
transcript/12498	1.74908	7.01791	31.4546	0.000243545	0.00143293	up	2.84378	transcript/12498.p1	p1	XP_040196963.1	98.125	160	3	0	1	160	1	160	6.12e-114	322	XP	K15730	PTGES3	cytosolic prostaglandin-E synthase [EC:5.3.99.3]
transcript/12779	-2.84698	3.44662	31.4508	0.000243657	0.00143293	down	2.84378	transcript/12779.p1	p1	XP_040185357.1	99.399	499	3	0	39	537	1	499	0	1044	XP	K24243	CRISPLD	cysteine-rich secretory protein LCCL domain-containing
transcript/2269	-9.02883	6.87102	31.9951	0.000243841	0.00143316	down	2.8437	transcript/2269.p1	p1	LLE0003372.1	88.406	345	40	0	1	345	1	345	0	634	LL	K10370	TMOD	tropomodulin
transcript/1522	-2.28898	2.33185	31.4378	0.000244042	0.0014335	down	2.8436	transcript/1522.p1	p1	XP_040196706.1	93.64	912	8	2	1	862	1	912	0	1756	XP	K08014	RAPGEF3, EPAC1	Rap guanine nucleotide exchange factor 3
transcript/16298	1.0451	4.83952	31.4324	0.000244201	0.00143358	up	2.84358	transcript/16298.p1	p1	XP_040206974.1	98.387	186	3	0	1	186	1	186	1.11e-134	376	XP				Gene_symbol:C4H6orf120	GeneID:120937644	Protein.Name:UPF0669 protein C6orf120 homolog
transcript/658	8.32414	4.64596	31.9776	0.000244348	0.00143359	up	2.84357	transcript/658.p1	p1	XP_040207258.1	97.914	1342	28	0	1	1342	2	1343	0	2751	XP	K00106	XDH	xanthine dehydrogenase/oxidase [EC:1.17.1.4 1.17.3.2]
transcript/6130	2.9485	5.06867	31.566	0.00024463	0.0014344	up	2.84333	transcript/6130.p1	p1	XP_040183121.1	98.584	353	5	0	1	353	1	353	0	727	XP	K07968	B4GALT3	beta-1,4-galactosyltransferase 3 [EC:2.4.1.90 2.4.1.38 2.4.1.-]
transcript/15416	3.77393	7.1939	31.6502	0.000244895	0.00143511	up	2.84311
transcript/935	2.18249	6.65718	31.3982	0.000245223	0.00143618	up	2.84279	transcript/935.p1	p1	XP_040202086.1	99.092	881	8	0	2	882	96	976	0	1829	XP	K05502	BMP1, TLD	bone morphogenetic protein 1 [EC:3.4.24.19]
transcript/3275	4.07855	4.64389	31.739	0.000249102	0.00145739	up	2.83642	transcript/3275.p1	p1	XP_040201414.1	97.353	831	22	0	47	877	274	1104	0	1664	XP	K23797	PLEKHA4_5_6_7	pleckstrin homology domain-containing family A member 4/5/6/7
transcript/15727	-1.66549	3.74638	31.2655	0.000249225	0.00145739	down	2.83642	transcript/15727.p1	p1	XP_040196351.1	99.719	356	1	0	1	356	1	356	0	737	XP	K10756	RFC3_5	replication factor C subunit 3/5
transcript/5517	-12.4253	6.88046	31.8075	0.000249333	0.00145739	down	2.83642	transcript/5517.p1	p1	XP_040190165.1	98.805	251	3	0	1	251	259	509	7.53e-179	503	XP	K07191	SLC2A4, GLUT4	MFS transporter, SP family, solute carrier family 2 (facilitated glucose transporter), member 4
transcript/5517	-12.4253	6.88046	31.8075	0.000249333	0.00145739	down	2.83642	transcript/5517.p2	p2	XP_040190164.1	82.553	235	29	2	1	223	1	235	9.95e-127	370	XP	K07191	SLC2A4, GLUT4	MFS transporter, SP family, solute carrier family 2 (facilitated glucose transporter), member 4
transcript/1457	1.88415	5.23317	31.2587	0.000249432	0.00145739	up	2.83642	transcript/1457.p1	p1	XP_040183708.1	98.842	950	8	2	1	950	1	947	0	1905	XP				Gene_symbol:USO1	GeneID:120916815	Protein.Name:general vesicular transport factor p115 isoform X4
transcript/689	3.30414	4.49333	31.4131	0.000250985	0.0014656	up	2.83398	transcript/689.p1	p1	XP_040196694.1	98.938	1130	12	0	1	1130	1	1130	0	2321	XP	K05750	NCKAP1, NAP125	NCK-associated protein 1
transcript/17425	6.34229	6.02928	31.7246	0.000251805	0.00146892	up	2.833	transcript/17425.p1	p1	XP_040184308.1	99.324	148	1	0	1	148	1	148	4.99e-108	306	XP	K06566	IFITM	interferon induced transmembrane protein
transcript/14766	2.69419	1.89522	31.18	0.000251848	0.00146892	up	2.833	transcript/14766.p1	p1	XP_040212928.1	97.91	335	7	0	1	335	147	481	0	686	XP	K03842	ALG1	beta-1,4-mannosyltransferase [EC:2.4.1.142]
transcript/118	-2.24191	3.73237	31.1634	0.00025236	0.00147104	down	2.83238	transcript/118.p1	p1	XP_040209922.1	97.944	1362	3	1	1	1337	138	1499	0	2787	XP	K05693	PTPRM	receptor-type tyrosine-protein phosphatase mu [EC:3.1.3.48]
transcript/17206	-9.41941	4.45252	31.6692	0.000253475	0.00147667	down	2.83072	transcript/17206.p1	p1	XP_040179449.1	97.458	118	3	0	1	118	1	118	2.2e-77	226	XP	K06846	LY6D_E_F_G6_H	lymphocyte antigen 6 complex locus protein D/E/F/G6/H
transcript/4450	-4.79465	3.50476	31.6138	0.000253979	0.00147874	down	2.83011	transcript/4450.p1	p1	XP_040195114.1	95.863	701	29	0	11	711	2	702	0	1402	XP	K10315	FBXO40	F-box protein 40
transcript/11711	-2.83279	4.25666	31.0992	0.000254354	0.00148005	down	2.82972	transcript/11711.p1	p1	XP_040192220.1	96.304	514	17	1	6	517	1	514	0	1009	XP				Gene_symbol:GTPBP6	GeneID:120926403	Protein.Name:putative GTP-binding protein 6
transcript/3866	-1.99922	3.75423	31.0866	0.000254749	0.00148149	down	2.8293	transcript/3866.p2	p2	XP_040198134.1	96.094	256	8	1	1	254	1	256	1.71e-116	336	XP	K03245	EIF3J	translation initiation factor 3 subunit J
transcript/17576	-2.55912	12.0854	31.0603	0.000255573	0.00148541	down	2.82815
transcript/14739	-2.7294	3.4999	30.965	0.000258587	0.0015013	down	2.82353	transcript/14739.p1	p1	XP_040195738.1	98.98	392	4	0	7	398	1	392	0	797	XP	K11887	PAAF1, RPN14	proteasomal ATPase-associated factor 1
transcript/11522	-1.21831	4.71451	30.9552	0.000258898	0.0015013	down	2.82353	transcript/11522.p1	p1	XP_040197398.1	91.507	365	29	1	1	363	1	365	0	682	XP	K17711	PTCD2	pentatricopeptide repeat domain-containing protein 2
transcript/6129	-2.23595	2.79457	30.9549	0.000258909	0.0015013	down	2.82353	transcript/6129.p1	p1	XP_040187494.1	100	374	0	0	1	374	1	374	0	777	XP	K10523	SPOP	speckle-type POZ protein
transcript/87	10.8335	9.89594	31.4918	0.000258912	0.0015013	up	2.82353	transcript/87.p1	p1	XP_040202595.1	97.006	1670	50	0	7	1676	1	1670	0	3370	XP	K03990	C3	complement component 3
transcript/13933	2.4852	4.92253	30.9431	0.000259286	0.00150259	up	2.82316	transcript/13933.p1	p1	XP_040218181.1	85.126	437	28	3	1	401	98	533	0	673	XP	K17095	ANXA7_11	annexin A7/11
transcript/4465	15.6847	7.19179	66.2014	0.000259501	0.00150296	up	2.82305	transcript/4465.p1	p1	XP_040214605.1	88.109	841	69	2	1	841	82	891	0	1514	XP				Gene_symbol:LOC120944911	GeneID:120944911	Protein.Name:inter-alpha-trypsin inhibitor heavy chain H3-like isoform X1
transcript/6359	4.31713	3.92536	31.3744	0.000259924	0.00150453	up	2.8226	transcript/6359.p1	p1	XP_040208888.1	97.749	622	11	2	18	636	1	622	0	1256	XP				Gene_symbol:RFTN1	GeneID:120940236	Protein.Name:raftlin
transcript/13826	-3.19055	2.55387	30.9173	0.000260112	0.00150474	down	2.82254	transcript/13826.p1	p1	XP_040194838.1	99.367	158	1	0	26	183	1	158	8.12e-115	325	XP				Gene_symbol:TMEM50B	GeneID:120927908	Protein.Name:transmembrane protein 50B
transcript/5364	-2.48155	6.40383	30.9121	0.000260277	0.00150482	down	2.82252	transcript/5364.p1	p1	XP_040202437.1	99.771	437	1	0	1	437	1	437	0	902	XP	K09171	NFIX	nuclear factor I/X
transcript/14445	-10.5652	3.29032	40.7746	0.000262214	0.00151513	down	2.81955
transcript/13239	-8.76345	1.22695	39.5905	0.000262817	0.00151773	down	2.8188	transcript/13239.p1	p1	XP_040217849.1	99.327	297	2	0	1	297	1	297	0	611	XP	K25568	KAZALD1	Kazal-type serine protease inhibitor domain-containing protein 1
transcript/9401	12.2502	3.4704	65.8194	0.000263458	0.00151917	up	2.81839	transcript/9401.p1	p1	XP_040215769.1	96.278	618	23	0	1	618	39	656	0	1217	XP	K03906	F13B	coagulation factor XIII B polypeptide
transcript/8056	-1.90979	3.81695	30.8128	0.000263491	0.00151917	down	2.81839	transcript/8056.p1	p1	XP_040208421.1	94.686	207	11	0	37	243	259	465	2.44e-138	399	XP	K21971	NSUN6	methyltransferase NSUN6 [EC:2.1.1.-]
transcript/1620	-11.8133	2.94956	40.7123	0.000263525	0.00151917	down	2.81839	transcript/1620.p1	p1	XP_040183880.1	98.234	906	15	1	1	905	1	906	0	1760	XP	K19947	MICAL	F-actin monooxygenase [EC:1.14.13.225]
transcript/466	-8.55212	4.19201	31.3338	0.000263871	0.00152028	down	2.81808	transcript/466.p1	p1	XP_040218103.1	97.624	884	17	1	1	880	421	1304	0	1784	XP	K22028	MYPN	myopalladin
transcript/466	-8.55212	4.19201	31.3338	0.000263871	0.00152028	down	2.81808	transcript/466.p2	p2	XP_040218106.1	98.299	294	5	0	1	294	1	294	0	587	XP	K22028	MYPN	myopalladin
transcript/10935	10.0445	11.3881	31.2746	0.000265191	0.001527	up	2.81616	transcript/10935.p1	p1	XP_040182249.1	93.388	605	40	0	1	605	1	605	0	1165	XP	K16141	ALB	serum albumin
transcript/10833	2.02373	6.89688	30.7552	0.000265373	0.00152717	up	2.81611	transcript/10833.p1	p1	XP_040186158.1	98.996	498	5	0	1	498	1	498	0	1007	XP	K08761	PLTP	phospholipid transfer protein
transcript/18266	-1.88628	4.63916	30.7319	0.000266143	0.00153071	down	2.81511	transcript/18266.p1	p1	XP_040213141.1	97.98	99	2	0	1	99	1	99	4.16e-68	201	XP	K03959	NDUFB3	NADH dehydrogenase (ubiquinone) 1 beta subcomplex subunit 3
transcript/7693	6.59448	3.96766	31.2011	0.000268128	0.00154055	up	2.81232	transcript/7693.p1	p1	XP_040211457.1	98.842	518	6	0	1	518	161	678	0	1046	XP	K11536	SLC28A	pyrimidine nucleoside transport protein
transcript/7693	6.59448	3.96766	31.2011	0.000268128	0.00154055	up	2.81232	transcript/7693.p4	p4	XP_040211457.1	95.385	130	5	1	1	130	1	129	2.99e-82	256	XP	K11536	SLC28A	pyrimidine nucleoside transport protein
transcript/15902	-1.77094	3.28732	30.6708	0.000268165	0.00154055	down	2.81232	transcript/15902.p1	p1	XP_040213590.1	98.328	299	5	0	1	299	1	299	0	616	XP	K20313	PLEKHA3, FAPP1	pleckstrin homology domain-containing family A member 3
transcript/17895	-11.6228	4.99623	31.1772	0.000268902	0.00154389	down	2.81138	transcript/17895.p1	p1	XP_040182343.1	99.281	139	1	0	1	139	1	139	6.47e-101	287	XP				Gene_symbol:RBP7	GeneID:120915694	Protein.Name:retinoid-binding protein 7
transcript/13338	-18.8682	10.3065	65.2755	0.000269234	0.00154491	down	2.8111	transcript/13338.p1	p1	XP_040190670.1	98.688	381	5	0	36	416	1	381	0	788	XP	K00933	E2.7.3.2	creatine kinase [EC:2.7.3.2]
transcript/14404	-10.7488	4.07129	40.4258	0.000269675	0.00154654	down	2.81064	transcript/14404.p1	p1	XP_040178140.1	100	135	0	0	1	135	63	197	2.25e-98	283	XP	K10524	NRK1_2	nicotinamide/nicotinate riboside kinase [EC:2.7.1.22 2.7.1.173]
transcript/14404	-10.7488	4.07129	40.4258	0.000269675	0.00154654	down	2.81064	transcript/14404.p10	p10	XP_040178140.1	88.889	18	2	0	2	19	39	56	6.66e-07	44.7	XP	K10524	NRK1_2	nicotinamide/nicotinate riboside kinase [EC:2.7.1.22 2.7.1.173]
transcript/14404	-10.7488	4.07129	40.4258	0.000269675	0.00154654	down	2.81064	transcript/14404.p2	p2	XP_040178140.1	100	40	0	0	16	55	1	40	1.5e-22	88.2	XP	K10524	NRK1_2	nicotinamide/nicotinate riboside kinase [EC:2.7.1.22 2.7.1.173]
transcript/1240	-1.73205	3.30474	30.6146	0.000270045	0.00154777	down	2.81029	transcript/1240.p1	p1	XP_040203188.1	96.541	925	32	0	1	925	76	1000	0	1837	XP	K01872	AARS, alaS	alanyl-tRNA synthetase [EC:6.1.1.7]
transcript/10108	5.2579	3.88275	31.1127	0.00027101	0.00155241	up	2.80899	transcript/10108.p1	p1	XP_040208007.1	96.262	428	16	0	1	428	27	454	0	866	XP	K01019	GAL3ST1	galactosylceramide sulfotransferase [EC:2.8.2.11]
transcript/14514	2.08035	5.55543	30.5716	0.000271492	0.00155414	up	2.80851	transcript/14514.p1	p1	XP_040185099.1	99.459	185	1	0	1	185	1	185	4.13e-137	382	XP	K01047	PLA2G, SPLA2	secretory phospholipase A2 [EC:3.1.1.4]
transcript/14806	3.91405	4.98285	31.0264	0.000271627	0.00155414	up	2.80851	transcript/14806.p1	p1	XP_040209586.1	97.651	298	7	0	1	298	1	298	0	605	XP	K13239	ECI2, PECI	Delta3-Delta2-enoyl-CoA isomerase [EC:5.3.3.8]
transcript/6792	9.68356	3.61596	31.0859	0.00027189	0.00155476	up	2.80834	transcript/6792.p1	p1	XP_040195963.1	97.612	335	8	0	1	335	1	335	0	676	XP	K14457	MOGAT2, MGAT2	2-acylglycerol O-acyltransferase 2 [EC:2.3.1.22]
transcript/16136	3.7888	2.10028	30.5508	0.000272195	0.0015556	up	2.8081	transcript/16136.p1	p1	XP_040192341.1	92.118	203	14	2	1	202	1	202	2.03e-128	371	XP				Gene_symbol:MFSD9	GeneID:120926471	Protein.Name:major facilitator superfamily domain-containing protein 9
transcript/7910	4.77649	4.92174	31.0665	0.00027253	0.00155662	up	2.80782	transcript/7910.p1	p1	XP_040179598.1	97.215	395	11	0	1	395	39	433	0	808	XP	K05077	IL13RA2, CD213A2	interleukin 13 receptor alpha-2
transcript/8959	9.16762	6.57051	31.0569	0.000272847	0.00155753	up	2.80756
transcript/5913	7.86151	1.50204	39.1624	0.000273887	0.00156205	up	2.80631	transcript/5913.p1	p1	XP_040210358.1	97.97	788	16	0	31	818	1	788	0	1591	XP	K12391	AP1G1	AP-1 complex subunit gamma-1
transcript/15756	1.53347	8.15336	30.4992	0.000273952	0.00156205	up	2.80631	transcript/15756.p1	p1	Q641J7	100	149	0	0	1	149	1	149	3.61e-105	298	tr	K02183	CALM	calmodulin
transcript/14995	6.23572	2.0096	30.8086	0.000274543	0.00156452	up	2.80562	transcript/14995.p1	p1	XP_040198856.1	95.699	186	8	0	45	230	1	186	1.5e-131	370	XP	K17941	SNX22_24	sorting nexin-22/24
transcript/10861	-2.44794	5.3234	30.4733	0.000274836	0.00156529	down	2.80541	transcript/10861.p1	p1	XP_040205954.1	98.63	584	8	0	1	584	1	584	0	1203	XP	K00029	E1.1.1.40, maeB	malate dehydrogenase (oxaloacetate-decarboxylating)(NADP+) [EC:1.1.1.40]
transcript/6512	-2.29078	4.88597	30.4652	0.000275113	0.0015653	down	2.8054	transcript/6512.p1	p1	XP_040204363.1	98.153	758	8	1	26	783	1	752	0	1537	XP	K01847	MUT	methylmalonyl-CoA mutase [EC:5.4.99.2]
transcript/751	3.4982	3.8989	30.6844	0.000275153	0.0015653	up	2.8054	transcript/751.p1	p1	XP_040176809.1	91.195	1113	82	4	1	1110	1	1100	0	2000	XP				Gene_symbol:TNKS1BP1	GeneID:120909165	Protein.Name:182 kDa tankyrase-1-binding protein isoform X2
transcript/13661	14.1289	10.6824	30.9755	0.000275556	0.00156551	up	2.80534	transcript/13661.p1	p1	XP_040180432.1	98.538	342	5	0	8	349	1	342	0	706	XP	K23620	AMBP	protein AMBP
transcript/14889	-9.64563	0.847082	61.1414	0.0002756	0.00156551	down	2.80534	transcript/14889.p1	p1	XP_040204818.1	99.153	118	1	0	1	118	1	118	1.2e-80	238	XP	K02561	BOK	Bcl-2-related ovarian killer protein
transcript/15560	-6.58592	5.45392	30.9723	0.000275663	0.00156551	down	2.80534	transcript/15560.p1	p1	XP_040186601.1	87.269	432	16	2	1	393	40	471	0	765	XP	K00750	GYG1, GYG2	glycogenin [EC:2.4.1.186]
transcript/5114	12.2798	9.44097	30.9346	0.000276928	0.00157179	up	2.80361	transcript/5114.p1	p1	XP_040179014.1	88.874	764	54	2	9	772	9	741	0	1404	XP	K01335	CFB	complement factor B [EC:3.4.21.47]
transcript/2397	-6.42312	2.61752	30.8351	0.000277571	0.00157454	down	2.80285	transcript/2397.p1	p1	XP_040209220.1	99.217	766	6	0	1	766	1	766	0	1548	XP				Gene_symbol:LRRFIP2	GeneID:120940435	Protein.Name:leucine-rich repeat flightless-interacting protein 2 isoform X1
transcript/17718	-1.37041	4.94754	30.3799	0.00027806	0.00157549	down	2.80259	transcript/17718.p1	p1	XP_040194567.1	100	110	0	0	1	110	1	110	1.71e-74	218	XP	K23567	EMC6, TMEM93	ER membrane protein complex subunit 6
transcript/17044	-1.65904	6.5141	30.3767	0.000278173	0.00157549	down	2.80259	transcript/17044.p1	p1	XP_040206845.1	97.778	225	5	0	1	225	1	225	1.21e-166	460	XP	K04564	SOD2	superoxide dismutase, Fe-Mn family [EC:1.15.1.1]
transcript/5941	-4.09023	3.99146	30.7698	0.000278214	0.00157549	down	2.80259	transcript/5941.p1	p1	XP_040187128.1	97.065	477	13	1	1	476	1	477	0	971	XP	K20174	OSBPL1_2, ORP1_2	oxysterol-binding protein-related protein 1/2
transcript/14644	2.43613	6.47595	30.3346	0.00027964	0.00158202	up	2.80079	transcript/14644.p1	p1	XP_040209162.1	98.118	425	8	0	1	425	566	990	0	870	XP				Gene_symbol:LOC120940396	GeneID:120940396	Protein.Name:uncharacterized protein LOC120940396
transcript/5694	14.9249	8.86015	39.9765	0.000279687	0.00158202	up	2.80079	transcript/5694.p1	p1	XP_040204687.1	94.55	844	46	0	1	844	1	844	0	1662	XP	K14736	TF	transferrin
transcript/1104	-1.56989	7.26958	30.308	0.000280574	0.00158614	down	2.79966	transcript/1104.p1	p1	XP_040187774.1	98.919	370	4	0	4	373	1	370	0	747	XP	K14012	NSFL1C, UBX1, SHP1	UBX domain-containing protein 1
transcript/2934	-3.22537	6.34687	30.441	0.000281983	0.00159173	down	2.79813	transcript/2934.p1	p1	XP_040217287.1	98.573	701	8	1	1	701	1	699	0	1437	XP	K11862	ZRANB1, TRABID	ubiquitin thioesterase ZRANB1 [EC:3.4.19.12]
transcript/9380	1.57553	6.8196	30.2677	0.000281994	0.00159173	up	2.79813	transcript/9380.p1	p1	XP_040192907.1	98.52	473	7	0	1	473	4	476	0	950	XP	K17261	CAP1_2, SRV2	adenylyl cyclase-associated protein
transcript/2124	-5.02584	4.16019	30.7843	0.000282045	0.00159173	down	2.79813	transcript/2124.p1	p1	XP_040200076.1	98.023	354	7	0	1	354	1	354	0	719	XP	K04660	DCN	decorin
transcript/17940	-2.29502	7.2597	30.2541	0.000282478	0.00159242	down	2.79794	transcript/17940.p1	p1	XP_040196656.1	99.248	133	1	0	37	169	1	133	7.72e-91	263	XP	K02128	ATPeF0C, ATP5G, ATP9	F-type H+-transporting ATPase subunit c
transcript/14488	2.73472	2.50136	30.2538	0.000282486	0.00159242	up	2.79794	transcript/14488.p1	p1	XP_040201297.1	96.14	285	11	0	1	285	15	299	0	528	XP	K13340	PEX26	peroxin-26
transcript/12423	10.426	4.65878	39.7817	0.000284174	0.00160102	up	2.7956	transcript/12423.p1	p1	XP_040194287.1	95.294	255	12	0	1	255	184	438	2.74e-153	436	XP	K06251	VTN	vitronectin
transcript/12423	10.426	4.65878	39.7817	0.000284174	0.00160102	up	2.7956	transcript/12423.p6	p6	XP_040194287.1	98.387	62	1	0	1	62	1	62	2.13e-40	139	XP	K06251	VTN	vitronectin
transcript/11102	9.62147	4.30788	30.7041	0.000284824	0.00160376	up	2.79486
transcript/10090	-1.80074	4.14437	30.1819	0.000285048	0.00160376	down	2.79486	transcript/10090.p1	p1	XP_040216889.1	98.707	464	6	0	1	464	1	464	0	943	XP	K11324	DMAP1, SWC4, EAF2	DNA methyltransferase 1-associated protein 1
transcript/1128	-5.79869	4.36344	30.6949	0.000285145	0.00160376	down	2.79486	transcript/1128.p1	p1	XP_040202221.1	97.667	1200	24	1	22	1221	1	1196	0	2413	XP	K14676	NTE, NRE	lysophospholipid hydrolase [EC:3.1.1.5]
transcript/2106	2.34827	5.27891	30.1636	0.000285704	0.00160599	up	2.79426	transcript/2106.p1	p1	XP_040183901.1	92.614	352	16	2	1	352	1	342	0	620	XP				Gene_symbol:LYVE1	GeneID:120916998	Protein.Name:lymphatic vessel endothelial hyaluronic acid receptor 1
transcript/9117	1.93937	3.86403	30.1377	0.000286638	0.00161024	up	2.79311	transcript/9117.p1	p1	XP_040207100.1	98.4	375	6	0	1	375	1	375	0	773	XP	K01021	TPST	protein-tyrosine sulfotransferase [EC:2.8.2.20]
transcript/1130	-2.24592	3.49782	30.1337	0.000286783	0.00161024	down	2.79311	transcript/1130.p1	p1	XP_040183959.1	96.403	278	10	0	1	278	1	278	0	558	XP	K10860	ALKBH3, DEPC1	mRNA N1-methyladenine demethylase [EC:1.14.11.54]
transcript/5404	13.3026	8.90422	30.6144	0.00028797	0.00161598	up	2.79156
transcript/16068	1.54876	3.82695	30.0856	0.000288525	0.00161819	up	2.79097	transcript/16068.p1	p1	XP_040199675.1	98.253	229	4	0	1	229	1	229	1.12e-167	463	XP				Gene_symbol:FAM3C	GeneID:120931851	Protein.Name:protein FAM3C
transcript/14707	-9.04103	1.17061	38.4988	0.000289147	0.00162007	down	2.79047	transcript/14707.p1	p1	XP_040200372.1	98.758	161	2	0	1	161	1	161	2.41e-113	330	XP	K19867	PDLIM5_6_7	PDZ and LIM domain protein 5/6/7
transcript/14707	-9.04103	1.17061	38.4988	0.000289147	0.00162007	down	2.79047	transcript/14707.p8	p8	Q7SYW5	90.909	44	4	0	1	44	180	223	9.47e-24	90.1	tr				Protein.names:Enigma-prov protein (PDZ and LIM domain 7 S homeolog)	Gene.Names:pdlim7.S enigma lmp1 pdlim7 pdlim7-a pdlim7-b pdlim7.L
transcript/16263	-9.08457	1.71117	60.0505	0.000289187	0.00162007	down	2.79047
transcript/8157	4.15166	3.61503	30.3918	0.000289608	0.00162151	up	2.79008	transcript/8157.p1	p1	XP_040209281.1	98.768	406	5	0	1	406	1	406	0	835	XP	K03843	ALG2	alpha-1,3/alpha-1,6-mannosyltransferase [EC:2.4.1.132 2.4.1.257]
transcript/6330	1.45315	5.05609	30.0328	0.000290449	0.0016253	up	2.78907	transcript/6330.p1	p1	XP_040194647.1	98.272	405	7	0	1	405	1	405	0	831	XP	K00228	CPOX, hemF	coproporphyrinogen III oxidase [EC:1.3.3.3]
transcript/2270	-3.36445	4.62419	30.2619	0.000291766	0.00163175	down	2.78735	transcript/2270.p1	p1	XP_040187211.1	98.627	874	10	2	1	872	1	874	0	1811	XP	K14607	SULF	extracellular sulfatase Sulf [EC:3.1.6.-]
transcript/6551	2.31583	4.67504	29.9527	0.000293404	0.00163999	up	2.78516	transcript/6551.p1	p1	XP_040206491.1	99.322	590	4	0	1	590	1	590	0	1199	XP	K08007	VIL2	villin 2 (ezrin)
transcript/16997	-1.84337	4.31717	29.9433	0.00029375	0.0016401	down	2.78513	transcript/16997.p1	p1	XP_040185097.1	97.992	249	5	0	13	261	1	249	1.15e-177	491	XP				Gene_symbol:PSME3IP1	GeneID:120917695	Protein.Name:PSME3-interacting protein
transcript/17051	7.18132	5.39539	30.4525	0.000293754	0.0016401	up	2.78513
transcript/9746	-2.35282	4.17814	29.9233	0.000294497	0.00164332	down	2.78428	transcript/9746.p3	p3	XP_040184340.1	98.864	88	1	0	1	88	65	152	9.61e-61	184	XP	K18168	SDHAF2, SDH5	succinate dehydrogenase assembly factor 2
transcript/15455	-7.8057	0.691302	59.5796	0.000295331	0.00164705	down	2.78329	transcript/15455.p1	p1	XP_040186954.1	97.468	158	4	0	1	158	1	158	2.13e-107	317	XP	K08385	OPN5	G0-opsin
transcript/15455	-7.8057	0.691302	59.5796	0.000295331	0.00164705	down	2.78329	transcript/15455.p3	p3	XP_040186954.1	96.296	81	3	0	1	81	371	451	6.85e-50	164	XP	K08385	OPN5	G0-opsin
transcript/11828	-1.6963	4.67992	29.8589	0.000296909	0.0016537	down	2.78154	transcript/11828.p1	p1	XP_040198551.1	99.412	170	1	0	8	177	1	170	2.75e-120	339	XP	K20188	BLOC1S6	biogenesis of lysosome-related organelles complex 1 subunit 6
transcript/13567	4.90188	3.65798	30.3624	0.000297034	0.0016537	up	2.78154	transcript/13567.p1	p1	XP_040195154.1	99.438	356	2	0	1	356	1	356	0	728	XP	K11517	HAO	(S)-2-hydroxy-acid oxidase [EC:1.1.3.15]
transcript/750	-2.55946	6.98596	29.849	0.00029728	0.0016537	down	2.78154	transcript/750.p2	p2	XP_040195136.1	99.007	302	3	0	1	302	1	302	0	619	XP	K23912	FSTL1	follistatin-related protein 1
transcript/4714	-1.70848	5.33621	29.8484	0.000297303	0.0016537	down	2.78154	transcript/4714.p1	p1	XP_040186257.1	99.225	129	1	0	1	129	5	133	1.69e-88	255	XP	K09550	PFDN4	prefoldin subunit 4
transcript/4714	-1.70848	5.33621	29.8484	0.000297303	0.0016537	down	2.78154	transcript/4714.p18	p18	LLE0002831.1	86.667	30	4	0	2	31	41	70	9.68e-10	53.1	LL	K15183	ELL	RNA polymerase II elongation factor ELL
transcript/7711	10.8782	3.28615	39.2272	0.000297455	0.0016537	up	2.78154	transcript/7711.p1	p1	XP_040179118.1	97.566	493	12	0	1	493	1	493	0	1003	XP	K07416	CYP2F	cytochrome P450 family 2 subfamily F [EC:1.14.14.1]
transcript/10260	11.2734	2.16224	61.7562	0.000297524	0.0016537	up	2.78154	transcript/10260.p1	p1	XP_040204702.1	93.377	453	30	0	1	453	1	453	0	870	XP	K14736	TF	transferrin
transcript/10260	11.2734	2.16224	61.7562	0.000297524	0.0016537	up	2.78154	transcript/10260.p12	p12	XP_040204702.1	97.143	35	1	0	1	35	654	688	2.85e-17	74.7	XP	K14736	TF	transferrin
transcript/590	-8.87322	5.25657	30.3156	0.000298753	0.00165961	down	2.77999	transcript/590.p1	p1	XP_040186584.1	98.704	463	6	0	9	471	57	519	0	948	XP	K04862	CACNB1	voltage-dependent calcium channel beta-1
transcript/814	-9.76898	7.2681	30.2515	0.000301133	0.00167189	down	2.77679	transcript/814.p1	p1	XP_040190164.1	98.039	510	10	0	1	510	1	510	0	1014	XP	K07191	SLC2A4, GLUT4	MFS transporter, SP family, solute carrier family 2 (facilitated glucose transporter), member 4
transcript/5038	6.70386	4.5154	30.2441	0.000301409	0.00167249	up	2.77664	transcript/5038.p1	p1	XP_040178855.1	93.798	129	8	0	1	129	33	161	7.29e-83	256	XP	K19822	VSIG4, CRIg	V-set and immunoglobulin domain-containing protein 4
transcript/16403	-3.83948	4.13549	30.0539	0.00030204	0.00167505	down	2.77597	transcript/16403.p1	p1	XP_040193321.1	97.321	224	6	0	1	224	1	224	4.2e-158	439	XP	K17354	TSPAN2	tetraspanin-2
transcript/15087	-1.24158	6.34907	29.7161	0.000302339	0.00167578	down	2.77578	transcript/15087.p1	p1	XP_040213592.1	98.433	319	5	0	1	319	1	319	0	651	XP	K24540	PRKRA	interferon-inducible double-stranded RNA-dependent protein kinase activator A
transcript/14787	-7.28809	4.63977	30.2081	0.000302756	0.00167715	down	2.77543	transcript/14787.p1	p1	XP_040192831.1	97.859	467	10	0	1	467	5	471	0	941	XP	K21991	UNC45	protein unc-45
transcript/7247	1.36048	4.33168	29.6715	0.000304059	0.00168343	up	2.7738	transcript/7247.p1	p1	XP_040185269.1	98.44	641	9	1	1	640	1	641	0	1301	XP	K10685	UBLE1B, SAE2, UBA2	ubiquitin-like 1-activating enzyme E1 B [EC:6.2.1.45]
transcript/6183	-4.71831	4.50117	30.157	0.000304677	0.0016848	down	2.77345
transcript/14013	-5.51702	1.82723	29.7843	0.000304905	0.0016848	down	2.77345	transcript/14013.p1	p1	XP_040206106.1	97.188	320	9	0	1	320	1	320	0	645	XP				Gene_symbol:POPDC3	GeneID:120937166	Protein.Name:popeye domain-containing protein 3
transcript/17980	2.42958	5.77615	29.6496	0.00030491	0.0016848	up	2.77345	transcript/17980.p1	p1	XP_040205102.1	99.153	118	1	0	11	128	1	118	3.23e-83	241	XP	K10028	DDT	D-dopachrome decarboxylase [EC:4.1.1.84]
transcript/11463	-2.06555	6.20141	29.6477	0.000304984	0.0016848	down	2.77345	transcript/11463.p1	p1	XP_040213325.1	100	213	0	0	1	213	1	213	5.43e-161	445	XP	K07888	RAB5B	Ras-related protein Rab-5B
transcript/2429	1.37809	7.9948	29.6273	0.000305778	0.00168824	up	2.77257
transcript/4369	-7.98601	6.05243	38.8358	0.000307303	0.00169572	down	2.77065	transcript/4369.p1	p1	XP_040190691.1	96.364	770	21	3	1	769	1	764	0	1519	XP	K16059	STIM1	stromal interaction molecule 1
transcript/8486	11.0361	5.455	30.076	0.00030776	0.0016973	up	2.77024	transcript/8486.p1	p1	XP_040203924.1	86.024	508	35	3	10	492	10	506	0	877	XP				Gene_symbol:LOC120935957	GeneID:120935957	Protein.Name:antigen WC1.1-like
transcript/6395	2.58947	4.23641	29.5694	0.000308044	0.00169792	up	2.77008	transcript/6395.p1	p1	XP_040208726.1	89.074	842	34	3	1	784	1	842	0	1505	XP	K05857	PLCD	phosphatidylinositol phospholipase C, delta [EC:3.1.4.11]
transcript/2093	10.6851	2.17691	38.7927	0.000308411	0.001699	up	2.76981	transcript/2093.p1	p1	XP_040211317.1	96.252	747	28	0	1	747	4	750	0	1511	XP	K11182	AOC1, ABP1	diamine oxidase [EC:1.4.3.22]
transcript/11474	-2.75139	14.6244	29.5444	0.000309031	0.00170147	down	2.76918	transcript/11474.p1	p1	Q5G7I8	92.453	53	4	0	1	53	28	80	7.98e-27	102	tr	K02256	COX1	cytochrome c oxidase subunit 1 [EC:7.1.1.9]
transcript/11474	-2.75139	14.6244	29.5444	0.000309031	0.00170147	down	2.76918	transcript/11474.p14	p14	Q5G7I8	88	25	3	0	1	25	383	407	1.88e-08	48.9	tr	K02256	COX1	cytochrome c oxidase subunit 1 [EC:7.1.1.9]
transcript/11474	-2.75139	14.6244	29.5444	0.000309031	0.00170147	down	2.76918	transcript/11474.p15	p15	P00398	95.833	24	1	0	1	24	310	333	3.73e-08	48.1	sp	K02256	COX1	cytochrome c oxidase subunit 1 [EC:7.1.1.9]
transcript/17528	-1.97684	4.09805	29.4849	0.000311391	0.00171351	down	2.76611	transcript/17528.p1	p1	XP_040182518.1	91.034	145	11	1	1	145	1	143	5.91e-88	254	XP	K02959	RP-S16, MRPS16, rpsP	small subunit ribosomal protein S16
transcript/2966	6.29051	2.00694	29.7899	0.00031158	0.0017136	up	2.76609	transcript/2966.p1	p1	XP_040216806.1	91.768	328	27	0	12	339	11	338	0	622	XP				Gene_symbol:C7H1orf210	GeneID:120946109	Protein.Name:type III endosome membrane protein TEMP
transcript/13673	-6.70069	1.11941	37.5786	0.000312246	0.00171632	down	2.7654	transcript/13673.p1	p1	XP_040218254.1	99.281	139	1	0	9	147	60	198	6.04e-101	290	XP	K07953	SAR1	GTP-binding protein SAR1 [EC:3.6.5.-]
transcript/3728	2.1112	7.00204	29.4587	0.000312438	0.00171642	up	2.76538	transcript/3728.p1	p1	XP_040192805.1	98.37	184	3	0	1	184	180	363	4.57e-127	363	XP				Gene_symbol:SYAP1	GeneID:120926715	Protein.Name:synapse-associated protein 1
transcript/3728	2.1112	7.00204	29.4587	0.000312438	0.00171642	up	2.76538	transcript/3728.p3	p3	XP_040192805.1	97.647	85	2	0	1	85	1	85	6.63e-53	170	XP				Gene_symbol:SYAP1	GeneID:120926715	Protein.Name:synapse-associated protein 1
transcript/8470	1.17753	6.21582	29.3923	0.000315108	0.00172953	up	2.76207	transcript/8470.p1	p1	XP_040192974.1	100	479	0	0	1	479	1	479	0	1002	XP	K06067	HDAC1_2	histone deacetylase 1/2 [EC:3.5.1.98]
transcript/3638	-2.40092	4.17199	29.3907	0.000315174	0.00172953	down	2.76207	transcript/3638.p1	p1	XP_040214424.1	98	150	3	0	463	612	1102	1251	5.77e-86	294	XP				Gene_symbol:LRRFIP1	GeneID:120944430	Protein.Name:leucine-rich repeat flightless-interacting protein 1
transcript/1243	3.55618	4.13855	29.6748	0.000315479	0.00173025	up	2.76189	transcript/1243.p1	p1	XP_040215373.1	94.852	777	40	0	1	777	1	777	0	1541	XP	K04738	CSF2RB, IL3RB, CD131	cytokine receptor common subunit beta
transcript/18042	14.41	6.578	38.5061	0.000315919	0.00173171	up	2.76152	transcript/18042.p3	p3	XP_040182779.1	91.026	78	7	0	1	78	1	78	2.37e-35	117	XP				Gene_symbol:LOC120916001	GeneID:120916001	Protein.Name:hepcidin isoform X2
transcript/6047	-1.63657	3.49593	29.3678	0.0003161	0.00173175	down	2.76152	transcript/6047.p1	p1	XP_040201394.1	99.483	773	2	1	1	771	1	773	0	1593	XP	K19021	PDE3A	cGMP-inhibited 3',5'-cyclic phosphodiesterase A [EC:3.1.4.17]
transcript/946	-1.3557	4.42893	29.3127	0.000318347	0.00174268	down	2.75878	transcript/946.p1	p1	XP_040190157.1	99.458	369	2	0	36	404	1	369	0	747	XP	K15307	GPS2	G protein pathway suppressor 2
transcript/14097	3.66468	6.66859	29.6177	0.000318505	0.00174268	up	2.75878	transcript/14097.p1	p1	XP_040195931.1	98.857	350	4	0	1	350	1	350	0	703	XP	K08130	TSKU	tsukushi
transcript/10603	-3.55661	3.48379	29.4907	0.000318622	0.00174268	down	2.75878	transcript/10603.p1	p1	XP_040205199.1	97.872	423	6	1	1	423	1	420	0	846	XP	K24833	SCHP1	schwannomin-interacting protein 1
transcript/14470	-2.15212	5.18664	29.2885	0.000319335	0.00174562	down	2.75805	transcript/14470.p1	p1	XP_040198122.1	98.03	203	3	1	1	202	1	203	4.75e-145	404	XP	K24687	ZFAND5_6	AN1-type zinc finger protein 5/6
transcript/15129	8.93871	7.36051	29.7162	0.000321902	0.00175792	up	2.755	transcript/15129.p1	p1	XP_040178400.1	95.172	145	7	0	1	145	1	145	1.34e-101	289	XP				Gene_symbol:LOC120910728	GeneID:120910728	Protein.Name:pulmonary surfactant-associated protein A-like
transcript/16174	-3.45613	7.1363	29.4066	0.000321939	0.00175792	down	2.755	transcript/16174.p2	p2	XP_040208135.1	96.842	95	3	0	1	95	1	95	1.82e-64	191	XP				Gene_symbol:HIGD1A	GeneID:120939824	Protein.Name:HIG1 domain family member 1A, mitochondrial
transcript/14071	1.54108	6.08379	29.2131	0.000322451	0.00175974	up	2.75455	transcript/14071.p1	p1	XP_040193770.1	99.777	449	1	0	1	449	1	449	0	939	XP	K07374	TUBA	tubulin alpha
transcript/17638	3.09225	3.21841	29.1945	0.000323227	0.00176226	up	2.75393
transcript/2309	-10.5362	3.15777	60.5981	0.000323267	0.00176226	down	2.75393	transcript/2309.p1	p1	XP_040215173.1	97.275	477	13	0	1	477	27	503	0	958	XP	K10336	ASB14	ankyrin repeat and SOCS box protein 14
transcript/1523	-10.3867	2.72748	38.1712	0.000324988	0.00177008	down	2.75201	transcript/1523.p1	p1	XP_040205237.1	98.01	603	12	0	1	603	1	603	0	1244	XP	K01050	BCHE	cholinesterase [EC:3.1.1.8]
transcript/10488	1.79742	6.33974	29.1507	0.000325059	0.00177008	up	2.75201	transcript/10488.p1	p1	XP_040200227.1	99.263	407	3	0	1	407	113	519	0	837	XP	K17917	SNX1_2	sorting nexin-1/2
transcript/10488	1.79742	6.33974	29.1507	0.000325059	0.00177008	up	2.75201	transcript/10488.p3	p3	XP_040200227.1	98.684	76	1	0	4	79	1	76	3.07e-45	154	XP	K17917	SNX1_2	sorting nexin-1/2
transcript/15734	-10.4927	6.02481	38.1562	0.000325399	0.00177096	down	2.75179	transcript/15734.p1	p1	XP_040184393.1	96.715	274	4	1	1	269	1	274	0	514	XP	K12046	TNNT3	troponin T, fast skeletal muscle
transcript/4275	-2.07609	5.43737	29.1378	0.000325601	0.00177109	down	2.75176	transcript/4275.p1	p1	XP_040217104.1	98.733	789	9	1	1	788	46	834	0	1629	XP	K11836	USP5_13, UBP14	ubiquitin carboxyl-terminal hydrolase 5/13 [EC:3.4.19.12]
transcript/284	4.54581	4.4489	29.6031	0.000326512	0.00177507	up	2.75078	transcript/284.p1	p1	XP_040194843.1	98.132	1017	19	0	1	1017	1	1017	0	2043	XP	K11787	GART	phosphoribosylamine--glycine ligase / phosphoribosylglycinamide formyltransferase / phosphoribosylformylglycinamidine cyclo-ligase [EC:6.3.4.13 2.1.2.2 6.3.3.1]
transcript/9511	-1.35594	3.67152	29.0755	0.000328236	0.00178347	down	2.74873	transcript/9511.p1	p1	XP_040186569.1	88.705	664	31	5	1	623	1	661	0	1077	XP	K18402	PHF20	PHD finger protein 20
transcript/9254	1.50918	4.76079	29.0558	0.000329071	0.00178615	up	2.74808	transcript/9254.p1	p1	XP_040215746.1	99.812	531	1	0	1	531	1	531	0	1088	XP	K15175	CDC73	parafibromin
transcript/12349	-3.23707	2.91909	29.0554	0.00032909	0.00178615	down	2.74808	transcript/12349.p1	p1	XP_040216390.1	98.637	587	7	1	1	587	1	586	0	1172	XP	K25037	PODN	podocan
transcript/1768	-2.7609	4.24364	29.0241	0.000330425	0.00179242	down	2.74656	transcript/1768.p1	p1	XP_040196435.1	98.945	474	5	0	1	474	60	533	0	936	XP	K14307	NUPL1, NUP49	nucleoporin p58/p45
transcript/17795	10.4104	1.82443	58.5103	0.000331845	0.00179914	up	2.74494
transcript/10756	2.1239	5.71042	28.9857	0.000332072	0.00179939	up	2.74488	transcript/10756.p1	p1	XP_040194318.1	98.639	441	6	0	1	441	1	441	0	910	XP	K00858	ppnK, NADK	NAD+ kinase [EC:2.7.1.23]
transcript/5502	-2.97377	3.18943	28.969	0.000332793	0.00180231	down	2.74417	transcript/5502.p1	p1	XP_040200474.1	99.457	552	3	0	1	552	1	552	0	1146	XP	K01931	NEUR	protein neuralized [EC:2.3.2.27]
transcript/164	-1.82924	6.31115	28.9462	0.000333782	0.00180589	down	2.74331	transcript/164.p1	p1	XP_040190885.1	99.443	1437	8	0	1	1437	1596	3032	0	2949	XP				Gene_symbol:FRYL	GeneID:120923215	Protein.Name:protein furry homolog-like isoform X8
transcript/1602	-1.70793	4.71623	28.9394	0.000334075	0.00180589	down	2.74331	transcript/1602.p1	p1	XP_040206978.1	92.654	422	2	1	2	423	1	393	0	783	XP	K22197	BAF45A, PHF10	BRG1-associated factor 45A
transcript/9476	12.0154	10.2271	29.4199	0.000334144	0.00180589	up	2.74331	transcript/9476.p1	p1	XP_040206370.1	98.452	323	5	0	1	323	1	323	0	657	XP	K01476	E3.5.3.1, rocF, arg	arginase [EC:3.5.3.1]
transcript/17434	15.1492	10.5958	29.419	0.000334182	0.00180589	up	2.74331	transcript/17434.p1	p1	XP_040177026.1	86.592	179	17	1	1	179	1	172	1.13e-104	300	XP				Gene_symbol:LOC120909338	GeneID:120909338	Protein.Name:pulmonary surfactant-associated protein D-like isoform X2
transcript/4988	11.5787	7.32693	29.4062	0.000334725	0.00180736	up	2.74295
transcript/3937	-1.66565	5.01805	28.9223	0.000334818	0.00180736	down	2.74295	transcript/3937.p1	p1	XP_040215911.1	100	531	0	0	1	531	1	531	0	1091	XP	K14948	PTBP2, NPTB	polypyrimidine tract-binding protein 2
transcript/8538	-2.5856	2.78949	28.9093	0.000335382	0.0018089	down	2.74259
transcript/16346	-4.47183	3.10836	29.2148	0.000335467	0.0018089	down	2.74259
transcript/12355	-7.05722	2.97628	29.3724	0.000336161	0.00181166	down	2.74192	transcript/12355.p1	p1	XP_040195148.1	97.429	350	9	0	1	350	1	350	0	703	XP				Gene_symbol:POPDC2	GeneID:120928106	Protein.Name:popeye domain-containing protein 2 isoform X3
transcript/2727	-7.26798	5.25117	29.3675	0.000336369	0.00181179	down	2.74189	transcript/2727.p1	p1	XP_040208567.1	96.13	801	31	0	1	801	1	801	0	1602	XP				Gene_symbol:LOC120940052	GeneID:120940052	Protein.Name:integrin beta-1-A-like
transcript/2085	-10.4002	3.10629	59.4687	0.000336948	0.00181352	down	2.74148	transcript/2085.p1	p1	WG21663	83.962	106	17	0	22	127	24	129	9.47e-60	192	WG	K10352	MYH9s	myosin heavy chain 9/10/11/14
transcript/2085	-10.4002	3.10629	59.4687	0.000336948	0.00181352	down	2.74148	transcript/2085.p22	p22	WG21663	97.059	34	1	0	7	40	247	280	1.88e-16	72.8	WG	K10352	MYH9s	myosin heavy chain 9/10/11/14
transcript/2085	-10.4002	3.10629	59.4687	0.000336948	0.00181352	down	2.74148	transcript/2085.p23	p23	WG01334	94.595	37	2	0	1	37	495	531	7.56e-17	73.9	WG	K10352	MYH9s	myosin heavy chain 9/10/11/14
transcript/2085	-10.4002	3.10629	59.4687	0.000336948	0.00181352	down	2.74148	transcript/2085.p16	p16	XP_040185855.1	100	46	0	0	1	46	701	746	2.4e-28	106	XP				Gene_symbol:LOC120918376	GeneID:120918376	Protein.Name:uncharacterized protein LOC120918376
[truncated: 2,382 more rows]

## Sheet: HLvsSL
Detail information of differentially expressed genes (DEGs) in the HLvsSL group
[truncated: 845 more rows]

## Sheet: HMvsSM
Detail information of differentially expressed genes (DEGs) in the HMvsSM group
[truncated: 818 more rows]

[truncated: 1 more sheets: SLvsSM]
