# Supplementary material for: Comparative transcriptomic analysis delineates adaptation strategies of Rana kukunoris toward cold stress on the Qinghai-Tibet Plateau
Source: BMC Genomics. 2024 Apr 12;25:363. doi: 10.1186/s12864-024-10248-8 (PMC11015565; doi:10.1186/s12864-024-10248-8)
Supplement: Supplementary file 5 — Supplementary Material 5 [file 12864_2024_10248_MOESM5_ESM.xls]

## Sheet: blastpAFP_DEG
Detail information of differentially expressed AFP (antifreeze protein) genes
qaccver	qaccver_T	qaccver_P	saccver	sp1	sp2	sp3	pident	length	mismatch	gapopen	qstart	qend	sstart	send	evalue	bitscore
transcript/11093.p1	transcript/11093	p1	tr|A0A662YQJ1|A0A662YQJ1_ACIRT	tr	A0A662YQJ1	A0A662YQJ1_ACIRT	77.159	359	82	0	1	359	1	359	0	596
transcript/13064.p1	transcript/13064	p1	tr|A0A852H1B4|A0A852H1B4_9PASS	tr	A0A852H1B4	A0A852H1B4_9PASS	65.306	49	17	0	58	106	1	49	7.51e-18	78.6
transcript/13138.p1	transcript/13138	p1	tr|A0A6A7FTJ1|A0A6A7FTJ1_9CRUS	tr	A0A6A7FTJ1	A0A6A7FTJ1_9CRUS	61.538	117	41	3	226	339	1	116	3.02e-42	148
transcript/13657.p1	transcript/13657	p1	tr|A0A383W5J3|A0A383W5J3_TETOB	tr	A0A383W5J3	A0A383W5J3_TETOB	78.912	147	31	0	1	147	64	210	5.25e-90	256
transcript/13934.p1	transcript/13934	p1	tr|A0A852H1B4|A0A852H1B4_9PASS	tr	A0A852H1B4	A0A852H1B4_9PASS	61.538	52	20	0	90	141	1	52	1.09e-17	77.8
transcript/15342.p1	transcript/15342	p1	tr|A0A383W5J3|A0A383W5J3_TETOB	tr	A0A383W5J3	A0A383W5J3_TETOB	60.256	156	62	0	45	200	54	209	1.79e-71	212
transcript/15368.p1	transcript/15368	p1	tr|A0A383W5J3|A0A383W5J3_TETOB	tr	A0A383W5J3	A0A383W5J3_TETOB	60.248	161	62	1	88	248	51	209	1.11e-70	211
transcript/2445.p1	transcript/2445	p1	tr|U6G4A8|U6G4A8_9EIME	tr	U6G4A8	U6G4A8_9EIME	65.385	26	9	0	380	405	1	26	0.009	35
transcript/5998.p2	transcript/5998	p2	tr|A0A074Y2A9|A0A074Y2A9_AURPU	tr	A0A074Y2A9	A0A074Y2A9_AURPU	85.714	21	3	0	85	105	23	43	1.27e-05	38.5
transcript/5998.p29	transcript/5998	p29	tr|A0A074Y2A9|A0A074Y2A9_AURPU	tr	A0A074Y2A9	A0A074Y2A9_AURPU	92.857	14	1	0	9	22	23	36	0.000631	29.3
transcript/5998.p3	transcript/5998	p3	tr|A0A074Y2A9|A0A074Y2A9_AURPU	tr	A0A074Y2A9	A0A074Y2A9_AURPU	82.609	23	4	0	9	31	23	45	1.1e-06	40.4
transcript/6022.p1	transcript/6022	p1	tr|A0A7M3QFV7|A0A7M3QFV7_SPIER	tr	A0A7M3QFV7	A0A7M3QFV7_SPIER	100	46	0	0	380	425	47	92	8.29e-12	58.9
transcript/881.p1	transcript/881	p1	tr|U6G4A8|U6G4A8_9EIME	tr	U6G4A8	U6G4A8_9EIME	61.111	36	14	0	590	625	533	568	4.91e-05	42.7
transcript/12511.p1	transcript/12511	p1	tr|A0A074Y2A9|A0A074Y2A9_AURPU	tr	A0A074Y2A9	A0A074Y2A9_AURPU	82.609	23	4	0	9	31	23	45	3.14e-05	40.8
transcript/12511.p2	transcript/12511	p2	tr|A0A074Y2A9|A0A074Y2A9_AURPU	tr	A0A074Y2A9	A0A074Y2A9_AURPU	86.364	22	3	0	9	30	23	44	8.91e-06	40
transcript/5998.p1	transcript/5998	p1	tr|A0A074Y2A9|A0A074Y2A9_AURPU	tr	A0A074Y2A9	A0A074Y2A9_AURPU	82.609	23	4	0	9	31	23	45	1.27e-05	40.8
transcript/18178.p1	transcript/18178	p1	tr|Q91335|Q91335_LITSY	tr	Q91335	Q91335_LITSY	83.333	90	15	0	1	90	1	90	8.78e-51	153
transcript/18241.p2	transcript/18241	p2	tr|Q9DG71|Q9DG71_LITSY	tr	Q9DG71	Q9DG71_LITSY	83.333	114	19	0	2	115	6	119	3.4e-66	194

## Sheet: DEG_AFP
Detail information of differentially expressed AFP (antifreeze protein) genes in the groups
genes	logFC	logCPM	F	PValue	FDR	group	regulation	log10adj_pval
transcript/13657	-2.5534	6.15173	115.385	9.85682e-07	4.86809e-05	HLvsHM	down	4.31264
transcript/6022	-18.5385	9.80824	219.789	8.00099e-06	0.000150897	HLvsHM	down	3.82132
transcript/18241	15.9429	12.1403	67.1472	1.15697e-05	0.0001872	HLvsHM	up	3.72769
transcript/881	-14.2631	5.87109	69.2133	4.39691e-05	0.000426251	HLvsHM	down	3.37033
transcript/13064	10.9004	2.07041	83.9836	0.000120417	0.000858695	HLvsHM	up	3.06616
transcript/18178	13.6765	10.8601	35.5293	0.000163267	0.00105655	HLvsHM	up	2.97611
transcript/13934	-5.56037	3.06227	32.4281	0.000230205	0.00137087	HLvsHM	down	2.863
transcript/2445	1.40207	5.04164	28.0404	0.000375972	0.00198948	HLvsHM	up	2.70126
transcript/11093	1.40081	4.77835	17.0864	0.00212788	0.0077397	HLvsHM	up	2.11128
transcript/5998	-1.95215	3.77361	14.9457	0.00325757	0.0109029	HLvsHM	down	1.96246
transcript/13138	2.9605	0.0678941	9.24342	0.0127549	0.0325496	HLvsHM	up	1.48745
transcript/12511	-1.58691	4.17484	8.87657	0.014202	0.0355569	HLvsHM	down	1.44908
transcript/15368	1.68322	6.43201	27.8376	0.000386283	0.0166743	HLvsSL	up	1.77795
transcript/13657	-2.04078	6.15173	76.6053	6.14683e-06	0.000174841	SLvsSM	down	3.75736
transcript/6022	-17.3013	9.80824	205.337	9.69695e-06	0.000220194	SLvsSM	down	3.65719
transcript/18241	13.1935	12.1403	54.3651	2.82811e-05	0.000391984	SLvsSM	up	3.40673
transcript/881	-10.0063	5.87109	56.4454	8.85839e-05	0.000843928	SLvsSM	down	3.07369
transcript/13064	9.20433	2.07041	69.7202	0.000199118	0.00146202	SLvsSM	up	2.83505
transcript/18178	12.8092	10.8601	33.3046	0.000209336	0.00151574	SLvsSM	up	2.81938
transcript/11093	1.5402	4.77835	20.5826	0.00114079	0.00552883	SLvsSM	up	2.25737
transcript/13934	-3.79604	3.06227	18.198	0.00179444	0.00789949	SLvsSM	down	2.1024
transcript/12511	-2.28807	4.17484	17.5794	0.00195702	0.00842834	SLvsSM	down	2.07426
transcript/2445	1.04285	5.04164	15.7679	0.00275359	0.0109602	SLvsSM	up	1.96018
transcript/5998	-1.84279	3.77361	13.4256	0.00451847	0.0159683	SLvsSM	down	1.79674
transcript/15342	-1.07721	2.8265	9.93654	0.0105624	0.0316843	SLvsSM	down	1.49916
