# Supplementary material for: Comparative transcriptomic analysis delineates adaptation strategies of Rana kukunoris toward cold stress on the Qinghai-Tibet Plateau
Source: BMC Genomics. 2024 Apr 12;25:363. doi: 10.1186/s12864-024-10248-8 (PMC11015565; doi:10.1186/s12864-024-10248-8)
Supplement: Supplementary file 6 — Supplementary Material 6 [file 12864_2024_10248_MOESM6_ESM.xls]

## Sheet: HLvsHM_up_regulated_DEG
KEGG functional enrichment results of up-regulated DEGs in the HLvsHM group
ID	Description	GeneRatio	BgRatio	pvalue	p.adjust	qvalue	geneID	Count
ko04060	Cytokine-cytokine receptor interaction	21/511	36/2088	1.26707e-05	0.00150661	0.0011991	K05168/K05136/K24476/K04386/K05055/K04738/K05496/K21283/K04662/K22688/K02582/K05162/K05090/K04186/K04675/K05164/K05132/K05077/K05131/K12671/K05060	21
ko00513	Various types of N-glycan biosynthesis	13/511	18/2088	2.44977e-05	0.00150661	0.0011991	K00726/K00736/K12373/K07151/K03847/K03842/K01230/K01231/K12666/K07968/K12667/K03843/K07966	13
ko04146	Peroxisome	24/511	47/2088	6.20833e-05	0.00176837	0.00140744	K08726/K00308/K05677/K11517/K00273/K13340/K13239/K13349/K11147/K13273/K13353/K05940/K13347/K13237/K00232/K08746/K07514/K00106/K08764/K00031/K01897/K03781/K00830/K13348	24
ko00510	N-Glycan biosynthesis	15/511	24/2088	7.74984e-05	0.00176837	0.00140744	K00726/K00736/K00729/K03850/K07151/K03847/K03842/K05546/K01230/K01231/K12666/K07968/K12667/K03843/K07966	15
ko01040	Biosynthesis of unsaturated fatty acids	10/511	13/2088	9.82932e-05	0.00176837	0.00140744	K10226/K10224/K10703/K01068/K10251/K10244/K10205/K00232/K08764/K10247	10
ko00340	Histidine metabolism	9/511	11/2088	0.000100639	0.00176837	0.00140744	K00128/K00149/K00274/K01468/K13990/K11182/K01745/K01712/K08660	9
ko00670	One carbon pool by folate	9/511	11/2088	0.000100639	0.00176837	0.00140744	K00288/K00600/K13990/K00287/K01934/K11787/K00289/K00605/K00602	9
ko04142	Lysosome	29/511	63/2088	0.000124009	0.00190664	0.00151748	K01369/K01134/K12373/K10089/K01136/K01275/K08568/K01206/K06497/K14410/K01135/K02154/K01368/K14379/K01365/K12387/K13443/K12311/K04646/K12348/K12382/K12391/K01074/K01195/K03662/K12390/K12309/K01363/K12393	29
ko00260	Glycine, serine and threonine metabolism	15/511	25/2088	0.000150618	0.00205845	0.0016383	K00281/K00274/K00827/K15789/K00600/K00058/K00049/K00273/K00544/K00542/K00552/K02437/K00605/K00830/K01758	15
ko00600	Sphingolipid metabolism	12/511	18/2088	0.000173373	0.00213249	0.00169723	K01019/K00654/K01441/K01134/K04711/K12373/K12348/K12382/K24622/K01080/K12309/K04715	12
ko00790	Folate biosynthesis	8/511	10/2088	0.000342607	0.00383097	0.00304904	K01307/K01495/K00357/K00072/K00287/K20967/K15376/K01077	8
ko04141	Protein processing in endoplasmic reticulum	37/511	92/2088	0.000465499	0.00477137	0.0037975	K08056/K09487/K09486/K08288/K12275/K09521/K09584/K09582/K13984/K13999/K07151/K10082/K14027/K10950/K13249/K09517/K13989/K11519/K09562/K14009/K09540/K14007/K13251/K05546/K01230/K12666/K14005/K16195/K08057/K09490/K09523/K14010/K12667/K14000/K09580/K14008/K08054	37
ko00100	Steroid biosynthesis	9/511	13/2088	0.00080422	0.00760916	0.00605607	K05917/K12298/K01824/K07750/K09828/K01852/K07419/K00637/K00213	9
ko01230	Biosynthesis of amino acids	18/511	40/2088	0.003342	0.0293618	0.0233688	K01953/K12406/K00600/K01940/K00058/K00611/K00616/K00286/K01783/K01948/K00789/K11067/K01476/K00031/K00615/K01758/K01623/K01755	18
ko01240	Biosynthesis of cofactors	25/511	62/2088	0.00373384	0.0306175	0.0243682	K00288/K00128/K00858/K00699/K00600/K01749/K00486/K01307/K00457/K01495/K00453/K00002/K00452/K13248/K01053/K00072/K05357/K00287/K00789/K20967/K15376/K11204/K00228/K01195/K01077	25
ko00030	Pentose phosphate pathway	9/511	16/2088	0.00623758	0.0479514	0.0381642	K01619/K01057/K03841/K00616/K01053/K01783/K13937/K00615/K01623	9

## Sheet: HLvsHM_down_regulated_DEG
KEGG functional enrichment results of down-regulated DEGs in the HLvsHM group
ID	Description	GeneRatio	BgRatio	pvalue	p.adjust	qvalue	geneID	Count
ko00190	Oxidative phosphorylation	76/572	89/2088	1.46505e-31	1.75806e-29	1.55758e-29	K02132/K00234/K00414/K02133/K00415/K03935/K02259/K02150/K03942/K00235/K03954/K00413/K03953/K08738/K01507/K00411/K02258/K00237/K02136/K02127/K03936/K03943/K03940/K03962/K02128/K03941/K02264/K02263/K03965/K03961/K03966/K03964/K03952/K03955/K03948/K03937/K03960/K02134/K03956/K02138/K11351/K02131/K11352/K11353/K03946/K02265/K02266/K02140/K03968/K03939/K00419/K02267/K00416/K02260/K00417/K03963/K02129/…	76
ko04260	Cardiac muscle contraction	34/572	36/2088	1.28146e-17	7.68876e-16	6.81197e-16	K05853/K09290/K00414/K00415/K04857/K23445/K04866/K00413/K05865/K00411/K10375/K12750/K02264/K02263/K02265/K02266/K00419/K02267/K00416/K00417/K02270/K02271/K02268/K00418/K02272/K00420/K01540/K12041/K04862/K17751/K01539/K02256/K12314/K00412	34
ko03050	Proteasome	30/572	37/2088	1.00636e-11	4.02543e-10	3.56639e-10	K03036/K03035/K03061/K03039/K03064/K06698/K03063/K03065/K06691/K03037/K03030/K03029/K03038/K03031/K02739/K02726/K02736/K02730/K11599/K02732/K02734/K02738/K02731/K10881/K06699/K03032/K03028/K03062/K03033/K02728	30
ko01200	Carbon metabolism	41/572	67/2088	3.98884e-09	1.19665e-07	1.06019e-07	K01810/K00382/K00626/K01900/K00027/K00030/K01966/K00029/K00234/K00140/K00031/K01834/K01623/K00161/K00658/K00927/K03841/K14455/K00162/K01899/K00026/K00235/K00134/K00248/K00025/K00814/K00237/K01803/K00850/K00164/K14454/K01647/K01847/K01754/K00844/K00236/K01681/K00627/K01895/K00873/K01689	41
ko00020	Citrate cycle (TCA cycle)	18/572	21/2088	3.43245e-08	8.23789e-07	7.29848e-07	K00382/K01900/K00030/K00234/K00031/K00161/K00658/K00162/K01899/K00026/K00235/K00025/K00237/K00164/K01647/K00236/K01681/K00627	18
ko04261	Adrenergic signaling in cardiomyocytes	23/572	39/2088	2.89346e-05	0.000578693	0.000512702	K05853/K09290/K04515/K04354/K04848/K04857/K08050/K04866/K08014/K05865/K06269/K10375/K12750/K01540/K04845/K04167/K03456/K09048/K04862/K08044/K17751/K01539/K12314	23
ko00010	Glycolysis / Gluconeogenesis	18/572	29/2088	8.69773e-05	0.00149104	0.00132101	K01810/K00382/K01835/K01834/K01623/K00161/K00927/K03841/K00162/K00134/K00016/K01803/K00850/K00844/K00627/K01895/K00873/K01689	18
ko00280	Valine, leucine and isoleucine degradation	21/572	37/2088	0.000140995	0.00211493	0.00187375	K00382/K00626/K01966/K00140/K01969/K01027/K00249/K00826/K11538/K00166/K00253/K05607/K01640/K00248/K00022/K08683/K07509/K01847/K07515/K09699/K01968	21
ko04020	Calcium signaling pathway	24/572	45/2088	0.00017731	0.00236413	0.00209454	K05853/K04515/K04961/K07190/K05219/K15041/K20858/K04857/K04266/K23445/K00871/K15040/K05863/K13242/K05865/K12042/K00907/K18196/K04348/K16059/K00911/K23468/K04262/K08044	24
ko00640	Propanoate metabolism	13/572	20/2088	0.000462058	0.0055447	0.00491241	K00382/K01900/K01966/K00140/K00166/K01899/K00248/K00016/K01946/K01847/K07515/K01895/K09699	13
ko04512	ECM-receptor interaction	13/572	22/2088	0.00167974	0.0175516	0.0155501	K05635/K06241/K06236/K05636/K06238/K04659/K06243/K06237/K05719/K06583/K05637/K06252/K03900	13
ko00620	Pyruvate metabolism	15/572	27/2088	0.00175516	0.0175516	0.0155501	K00382/K00626/K00027/K00029/K00161/K00162/K00026/K00025/K00016/K00049/K01946/K00627/K01895/K00873/K01759	15
ko01210	2-Oxocarboxylic acid metabolism	8/572	11/2088	0.00221546	0.0204504	0.0181184	K00030/K00031/K00826/K14455/K00814/K14454/K01647/K01681	8

## Sheet: HLvsSL_up_regulated_DEG
KEGG functional enrichment results of up-regulated DEGs in the HLvsSL group
ID	Description	GeneRatio	BgRatio	pvalue	p.adjust	qvalue	geneID	Count
ko04216	Ferroptosis	4/68	21/2088	0.00405328	0.243197	0.22613	K00522/K14736/K13624/K05634	4
ko03040	Spliceosome	7/68	86/2088	0.0197831	0.405612	0.377148	K12847/K12884/K12891/K12896/K12893/K11984/K12820	7
ko04540	Gap junction	3/68	21/2088	0.028873	0.405612	0.377148	K07374/K07375/K04632	3
ko04261	Adrenergic signaling in cardiomyocytes	4/68	39/2088	0.0359089	0.405612	0.377148	K04515/K04354/K04632/K04382	4
ko03022	Basal transcription factors	3/68	23/2088	0.0367125	0.405612	0.377148	K03120/K03139/K03121	3
ko04530	Tight junction	5/68	59/2088	0.0405823	0.405612	0.377148	K07374/K04354/K21068/K12791/K04382	5
ko03015	mRNA surveillance pathway	4/68	43/2088	0.0489175	0.405612	0.377148	K00565/K04354/K15542/K04382	4
ko03460	Fanconi anemia pathway	2/68	12/2088	0.0558844	0.405612	0.377148	K10739/K03515	2
ko04010	MAPK signaling pathway	6/68	88/2088	0.0635805	0.405612	0.377148	K21278/K05466/K04381/K04457/K17614/K04411	6
ko04140	Autophagy - animal	5/68	68/2088	0.0676021	0.405612	0.377148	K08270/K14381/K07897/K17889/K04382	5
ko04145	Phagosome	4/68	55/2088	0.101422	0.553213	0.514391	K07374/K07375/K02149/K07897	4
ko04137	Mitophagy - animal	3/68	37/2088	0.117065	0.585324	0.544248	K15590/K14381/K07897	3
ko04512	ECM-receptor interaction	2/68	22/2088	0.159254	0.729998	0.67877	K06251/K05637	2
ko04916	Melanogenesis	2/68	23/2088	0.170925	0.729998	0.67877	K04515/K04632	2
ko04217	Necroptosis	3/68	46/2088	0.187015	0.729998	0.67877	K00522/K04515/K14381	3
ko04912	GnRH signaling pathway	2/68	25/2088	0.194666	0.729998	0.67877	K04515/K04632	2
ko03320	PPAR signaling pathway	2/68	27/2088	0.218807	0.769937	0.715906	K17284/K08762	2
ko04070	Phosphatidylinositol signaling system	2/68	28/2088	0.230981	0.769937	0.715906	K00981/K07756	2
ko04350	TGF-beta signaling pathway	2/68	32/2088	0.279989	0.780652	0.72587	K06825/K04382	2
ko05168	Herpes simplex virus 1 infection	3/68	57/2088	0.283142	0.780652	0.72587	K12891/K12896/K12893	3
ko00564	Glycerophospholipid metabolism	2/68	33/2088	0.292247	0.780652	0.72587	K14156/K00981	2
ko00980	Metabolism of xenobiotics by cytochrome P450	1/68	11/2088	0.305866	0.780652	0.72587	K15680	1
ko03430	Mismatch repair	1/68	11/2088	0.305866	0.780652	0.72587	K10739	1
ko01240	Biosynthesis of cofactors	3/68	62/2088	0.328495	0.780652	0.72587	K00858/K00486/K13248	3
ko04114	Oocyte meiosis	2/68	36/2088	0.32884	0.780652	0.72587	K04515/K04382	2
ko00051	Fructose and mannose metabolism	1/68	14/2088	0.371866	0.780652	0.72587	K01623	1
ko03440	Homologous recombination	1/68	14/2088	0.371866	0.780652	0.72587	K10739	1
ko04144	Endocytosis	4/68	96/2088	0.381993	0.780652	0.72587	K12183/K07897/K12185/K19366	4
ko04510	Focal adhesion	3/68	69/2088	0.391939	0.780652	0.72587	K06251/K05637/K06277	3
ko00030	Pentose phosphate pathway	1/68	16/2088	0.41239	0.780652	0.72587	K01623	1
ko00860	Porphyrin metabolism	1/68	16/2088	0.41239	0.780652	0.72587	K13624	1
ko04136	Autophagy - other	1/68	17/2088	0.431674	0.780652	0.72587	K04382	1
ko04020	Calcium signaling pathway	2/68	45/2088	0.434797	0.780652	0.72587	K04515/K04632	2
ko04910	Insulin signaling pathway	2/68	47/2088	0.457201	0.780652	0.72587	K07189/K06277	2
ko00983	Drug metabolism - other enzymes	1/68	19/2088	0.468391	0.780652	0.72587	K00569	1
ko03030	DNA replication	1/68	19/2088	0.468391	0.780652	0.72587	K10739	1
ko00970	Aminoacyl-tRNA biosynthesis	1/68	22/2088	0.519127	0.798657	0.742611	K01868	1
ko03420	Nucleotide excision repair	1/68	22/2088	0.519127	0.798657	0.742611	K10739	1
ko04115	p53 signaling pathway	1/68	22/2088	0.519127	0.798657	0.742611	K10143	1
ko03250	Viral life cycle - HIV-1	1/68	24/2088	0.550268	0.807264	0.750614	K12183	1
ko00380	Tryptophan metabolism	1/68	25/2088	0.565085	0.807264	0.750614	K00486	1
ko04012	ErbB signaling pathway	1/68	25/2088	0.565085	0.807264	0.750614	K04515	1
ko04150	mTOR signaling pathway	2/68	61/2088	0.598722	0.835426	0.776799	K08270/K02149	2
ko00010	Glycolysis / Gluconeogenesis	1/68	29/2088	0.619691	0.845034	0.785733	K01623	1
ko04080	Neuroactive ligand-receptor interaction	1/68	33/2088	0.66753	0.849374	0.789769	K04234	1
ko04270	Vascular smooth muscle contraction	1/68	33/2088	0.66753	0.849374	0.789769	K04632	1
ko05132	Salmonella infection	3/68	108/2088	0.694267	0.849374	0.789769	K07374/K07375/K07897	3
ko03050	Proteasome	1/68	37/2088	0.709428	0.849374	0.789769	K06693	1
ko04120	Ubiquitin mediated proteolysis	2/68	76/2088	0.718252	0.849374	0.789769	K20217/K10143	2
ko01230	Biosynthesis of amino acids	1/68	40/2088	0.737395	0.849374	0.789769	K01623	1
ko04068	FoxO signaling pathway	1/68	43/2088	0.762706	0.849374	0.789769	K04411	1
ko04218	Cellular senescence	1/68	44/2088	0.770597	0.849374	0.789769	K14381	1
ko04371	Apelin signaling pathway	1/68	44/2088	0.770597	0.849374	0.789769	K11831	1
ko03008	Ribosome biogenesis in eukaryotes	1/68	45/2088	0.778228	0.849374	0.789769	K14574	1
ko04210	Apoptosis	1/68	46/2088	0.78561	0.849374	0.789769	K07374	1
ko04310	Wnt signaling pathway	1/68	47/2088	0.792749	0.849374	0.789769	K04515	1
ko01200	Carbon metabolism	1/68	67/2088	0.8951	0.942211	0.876091	K01623	1
ko00190	Oxidative phosphorylation	1/68	89/2088	0.950793	0.955648	0.888585	K02149	1
ko03010	Ribosome	1/68	90/2088	0.952467	0.955648	0.888585	K02891	1
ko04141	Protein processing in endoplasmic reticulum	1/68	92/2088	0.955648	0.955648	0.888585	K09508	1

## Sheet: HLvsSL_down_regulated_DEG
KEGG functional enrichment results of down-regulated DEGs in the HLvsSL group
ID	Description	GeneRatio	BgRatio	pvalue	p.adjust	qvalue	geneID	Count
ko03008	Ribosome biogenesis in eukaryotes	17/179	45/2088	4.5467e-08	4.8195e-06	4.73814e-06	K14564/K11131/K07179/K14521/K14561/K03264/K11128/K14544/K14558/K14569/K14555/K14573/K14565/K14567/K14552/K14557/K14563	17
ko00970	Aminoacyl-tRNA biosynthesis	10/179	22/2088	4.36907e-06	0.000231561	0.000227652	K01893/K01868/K01889/K01872/K01870/K01873/K02435/K01890/K01874/K01869	10

## Sheet: HMvsSM_up_regulated_DEG
KEGG functional enrichment results of up-regulated DEGs in the HMvsSM group
ID	Description	GeneRatio	BgRatio	pvalue	p.adjust	qvalue	geneID	Count
ko00190	Oxidative phosphorylation	66/163	89/2088	1.78108e-59	1.38924e-57	1.25613e-57	K02132/K00414/K02133/K00415/K03935/K00234/K02259/K03942/K03954/K00413/K03953/K00411/K02136/K02127/K03936/K03943/K03940/K03962/K02128/K03941/K02264/K02263/K03965/K03961/K03966/K03964/K03952/K03955/K03948/K03937/K03960/K02134/K03956/K02138/K11351/K02131/K11352/K11353/K03946/K02265/K02266/K02140/K03968/K03939/K00419/K02267/K00416/K02260/K00417/K03963/K02129/K02270/K02271/K03950/K03944/K02268/K03959/…	66
ko04260	Cardiac muscle contraction	21/163	36/2088	3.18934e-15	1.24384e-13	1.12466e-13	K00414/K00415/K00413/K00411/K02264/K02263/K02265/K02266/K00419/K02267/K00416/K00417/K02270/K02271/K02268/K00418/K02272/K00420/K12041/K02256/K12314	21
ko01200	Carbon metabolism	23/163	67/2088	2.01133e-10	5.22947e-09	4.7284e-09	K01810/K00382/K00626/K00027/K00281/K00161/K00658/K03841/K01623/K14455/K01679/K00234/K00030/K00162/K01899/K00026/K00134/K00025/K11517/K01803/K01847/K00627/K01681	23
ko00020	Citrate cycle (TCA cycle)	12/163	21/2088	5.4914e-09	1.07082e-07	9.68221e-08	K00382/K00161/K00658/K01679/K00234/K00030/K00162/K01899/K00026/K00025/K00627/K01681	12
ko00620	Pyruvate metabolism	10/163	27/2088	1.68708e-05	0.000263184	0.000237967	K00382/K00626/K00027/K00161/K01679/K00102/K00162/K00026/K00025/K00627	10
ko00010	Glycolysis / Gluconeogenesis	10/163	29/2088	3.48924e-05	0.000453601	0.000410139	K01810/K00382/K00161/K03841/K01623/K00162/K00134/K01803/K01084/K00627	10
ko00630	Glyoxylate and dicarboxylate metabolism	8/163	20/2088	6.51359e-05	0.0007258	0.000656256	K00382/K00626/K00281/K00026/K00025/K11517/K01847/K01681	8

## Sheet: HMvsSM_down_regulated_DEG
KEGG functional enrichment results of down-regulated DEGs in the HMvsSM group
ID	Description	GeneRatio	BgRatio	pvalue	p.adjust	qvalue	geneID	Count
ko03008	Ribosome biogenesis in eukaryotes	17/141	45/2088	1.06073e-09	1.06073e-07	1.04957e-07	K11131/K14549/K07179/K14521/K14561/K03264/K14544/K14558/K14569/K14555/K14573/K14565/K14567/K14552/K14557/K14559/K14563	17

## Sheet: SLvsSM_up_regulated_DEG
KEGG functional enrichment results of up-regulated DEGs in the SLvsSM group
ID	Description	GeneRatio	BgRatio	pvalue	p.adjust	qvalue	geneID	Count
ko04141	Protein processing in endoplasmic reticulum	46/484	92/2088	8.30241e-09	9.63079e-07	6.37975e-07	K10956/K02159/K08056/K09487/K09486/K08288/K12275/K09518/K09584/K09582/K10085/K13984/K13999/K07151/K10082/K14027/K10950/K13249/K09517/K13989/K11519/K14009/K09540/K13250/K12668/K14007/K13251/K05546/K01228/K01230/K05638/K12666/K14005/K14026/K14006/K08057/K09490/K09523/K14010/K12667/K14000/K09580/K10601/K10084/K14008/K08054	46
ko04142	Lysosome	32/484	63/2088	1.1404e-06	5.6795e-05	3.76228e-05	K01369/K01134/K12373/K01136/K01275/K08568/K01206/K14410/K01135/K02154/K01368/K01371/K14379/K01365/K13443/K12392/K12316/K12311/K13289/K04646/K12382/K12305/K01382/K12391/K01074/K01195/K03662/K12390/K12309/K01363/K01379/K12393	32
ko04146	Peroxisome	26/484	47/2088	1.46884e-06	5.6795e-05	3.76228e-05	K08726/K00308/K05677/K12663/K11517/K00273/K13239/K13349/K11147/K13279/K13273/K11187/K13347/K12405/K13237/K00232/K08746/K07514/K00106/K08764/K00031/K00477/K01897/K03781/K00830/K13348	26
ko00260	Glycine, serine and threonine metabolism	17/484	25/2088	2.06682e-06	5.99377e-05	3.97047e-05	K00613/K14085/K00281/K00274/K00827/K00600/K00058/K00049/K00273/K00544/K00542/K00552/K02437/K00605/K00830/K00643/K01758	17
ko00330	Arginine and proline metabolism	18/484	28/2088	3.49286e-06	7.02504e-05	4.65361e-05	K00128/K00613/K14085/K00149/K00657/K00274/K00819/K01581/K11182/K00273/K01480/K00542/K00286/K18123/K01476/K00294/K08660/K12259	18
ko00340	Histidine metabolism	10/484	11/2088	3.63364e-06	7.02504e-05	4.65361e-05	K00128/K14085/K00149/K00274/K01468/K13990/K11182/K01745/K01712/K08660	10
ko01040	Biosynthesis of unsaturated fatty acids	11/484	13/2088	4.64396e-06	7.69571e-05	5.09788e-05	K10226/K10224/K10703/K01068/K10251/K10244/K12405/K10205/K00232/K08764/K10247	11
ko00510	N-Glycan biosynthesis	16/484	24/2088	6.25189e-06	9.06525e-05	6.00511e-05	K00726/K00736/K00729/K03850/K07151/K03847/K03842/K12668/K05546/K01228/K01230/K12666/K07968/K12667/K03843/K07966	16
ko00513	Various types of N-glycan biosynthesis	13/484	18/2088	1.29469e-05	0.000158828	0.000105212	K00726/K00736/K12373/K07151/K03847/K03842/K12668/K01230/K12666/K07968/K12667/K03843/K07966	13
ko00380	Tryptophan metabolism	16/484	25/2088	1.3692e-05	0.000158828	0.000105212	K00128/K14085/K00149/K03334/K00562/K00816/K00825/K00274/K03392/K11182/K00486/K00453/K00452/K00626/K07514/K03781	16
ko00100	Steroid biosynthesis	10/484	13/2088	5.94381e-05	0.000612311	0.000405614	K05917/K01824/K07750/K00227/K01852/K00801/K09828/K07419/K00637/K00213	10
ko00670	One carbon pool by folate	9/484	11/2088	6.33425e-05	0.000612311	0.000405614	K00288/K00602/K00600/K13990/K00287/K11787/K01934/K00289/K00605	9
ko00561	Glycerolipid metabolism	13/484	20/2088	7.31848e-05	0.000653034	0.00043259	K13506/K00128/K14085/K00149/K22283/K14075/K00002/K00629/K25824/K11155/K14457/K00864/K01080	13
ko01230	Biosynthesis of amino acids	20/484	40/2088	0.000168425	0.00139553	0.00092444	K01953/K12406/K01689/K00600/K01940/K00058/K14677/K00611/K00616/K00286/K01948/K00789/K11067/K00948/K01476/K00031/K00615/K01758/K01623/K01755	20
ko00790	Folate biosynthesis	8/484	10/2088	0.000227758	0.00176133	0.00116676	K01307/K01495/K00357/K00072/K00287/K20967/K15376/K01077	8
ko01240	Biosynthesis of cofactors	27/484	62/2088	0.000250558	0.00181655	0.00120334	K00288/K00128/K00858/K00699/K00600/K01749/K00486/K01307/K00457/K01495/K00453/K01599/K00002/K00452/K01053/K00072/K05357/K00287/K00789/K20967/K15376/K11204/K00228/K01195/K00643/K01077/K00012	27
ko04060	Cytokine-cytokine receptor interaction	18/484	36/2088	0.000359173	0.00245082	0.0016235	K05168/K05136/K24476/K04386/K05055/K04738/K05496/K21283/K04662/K22688/K05162/K05143/K05164/K05132/K05077/K05131/K12671/K05060	18
ko01212	Fatty acid metabolism	15/484	28/2088	0.000434139	0.00279778	0.00185334	K09478/K10226/K10224/K10703/K10251/K10244/K00626/K12405/K10205/K00232/K07514/K08764/K01074/K01897/K10247	15
ko00600	Sphingolipid metabolism	11/484	18/2088	0.000592396	0.00361673	0.00239584	K01019/K00654/K01441/K01134/K04711/K12373/K12382/K24622/K12309/K01080/K04715	11
ko00520	Amino sugar and nucleotide sugar metabolism	14/484	26/2088	0.000633046	0.00367167	0.00243223	K01639/K05304/K01836/K12373/K01183/K01784/K00849/K00621/K01787/K21749/K00884/K00976/K18674/K00012	14
ko00830	Retinol metabolism	9/484	14/2088	0.00116199	0.00641859	0.00425188	K11151/K00699/K07424/K11149/K11154/K11147/K13951/K11155/K09516	9
ko03060	Protein export	10/484	17/2088	0.00160979	0.00848798	0.00562271	K10956/K12275/K09540/K12272/K12948/K13280/K12946/K12947/K13431/K09490	10
ko00350	Tyrosine metabolism	9/484	15/2088	0.00231481	0.0116747	0.00773369	K00545/K03334/K00274/K00457/K00505/K01800/K07253/K13951/K00451	9
ko00220	Arginine biosynthesis	8/484	13/2088	0.00331471	0.0160211	0.0106129	K01940/K14677/K00611/K01948/K11067/K00261/K01476/K01755	8
ko03320	PPAR signaling pathway	13/484	27/2088	0.00369113	0.0165807	0.0109836	K10226/K08761/K08757/K09025/K00488/K00232/K08746/K00864/K07514/K08764/K01596/K01897/K08530	13
ko00564	Glycerophospholipid metabolism	15/484	33/2088	0.00371637	0.0165807	0.0109836	K13506/K00994/K00006/K14156/K00650/K01047/K06130/K01613/K00629/K16860/K08730/K00967/K00894/K01080/K13512	15
ko00030	Pentose phosphate pathway	9/484	16/2088	0.0042191	0.0174791	0.0115787	K01619/K01057/K03841/K00616/K01053/K00948/K13937/K00615/K01623	9
ko00860	Porphyrin metabolism	9/484	16/2088	0.0042191	0.0174791	0.0115787	K00699/K01749/K01599/K05901/K13624/K00510/K00228/K01195/K00643	9
ko00980	Metabolism of xenobiotics by cytochrome P450	7/484	11/2088	0.00471306	0.0188523	0.0124883	K00699/K01253/K15680/K00799/K04097/K13951/K07416	7
ko01200	Carbon metabolism	25/484	67/2088	0.00574033	0.022196	0.0147033	K12406/K00281/K01689/K00600/K00058/K11517/K01057/K03841/K00616/K01053/K02437/K01948/K00626/K00164/K00605/K00232/K00948/K00261/K13937/K01900/K00031/K00615/K03781/K00830/K01623	25
ko00250	Alanine, aspartate and glutamate metabolism	9/484	17/2088	0.00715458	0.026772	0.0177346	K01953/K03334/K00827/K01940/K01948/K00261/K00830/K00294/K01755	9
ko00630	Glyoxylate and dicarboxylate metabolism	10/484	20/2088	0.00771499	0.0271194	0.0179647	K00281/K00600/K11517/K00049/K18123/K02437/K00626/K00605/K03781/K00830	10
ko01250	Biosynthesis of nucleotide sugars	10/484	20/2088	0.00771499	0.0271194	0.0179647	K05304/K01836/K01784/K00849/K00621/K21749/K00884/K00976/K18674/K00012	10
ko00410	beta-Alanine metabolism	8/484	15/2088	0.0106081	0.0341816	0.022643	K00128/K14085/K00149/K00207/K00232/K07514/K08660/K12259	8
ko00500	Starch and sucrose metabolism	8/484	15/2088	0.0106081	0.0341816	0.022643	K01176/K12316/K00688/K12317/K00700/K00693/K05349/K01084	8
ko00565	Ether lipid metabolism	8/484	15/2088	0.0106081	0.0341816	0.022643	K01019/K00994/K01047/K01062/K16860/K01122/K01080/K13512	8
ko04216	Ferroptosis	10/484	21/2088	0.0117405	0.036808	0.0243828	K14736/K00657/K13162/K14685/K00522/K13624/K00510/K11204/K01897/K06519	10
ko00982	Drug metabolism - cytochrome P450	6/484	10/2088	0.0133332	0.0407015	0.0269619	K00485/K00699/K00274/K00799/K04097/K13951	6
ko00052	Galactose metabolism	7/484	13/2088	0.0158008	0.0469972	0.0311325	K01784/K00849/K12316/K12317/K01084/K12309/K07966	7

## Sheet: SLvsSM_down_regulated_DEG
KEGG functional enrichment results of down-regulated DEGs in the SLvsSM group
ID	Description	GeneRatio	BgRatio	pvalue	p.adjust	qvalue	geneID	Count
ko04020	Calcium signaling pathway	27/391	45/2088	6.35227e-10	7.36863e-08	5.75047e-08	K05853/K04515/K04961/K07190/K05219/K20858/K04857/K23445/K00871/K15041/K15040/K05863/K13242/K05865/K12042/K00907/K18196/K04348/K16059/K05089/K00911/K23468/K04262/K05857/K08044/K04248/K05858	27
ko03050	Proteasome	23/391	37/2088	4.77612e-09	2.77015e-07	2.16182e-07	K03036/K03035/K03061/K03039/K03064/K03063/K03065/K06691/K03037/K03029/K03038/K03031/K02739/K02726/K02736/K02730/K02732/K02731/K06699/K03032/K03028/K03062/K03033	23
ko04261	Adrenergic signaling in cardiomyocytes	23/391	39/2088	2.02721e-08	7.83856e-07	6.11721e-07	K05853/K04515/K04354/K04848/K04857/K08050/K04866/K10375/K08014/K09290/K05865/K06269/K12750/K01540/K04845/K04167/K09048/K04862/K08044/K04456/K05858/K01539/K12314	23
ko04510	Focal adhesion	29/391	69/2088	4.46083e-06	0.000129364	0.000100956	K05635/K17388/K06236/K12757/K06269/K12755/K12758/K12958/K12959/K00907/K12756/K05700/K05636/K06238/K04659/K06243/K06237/K04437/K04366/K05719/K05089/K16060/K06583/K05637/K04368/K06252/K04456/K03900/K05692	29
ko04512	ECM-receptor interaction	13/391	22/2088	2.78611e-05	0.000646378	0.000504433	K05635/K06236/K05636/K06238/K06265/K04659/K06243/K06237/K05719/K06583/K05637/K06252/K03900	13
ko04371	Apelin signaling pathway	19/391	44/2088	0.00013755	0.0026593	0.00207532	K10435/K04961/K07199/K04454/K13242/K12750/K00907/K04548/K04500/K04366/K09262/K07200/K04368/K08044/K04456/K05858/K11831/K06827/K12313	19
ko04260	Cardiac muscle contraction	16/391	36/2088	0.000314173	0.0052063	0.00406299	K05853/K04857/K23445/K04866/K10375/K00413/K09290/K05865/K00411/K12750/K02266/K02272/K01540/K04862/K01539/K12314	16
ko04270	Vascular smooth muscle contraction	15/391	33/2088	0.000359492	0.00521263	0.00406794	K10352/K05227/K17388/K04857/K06269/K12755/K12333/K12751/K00907/K04366/K07376/K04368/K08044/K05858/K12313	15
ko00010	Glycolysis / Gluconeogenesis	12/391	29/2088	0.00374128	0.0482209	0.0376316	K00161/K03841/K01623/K00162/K00134/K01803/K00850/K00844/K00627/K01895/K00873/K01689	12
ko04080	Neuroactive ligand-receptor interaction	13/391	33/2088	0.00428854	0.0497471	0.0388226	K05227/K04138/K05219/K04816/K04210/K01319/K12333/K04167/K04803/K08398/K04262/K04248/K04812	13
