# Supplementary material for: Comparative transcriptomic analysis delineates adaptation strategies of Rana kukunoris toward cold stress on the Qinghai-Tibet Plateau
Source: BMC Genomics. 2024 Apr 12;25:363. doi: 10.1186/s12864-024-10248-8 (PMC11015565; doi:10.1186/s12864-024-10248-8)
Supplement: Supplementary file 7 — Supplementary Material 7 [file 12864_2024_10248_MOESM7_ESM.xls]

## Sheet: HLvsHM_down_regulated_DEG
GO functional enrichment results of down-regulated DEGs in the HLvsHM group
ID	Description	GeneRatio	BgRatio	pvalue	p.adjust	qvalue	geneID	Count	Type
GO:0006099	tricarboxylic acid cycle	18/503	24/2126	1.31462e-07	2.52407e-05	2.42167e-05	XP_040197181.1/XP_040199024.1/WG23746/XP_040198393.1/XP_040194156.1/XP_040188211.1/XP_040188295.1/XP_040178964.1/XP_040215023.1/XP_040195055.1/XP_040191432.1/XP_040192789.1/XP_040182987.1/XP_040207155.1/XP_040201970.1/XP_040197062.1/XP_040215395.1/Q6P4J7	18	Biological process
GO:0060048	cardiac muscle contraction	10/503	10/2126	5.13042e-07	4.92521e-05	4.72539e-05	XP_040186966.1/XP_040186967.1/XP_040213379.1/XP_040214600.1/XP_040213382.1/XP_040183860.1/XP_040187734.1/XP_040206085.1/XP_040193661.1/XP_040210384.1	10	Biological process
GO:0006936	muscle contraction	12/503	14/2126	1.56218e-06	9.99794e-05	9.59233e-05	XP_040189933.1/XP_040186808.1/XP_040186809.1/XP_040184402.1/XP_040189931.1/XP_040184393.1/XP_040184398.1/XP_040213379.1/XP_040213382.1/XP_040193661.1/XP_040185855.1/XP_040184742.1	12	Biological process
GO:0006511	ubiquitin-dependent protein catabolic process	27/503	62/2126	0.000360972	0.0173266	0.0166237	XP_040182661.1/XP_040187536.1/XP_040203297.1/XP_040199422.1/XP_040194739.1/XP_040184373.1/XP_040197365.1/XP_040187202.1/XP_040202656.1/XP_040209183.1/XP_040188079.1/XP_040187527.1/XP_040204733.1/XP_040215603.1/XP_040198966.1/XP_040204186.1/XP_040209089.1/XP_040183888.1/XP_040212237.1/XP_040187404.1/XP_040212238.1/XP_040208636.1/Q6DJ44/A0A6I8SJL1/F6VCY8/Q66JK8/Q28H26	27	Biological process
GO:0006096	glycolytic process	10/503	15/2126	0.000471082	0.0180895	0.0173556	XP_040216711.1/XP_040201960.1/XP_040194443.1/XP_040179796.1/XP_040212087.1/XP_040217125.1/XP_040217101.1/XP_040201970.1/XP_040218120.1/XP_040202908.1	10	Biological process
GO:0007517	muscle organ development	8/503	11/2126	0.00077365	0.0247568	0.0237524	XP_040212046.1/XP_040200141.1/XP_040192831.1/XP_040190837.1/XP_040208567.1/XP_040188954.1/XP_040208569.1/XP_040205368.1	8	Biological process
GO:0005739	mitochondrion	74/555	173/2277	2.29706e-08	3.0971e-06	2.85557e-06	XP_040199483.1/XP_040196518.1/XP_040197181.1/XP_040199024.1/XP_040204643.1/XP_040209062.1/XP_040192213.1/XP_040201832.1/XP_040189438.1/XP_040198393.1/XP_040197400.1/XP_040196965.1/XP_040187693.1/XP_040216609.1/XP_040194156.1/XP_040206120.1/XP_040200154.1/XP_040188211.1/XP_040188295.1/XP_040185227.1/XP_040188125.1/XP_040188282.1/XP_040194142.1/XP_040178964.1/XP_040197365.1/XP_040189740.1/XP_040215…	74	Cellular component
GO:0005743	mitochondrial inner membrane	32/555	55/2277	6.17309e-08	3.0971e-06	2.85557e-06	XP_040192213.1/WG23746/XP_040214113.1/XP_040196965.1/XP_040187693.1/XP_040200154.1/XP_040188125.1/XP_040188282.1/XP_040176839.1/XP_040195055.1/XP_040190064.1/XP_040191432.1/XP_040192789.1/XP_040182987.1/XP_040207625.1/XP_040190807.1/XP_040209902.1/XP_040176937.1/XP_040213690.1/XP_040182982.1/XP_040197723.1/XP_040213871.1/XP_040186033.1/XP_040204145.1/XP_040204994.1/XP_040202775.1/XP_040213230.1/X…	32	Cellular component
GO:0000502	proteasome complex	17/555	21/2277	6.78198e-08	3.0971e-06	2.85557e-06	XP_040199422.1/XP_040188969.1/XP_040193388.1/XP_040184171.1/XP_040187202.1/XP_040215110.1/XP_040213806.1/WG16456/XP_040185484.1/XP_040188079.1/XP_040208231.1/WG12532/XP_040205709.1/XP_040212601.1/XP_040187404.1/XP_040209978.1/XP_040208636.1	17	Cellular component
GO:0022624	proteasome accessory complex	14/555	16/2277	1.66959e-07	5.71834e-06	5.27238e-06	XP_040187536.1/XP_040187699.1/XP_040199422.1/XP_040184373.1/XP_040188969.1/XP_040183093.1/XP_040184171.1/XP_040215110.1/XP_040213806.1/XP_040179224.1/XP_040205647.1/XP_040205709.1/XP_040212601.1/XP_040187404.1	14	Cellular component
GO:0005759	mitochondrial matrix	23/555	35/2277	2.15377e-07	5.90133e-06	5.4411e-06	XP_040199483.1/XP_040204643.1/XP_040197400.1/XP_040196965.1/XP_040216609.1/XP_040182298.1/XP_040185227.1/XP_040179196.1/XP_040194142.1/XP_040189740.1/XP_040207828.1/XP_040192789.1/XP_040205962.1/XP_040206845.1/XP_040202523.1/XP_040202574.1/XP_040197062.1/XP_040204363.1/XP_040194288.1/XP_040189289.1/XP_040213230.1/XP_040198241.1/Q6P7K1	23	Cellular component
GO:0016460	myosin II complex	11/555	12/2277	1.56554e-06	3.57464e-05	3.29587e-05	XP_040212853.1/XP_040186808.1/XP_040186809.1/XP_040213379.1/XP_040209957.1/XP_040186462.1/XP_040213382.1/XP_040187734.1/XP_040187067.1/XP_040185855.1/XP_040210384.1	11	Cellular component
GO:0030016	myofibril	10/555	11/2277	5.98098e-06	0.000117056	0.000107927	XP_040212853.1/XP_040186808.1/XP_040186809.1/XP_040213379.1/XP_040186462.1/XP_040213382.1/XP_040188079.1/XP_040185855.1/XP_040195598.1/XP_040210384.1	10	Cellular component
GO:0030018	Z disc	17/555	31/2277	0.000238966	0.00409229	0.00377314	XP_040214064.1/XP_040190866.1/XP_040211423.1/XP_040192831.1/XP_040210862.1/XP_040183860.1/XP_040185907.1/XP_040176603.1/XP_040218189.1/XP_040199168.1/XP_040188954.1/XP_040212896.1/WG06777/XP_040184742.1/XP_040190158.1/XP_040212237.1/XP_040212238.1	17	Cellular component
GO:0005839	proteasome core complex	8/555	11/2277	0.000961923	0.0146426	0.0135007	XP_040209183.1/XP_040188325.1/XP_040188079.1/XP_040206990.1/XP_040193247.1/XP_040202838.1/XP_040187527.1/Q66JK8	8	Cellular component
GO:0005509	calcium ion binding	30/512	61/2027	3.71355e-05	0.0039735	0.00379173	XP_040212178.1/XP_040212179.1/XP_040201059.1/XP_040204328.1/WG06300/XP_040198909.1/XP_040213379.1/XP_040214600.1/XP_040209957.1/XP_040186462.1/XP_040186179.1/XP_040213382.1/XP_040190871.1/XP_040187734.1/XP_040206085.1/XP_040212733.1/XP_040194351.1/XP_040213690.1/XP_040215376.1/XP_040185907.1/XP_040213871.1/XP_040202012.1/XP_040218189.1/XP_040187309.1/WG07681/XP_040196487.1/LLE0001135.1/XP_0401906…	30	Molecular function
GO:0051015	actin filament binding	24/512	48/2027	0.000164195	0.00878445	0.0083826	XP_040212853.1/XP_040198997.1/XP_040198636.1/XP_040189933.1/XP_040186808.1/XP_040190866.1/XP_040186809.1/XP_040189931.1/XP_040198991.1/XP_040214600.1/XP_040178981.1/XP_040188137.1/XP_040212348.1/XP_040187734.1/XP_040206085.1/XP_040187067.1/WG21663/XP_040185855.1/WG01334/XP_040176603.1/XP_040199168.1/XP_040184742.1/XP_040182371.1/XP_040210384.1	24	Molecular function
GO:0042802	identical protein binding	54/512	149/2027	0.00130062	0.040363	0.0385166	XP_040193251.1/XP_040198997.1/XP_040199905.1/XP_040189933.1/XP_040176359.1/XP_040182275.1/XP_040201960.1/XP_040209922.1/XP_040213192.1/XP_040216609.1/XP_040208562.1/XP_040202401.1/XP_040211423.1/XP_040212087.1/XP_040188969.1/XP_040215509.1/XP_040189740.1/XP_040186966.1/XP_040186967.1/XP_040184171.1/XP_040217125.1/XP_040189931.1/XP_040205962.1/XP_040198991.1/XP_040178981.1/XP_040183860.1/XP_040196…	54	Molecular function
GO:0005516	calmodulin binding	17/512	34/2027	0.0015089	0.040363	0.0385166	XP_040182661.1/XP_040212853.1/XP_040198636.1/XP_040176359.1/XP_040185440.1/XP_040186808.1/XP_040214664.1/XP_040186809.1/XP_040185907.1/XP_040187067.1/XP_040185855.1/XP_040218189.1/XP_040193467.1/XP_040216871.1/XP_040178812.1/XP_040210384.1/XP_040205546.1	17	Molecular function

## Sheet: HLvsHM_up_regulated_DEG
GO functional enrichment results of up-regulated DEGs in the HLvsHM group
ID	Description	GeneRatio	BgRatio	pvalue	p.adjust	qvalue	geneID	Count	Type
GO:0006890	retrograde vesicle-mediated transport, Golgi to endoplasmic reticulum	8/315	14/2126	0.000283378	0.0493077	0.0493077	XP_040212756.1/XP_040196682.1/XP_040200315.1/XP_040176856.1/XP_040181840.1/XP_040215457.1/XP_040181425.1/XP_040215608.1	8	Biological process
GO:0016021	integral component of membrane	86/340	282/2277	5.58384e-13	6.9798e-11	6.34794e-11	XP_040188048.1/XP_040182400.1/XP_040216932.1/WG12762/XP_040210355.1/XP_040184352.1/XP_040206695.1/WG22964/XP_040212756.1/XP_040195026.1/XP_040182365.1/XP_040199928.1/XP_040200531.1/XP_040215924.1/XP_040196709.1/XP_040192989.1/XP_040209610.1/XP_040215464.1/XP_040200314.1/XP_040187665.1/XP_040201928.1/XP_040202390.1/XP_040210837.1/XP_040190338.1/XP_040205087.1/XP_040204618.1/XP_040192134.1/XP_04020…	86	Cellular component
GO:0005789	endoplasmic reticulum membrane	40/340	134/2277	4.0919e-06	0.000255744	0.000232592	XP_040182400.1/XP_040210355.1/XP_040184352.1/XP_040207590.1/XP_040200179.1/XP_040181379.1/XP_040212756.1/XP_040195026.1/XP_040200315.1/XP_040190966.1/XP_040200531.1/XP_040209610.1/XP_040200314.1/XP_040194216.1/XP_040187665.1/XP_040202390.1/XP_040210837.1/XP_040205087.1/XP_040189659.1/XP_040193752.1/XP_040205167.1/XP_040215457.1/XP_040207210.1/XP_040188762.1/XP_040216344.1/XP_040216001.1/XP_040185…	40	Cellular component
GO:0005615	extracellular space	18/340	49/2277	0.000119415	0.00497564	0.00452521	XP_040215841.1/XP_040200315.1/XP_040207631.1/XP_040213029.1/XP_040189865.1/XP_040204690.1/XP_040199675.1/XP_040204697.1/XP_040194188.1/XP_040207210.1/XP_040204701.1/XP_040204700.1/XP_040204691.1/XP_040204692.1/XP_040204687.1/XP_040206491.1/XP_040200218.1/XP_040179265.1	18	Cellular component
GO:0001726	ruffle	8/340	14/2277	0.000300767	0.00939896	0.00854811	XP_040207128.1/XP_040189309.1/XP_040215625.1/XP_040192233.1/XP_040205916.1/XP_040206491.1/XP_040209982.1/XP_040197193.1	8	Cellular component
GO:0005783	endoplasmic reticulum	35/340	137/2277	0.000560305	0.0140076	0.0127396	XP_040182400.1/XP_040207590.1/XP_040200179.1/XP_040215676.1/XP_040212756.1/XP_040190966.1/XP_040209610.1/XP_040200314.1/XP_040215281.1/XP_040214286.1/XP_040202390.1/XP_040210837.1/XP_040206135.1/XP_040189659.1/XP_040198857.1/XP_040215568.1/XP_040201382.1/XP_040194188.1/XP_040193073.1/XP_040205167.1/XP_040181840.1/XP_040196420.1/XP_040208977.1/XP_040215457.1/XP_040217997.1/XP_040216344.1/XP_040199…	35	Cellular component

## Sheet: HLvsSL_down_regulated_DEG
GO functional enrichment results of down-regulated DEGs in the HLvsSL group
ID	Description	GeneRatio	BgRatio	pvalue	p.adjust	qvalue	geneID	Count	Type
GO:0006325	chromatin organization	7/129	35/2126	0.00414098	0.484494	0.484494	XP_040192808.1/XP_040178722.1/XP_040186037.1/XP_040199420.1/XP_040180019.1/XP_040210205.1/XP_040186701.1	7	Biological process
GO:0045727	positive regulation of translation	3/129	11/2126	0.0251421	0.911015	0.911015	XP_040184034.1/XP_040205087.1/XP_040179258.1	3	Biological process
GO:0001666	response to hypoxia	3/129	13/2126	0.0398769	0.911015	0.911015	XP_040176359.1/XP_040188114.1/XP_040193996.1	3	Biological process
GO:0016192	vesicle-mediated transport	6/129	44/2126	0.0468215	0.911015	0.911015	XP_040209891.1/XP_040180219.1/XP_040188114.1/XP_040196014.1/XP_040205681.1/Q28GD2	6	Biological process
GO:0005730	nucleolus	15/142	95/2277	0.000580867	0.0528589	0.0528589	XP_040194156.1/XP_040210757.1/XP_040213657.1/XP_040184034.1/XP_040187419.1/XP_040194145.1/XP_040185542.1/XP_040195384.1/XP_040186037.1/XP_040208033.1/XP_040196851.1/XP_040196850.1/XP_040204529.1/XP_040183550.1/XP_040183131.1	15	Cellular component
GO:0043209	myelin sheath	3/142	13/2277	0.0428012	0.947618	0.947618	XP_040194156.1/XP_040209891.1/XP_040180219.1	3	Cellular component
GO:0042393	histone binding	5/124	22/2027	0.00895915	0.403024	0.401609	XP_040183819.1/XP_040193773.1/XP_040199420.1/XP_040180019.1/XP_040186701.1	5	Molecular function
GO:0000049	tRNA binding	4/124	15/2027	0.0107473	0.403024	0.401609	XP_040202423.1/XP_040184034.1/XP_040196851.1/XP_040196850.1	4	Molecular function
GO:0003676	nucleic acid binding	3/124	14/2027	0.049536	0.9288	0.925541	XP_040193462.1/WG07792/XP_040184033.1	3	Molecular function
GO:0043531	ADP binding	3/124	14/2027	0.049536	0.9288	0.925541	XP_040187067.1/XP_040205762.1/XP_040178711.1	3	Molecular function

## Sheet: HLvsSL_up_regulated_DEG
GO functional enrichment results of up-regulated DEGs in the HLvsSL group
ID	Description	GeneRatio	BgRatio	pvalue	p.adjust	qvalue	geneID	Count	Type
GO:0008380	RNA splicing	9/75	64/2126	0.000299394	0.028143	0.0264727	XP_040186827.1/XP_040201906.1/XP_040206706.1/XP_040178046.1/XP_040191117.1/XP_040206553.1/XP_040186563.1/XP_040186559.1/XP_040206846.1	9	Biological process
GO:0006397	mRNA processing	7/75	63/2126	0.00580361	0.27277	0.256581	XP_040201906.1/XP_040178046.1/XP_040191117.1/XP_040206553.1/XP_040186563.1/XP_040186559.1/XP_040206846.1	7	Biological process
GO:0007420	brain development	4/75	26/2126	0.0118462	0.31558	0.29685	XP_040207593.1/XP_040207594.1/XP_040185209.1/XP_040210227.1	4	Biological process
GO:0030308	negative regulation of cell growth	3/75	16/2126	0.0169634	0.31558	0.29685	XP_040207593.1/XP_040207594.1/XP_040214872.1	3	Biological process
GO:0016579	protein deubiquitination	3/75	17/2126	0.0200844	0.31558	0.29685	XP_040194739.1/XP_040201906.1/A0A803J426	3	Biological process
GO:0007017	microtubule-based process	3/75	18/2126	0.0235007	0.31558	0.29685	XP_040197094.1/XP_040214079.1/XP_040177660.1	3	Biological process
GO:0043123	positive regulation of I-kappaB kinase/NF-kappaB signaling	3/75	18/2126	0.0235007	0.31558	0.29685	XP_040189611.1/XP_040188053.1/XP_040191117.1	3	Biological process
GO:0042981	regulation of apoptotic process	3/75	21/2126	0.0355197	0.369059	0.347155	XP_040207593.1/XP_040207594.1/XP_040199955.1	3	Biological process
GO:0000278	mitotic cell cycle	3/75	22/2126	0.0401098	0.369059	0.347155	XP_040217303.1/XP_040177660.1/Q6GLE6	3	Biological process
GO:0071560	cellular response to transforming growth factor beta stimulus	2/75	10/2126	0.0460041	0.369059	0.347155	XP_040188053.1/XP_040201360.1	2	Biological process
GO:0016607	nuclear speck	10/85	90/2277	0.0015214	0.103455	0.103455	XP_040186827.1/XP_040186039.1/XP_040206706.1/XP_040189160.1/XP_040191117.1/XP_040186563.1/XP_040186559.1/XP_040216305.1/XP_040196111.1/XP_040206846.1	10	Cellular component
GO:0003723	RNA binding	15/73	227/2027	0.0127529	0.646436	0.635838	XP_040207593.1/XP_040207594.1/XP_040212087.1/XP_040186039.1/XP_040183896.1/XP_040206706.1/XP_040178046.1/XP_040189160.1/XP_040181148.1/WG25315/XP_040204801.1/XP_040206553.1/XP_040186563.1/XP_040186559.1/XP_040188056.1	15	Molecular function
GO:0004722	protein serine/threonine phosphatase activity	3/73	17/2027	0.0211946	0.646436	0.635838	XP_040200475.1/XP_040188053.1/Q6GLE6	3	Molecular function
GO:0005200	structural constituent of cytoskeleton	3/73	21/2027	0.037409	0.712723	0.701039	XP_040197094.1/XP_040214079.1/XP_040177660.1	3	Molecular function
GO:0045296	cadherin binding	3/73	23/2027	0.0473325	0.712723	0.701039	XP_040207593.1/XP_040207594.1/XP_040212087.1	3	Molecular function

## Sheet: HMvsSM_down_regulated_DEG
GO functional enrichment results of down-regulated DEGs in the HMvsSM group
ID	Description	GeneRatio	BgRatio	pvalue	p.adjust	qvalue	geneID	Count	Type
GO:0006325	chromatin organization	7/116	35/2126	0.00225503	0.290898	0.290898	XP_040199420.1/XP_040192808.1/XP_040186037.1/XP_040184824.1/XP_040193494.1/XP_040210205.1/XP_040200815.1	7	Biological process
GO:0006281	DNA repair	7/116	47/2126	0.0122437	0.782184	0.782184	XP_040194182.1/XP_040205357.1/XP_040214904.1/XP_040181670.1/XP_040215609.1/XP_040206253.1/XP_040209158.1	7	Biological process
GO:0032922	circadian regulation of gene expression	3/116	11/2126	0.0189309	0.782184	0.782184	XP_040197335.1/XP_040210205.1/XP_040200815.1	3	Biological process
GO:0040008	regulation of growth	3/116	12/2126	0.0242538	0.782184	0.782184	XP_040205357.1/XP_040214904.1/XP_040184824.1	3	Biological process
GO:0051726	regulation of cell cycle	4/116	24/2126	0.0383254	0.873463	0.873463	XP_040205357.1/XP_040214904.1/XP_040208033.1/XP_040184824.1	4	Biological process
GO:0006364	rRNA processing	3/116	15/2126	0.0445312	0.873463	0.873463	XP_040194145.1/XP_040182723.1/XP_040195384.1	3	Biological process
GO:0005730	nucleolus	11/119	95/2277	0.00924519	0.487193	0.484344	XP_040184034.1/XP_040187419.1/XP_040194145.1/XP_040182723.1/XP_040195384.1/XP_040186037.1/XP_040208033.1/XP_040184824.1/XP_040183550.1/XP_040193494.1/XP_040183131.1	11	Cellular component
GO:0000786	nucleosome	3/119	11/2277	0.0168729	0.487193	0.484344	XP_040205357.1/XP_040214904.1/XP_040184824.1	3	Cellular component
GO:0005669	transcription factor TFIID complex	3/119	12/2277	0.021653	0.487193	0.484344	XP_040196728.1/XP_040193715.1/XP_040210826.1	3	Cellular component
GO:0071339	MLL1 complex	3/119	12/2277	0.021653	0.487193	0.484344	XP_040214904.1/XP_040181670.1/XP_040193494.1	3	Cellular component
GO:0031966	mitochondrial membrane	3/119	15/2277	0.0399522	0.71914	0.714935	XP_040187228.1/XP_040191161.1/XP_040214894.1	3	Cellular component
GO:0061608	nuclear import signal receptor activity	3/113	11/2027	0.0200399	0.568306	0.549712	XP_040199155.1/XP_040205212.1/XP_040193773.1	3	Molecular function
GO:0003682	chromatin binding	7/113	52/2027	0.0230626	0.568306	0.549712	XP_040199420.1/XP_040205357.1/XP_040206253.1/XP_040210826.1/XP_040186093.1/XP_040184824.1/XP_040200815.1	7	Molecular function
GO:0003678	DNA helicase activity	3/113	12/2027	0.025653	0.568306	0.549712	XP_040214904.1/XP_040181670.1/XP_040201054.1	3	Molecular function
GO:0042393	histone binding	4/113	22/2027	0.0307192	0.568306	0.549712	XP_040199420.1/XP_040206253.1/XP_040184824.1/XP_040193773.1	4	Molecular function
GO:0043531	ADP binding	3/113	14/2027	0.0391357	0.579209	0.560259	XP_040197107.1/XP_040214904.1/XP_040205762.1	3	Molecular function
GO:0031267	small GTPase binding	6/113	48/2027	0.0474751	0.585526	0.566369	XP_040199155.1/XP_040197335.1/XP_040214894.1/XP_040192646.1/XP_040184047.1/XP_040193773.1	6	Molecular function

## Sheet: HMvsSM_up_regulated_DEG
GO functional enrichment results of up-regulated DEGs in the HMvsSM group
ID	Description	GeneRatio	BgRatio	pvalue	p.adjust	qvalue	geneID	Count	Type
GO:0006099	tricarboxylic acid cycle	10/103	24/2126	5.13547e-08	4.36515e-06	4.36515e-06	XP_040194156.1/XP_040206947.1/WG23746/XP_040178964.1/XP_040215023.1/XP_040191432.1/XP_040192789.1/XP_040207155.1/XP_040195055.1/XP_040215395.1	10	Biological process
GO:0046034	ATP metabolic process	3/103	10/2126	0.010333	0.439153	0.439153	XP_040192213.1/XP_040213230.1/XP_040198241.1	3	Biological process
GO:0006094	gluconeogenesis	3/103	12/2126	0.0176498	0.500079	0.500079	XP_040211423.1/XP_040192789.1/XP_040217101.1	3	Biological process
GO:0006096	glycolytic process	3/103	15/2126	0.0328479	0.698018	0.698018	XP_040212087.1/XP_040217125.1/XP_040217101.1	3	Biological process
GO:0005739	mitochondrion	33/109	173/2277	3.98196e-13	3.06611e-11	2.97599e-11	XP_040199483.1/XP_040196518.1/XP_040192213.1/XP_040201832.1/XP_040207828.1/XP_040213560.1/XP_040196965.1/XP_040194156.1/XP_040200154.1/XP_040185227.1/XP_040188125.1/XP_040206947.1/XP_040178964.1/XP_040216609.1/XP_040215023.1/XP_040191432.1/XP_040192789.1/XP_040209678.1/XP_040206654.1/XP_040206845.1/XP_040176937.1/XP_040186554.1/XP_040195055.1/XP_040193223.1/XP_040182982.1/XP_040197723.1/XP_040214…	33	Cellular component
GO:0005743	mitochondrial inner membrane	18/109	55/2277	1.42928e-11	5.50274e-10	5.34101e-10	XP_040192213.1/XP_040196965.1/XP_040200154.1/XP_040188125.1/WG23746/XP_040176839.1/XP_040191432.1/XP_040192789.1/XP_040206654.1/XP_040209902.1/XP_040176937.1/XP_040195055.1/XP_040182982.1/XP_040197723.1/XP_040204145.1/XP_040213230.1/XP_040198241.1/P00398	18	Cellular component
GO:0005759	mitochondrial matrix	10/109	35/2277	2.8072e-06	7.20516e-05	6.99339e-05	XP_040199483.1/XP_040207828.1/XP_040196965.1/XP_040185227.1/XP_040216609.1/XP_040192789.1/XP_040206845.1/XP_040204363.1/XP_040213230.1/XP_040198241.1	10	Cellular component
GO:0005811	lipid droplet	4/109	11/2277	0.0012639	0.0243301	0.023615	XP_040212533.1/XP_040208516.1/XP_040217125.1/XP_040214894.1	4	Cellular component
GO:0031966	mitochondrial membrane	4/109	15/2277	0.00450455	0.06937	0.0673311	XP_040196965.1/XP_040216609.1/XP_040197723.1/XP_040214894.1	4	Cellular component
GO:0043209	myelin sheath	3/109	13/2277	0.0214804	0.275665	0.267563	XP_040194156.1/XP_040200154.1/XP_040192789.1	3	Cellular component
GO:0051539	4 iron, 4 sulfur cluster binding	6/99	16/2027	6.28007e-05	0.00351684	0.00343751	XP_040201832.1/XP_040188125.1/XP_040176839.1/XP_040176937.1/XP_040213230.1/XP_040215395.1	6	Molecular function
GO:0051287	NAD binding	5/99	21/2027	0.00273619	0.0766134	0.0748852	XP_040188125.1/XP_040178964.1/XP_040176839.1/XP_040217125.1/XP_040195055.1	5	Molecular function
GO:0019003	GDP binding	4/99	22/2027	0.019863	0.370776	0.362413	XP_040212533.1/XP_040208516.1/XP_040191432.1/XP_040214894.1	4	Molecular function
GO:0003924	GTPase activity	8/99	79/2027	0.0358701	0.502181	0.490853	XP_040212533.1/XP_040208516.1/XP_040195905.1/WG30767/XP_040214894.1/XP_040207691.1/XP_040218254.1/XP_040204363.1	8	Molecular function

## Sheet: SLvsSM_down_regulated_DEG
GO functional enrichment results of down-regulated DEGs in the SLvsSM group
ID	Description	GeneRatio	BgRatio	pvalue	p.adjust	qvalue	geneID	Count	Type
GO:0006936	muscle contraction	12/410	14/2126	1.44172e-07	2.81135e-05	2.5951e-05	XP_040189933.1/XP_040186808.1/XP_040186809.1/XP_040184402.1/XP_040178989.1/XP_040184393.1/XP_040184398.1/XP_040213379.1/XP_040213382.1/XP_040193661.1/XP_040185855.1/XP_040184742.1	12	Biological process
GO:0060048	cardiac muscle contraction	9/410	10/2126	2.84956e-06	0.000277832	0.000256461	XP_040186966.1/XP_040186967.1/XP_040213379.1/XP_040214600.1/XP_040213382.1/XP_040183860.1/XP_040187734.1/XP_040206085.1/XP_040193661.1	9	Biological process
GO:0007517	muscle organ development	8/410	11/2126	0.000171773	0.0111653	0.0103064	XP_040212046.1/XP_040200141.1/XP_040192831.1/XP_040190837.1/XP_040208567.1/XP_040188954.1/XP_040208569.1/XP_040205368.1	8	Biological process
GO:0007605	sensory perception of sound	7/410	10/2126	0.000662583	0.0323009	0.0298162	XP_040204328.1/XP_040204371.1/XP_040210332.1/XP_040210334.1/XP_040210333.1/XP_040192642.1/XP_040192643.1	7	Biological process
GO:0000165	MAPK cascade	10/410	19/2126	0.00111319	0.0434144	0.0400748	XP_040197946.1/XP_040194335.1/XP_040186966.1/XP_040186967.1/XP_040202401.1/XP_040193467.1/XP_040202243.1/XP_040215276.1/XP_040197947.1/XP_040197905.1	10	Biological process
GO:0022624	proteasome accessory complex	13/456	16/2277	2.22793e-07	3.07454e-05	2.86113e-05	XP_040187536.1/XP_040187699.1/XP_040199422.1/XP_040184373.1/XP_040188969.1/XP_040183093.1/XP_040184171.1/XP_040215110.1/XP_040179224.1/XP_040205647.1/XP_040205709.1/XP_040212601.1/XP_040187404.1	13	Cellular component
GO:0005856	cytoskeleton	29/456	63/2277	2.02812e-06	0.000139941	0.000130227	XP_040207312.1/XP_040205082.1/XP_040213192.1/XP_040208251.1/XP_040204519.1/XP_040196498.1/XP_040199229.1/XP_040186966.1/XP_040200372.1/XP_040186967.1/XP_040185260.1/XP_040183860.1/XP_040206119.1/XP_040190837.1/XP_040176603.1/XP_040215941.1/XP_040214629.1/XP_040199168.1/XP_040186364.1/XP_040199351.1/XP_040182512.1/XP_040194901.1/XP_040186365.1/XP_040182520.1/XP_040184184.1/O93400/Q6NVA9/A0A6I8RF78…	29	Cellular component
GO:0016460	myosin II complex	10/456	12/2277	4.26557e-06	0.000196216	0.000182596	XP_040212853.1/XP_040186808.1/XP_040186809.1/XP_040209957.1/XP_040213379.1/XP_040186462.1/XP_040213382.1/XP_040187734.1/XP_040187067.1/XP_040185855.1	10	Cellular component
GO:0030018	Z disc	17/456	31/2277	1.64624e-05	0.000499604	0.000464926	XP_040214064.1/XP_040190866.1/XP_040211423.1/XP_040192831.1/XP_040210862.1/XP_040183860.1/XP_040185907.1/XP_040176603.1/XP_040218189.1/XP_040199168.1/XP_040188954.1/XP_040212896.1/WG06777/XP_040184742.1/XP_040190158.1/XP_040212237.1/XP_040212238.1	17	Cellular component
GO:0030016	myofibril	9/456	11/2277	1.81016e-05	0.000499604	0.000464926	XP_040212853.1/XP_040186808.1/XP_040186809.1/XP_040213379.1/XP_040186462.1/XP_040213382.1/XP_040188079.1/XP_040185855.1/XP_040195598.1	9	Cellular component
GO:0000502	proteasome complex	11/456	21/2277	0.000925226	0.0212802	0.0198031	XP_040199422.1/XP_040188969.1/XP_040184171.1/XP_040187202.1/XP_040215110.1/WG16456/XP_040185484.1/XP_040188079.1/XP_040205709.1/XP_040212601.1/XP_040187404.1	11	Cellular component
GO:0005576	extracellular region	17/456	42/2277	0.00173811	0.0332618	0.030953	XP_040187735.1/XP_040216254.1/XP_040178826.1/XP_040208253.1/XP_040206956.1/XP_040212087.1/XP_040215110.1/XP_040198909.1/XP_040216490.1/WG07681/XP_040186100.1/XP_040212548.1/XP_040205709.1/XP_040192272.1/XP_040210907.1/XP_040206376.1/A0A6I8RF78	17	Cellular component
GO:0005929	cilium	7/456	11/2277	0.00192822	0.0332618	0.030953	XP_040204148.1/XP_040189847.1/XP_040206119.1/XP_040185761.1/XP_040210907.1/XP_040212286.1/XP_040203215.1	7	Cellular component
GO:0015629	actin cytoskeleton	15/456	37/2277	0.00316454	0.048523	0.0451549	XP_040198636.1/XP_040189933.1/XP_040212087.1/XP_040178989.1/XP_040204371.1/XP_040198991.1/XP_040178981.1/XP_040188137.1/XP_040212348.1/WG23471/XP_040176603.1/WG06777/XP_040182371.1/O93400/Q6NVA9	15	Cellular component
GO:0005509	calcium ion binding	31/422	61/2027	1.25114e-07	1.3137e-05	1.21163e-05	XP_040212178.1/XP_040212179.1/XP_040201059.1/XP_040204328.1/WG06300/XP_040198909.1/XP_040209957.1/XP_040213379.1/XP_040214600.1/XP_040186462.1/XP_040186179.1/XP_040213382.1/XP_040190871.1/XP_040187734.1/XP_040206085.1/XP_040212733.1/XP_040194351.1/XP_040215376.1/XP_040185907.1/XP_040213871.1/XP_040202012.1/XP_040218189.1/XP_040187309.1/WG07681/XP_040196487.1/LLE0001135.1/XP_040190691.1/XP_0401847…	31	Molecular function
GO:0051015	actin filament binding	25/422	48/2027	1.22096e-06	6.41001e-05	5.91199e-05	XP_040207584.1/XP_040212853.1/XP_040198636.1/XP_040189933.1/XP_040186808.1/XP_040190866.1/XP_040186809.1/XP_040178989.1/XP_040198991.1/XP_040214600.1/XP_040178981.1/XP_040188137.1/XP_040212348.1/XP_040187734.1/XP_040206085.1/XP_040187067.1/WG21663/XP_040185855.1/WG01334/XP_040176603.1/XP_040207579.1/XP_040199168.1/XP_040179970.1/XP_040184742.1/XP_040182371.1	25	Molecular function
GO:0005516	calmodulin binding	16/422	34/2027	0.000500376	0.0175131	0.0161525	XP_040207584.1/XP_040212853.1/XP_040205546.1/XP_040198636.1/XP_040176356.1/XP_040185440.1/XP_040186808.1/XP_040214664.1/XP_040186809.1/XP_040185907.1/XP_040187067.1/XP_040185855.1/XP_040207579.1/XP_040218189.1/XP_040193467.1/XP_040179970.1	16	Molecular function

## Sheet: SLvsSM_up_regulated_DEG
GO functional enrichment results of up-regulated DEGs in the SLvsSM group
ID	Description	GeneRatio	BgRatio	pvalue	p.adjust	qvalue	geneID	Count	Type
GO:0006890	retrograde vesicle-mediated transport, Golgi to endoplasmic reticulum	8/286	14/2126	0.000140814	0.0212629	0.0206033	XP_040212756.1/XP_040196682.1/XP_040200315.1/XP_040176856.1/XP_040181840.1/XP_040215457.1/XP_040204787.1/XP_040181425.1	8	Biological process
GO:0016021	integral component of membrane	93/311	282/2277	1.48439e-19	1.67737e-17	1.51564e-17	XP_040188048.1/XP_040182400.1/XP_040216932.1/WG12762/XP_040210355.1/XP_040184352.1/XP_040206695.1/WG22964/XP_040212756.1/XP_040195026.1/XP_040182365.1/XP_040199928.1/XP_040200531.1/XP_040215924.1/XP_040196709.1/XP_040209610.1/XP_040200314.1/XP_040187665.1/XP_040201928.1/XP_040202390.1/XP_040210837.1/XP_040190338.1/XP_040205087.1/XP_040192134.1/XP_040208533.1/XP_040201140.1/XP_040206135.1/WG11755/…	93	Cellular component
GO:0005789	endoplasmic reticulum membrane	50/311	134/2277	9.18152e-13	5.18756e-11	4.68741e-11	XP_040182400.1/XP_040210355.1/XP_040184352.1/XP_040207590.1/XP_040214905.1/XP_040200179.1/XP_040181379.1/XP_040212756.1/XP_040195026.1/XP_040200315.1/XP_040190966.1/XP_040200531.1/XP_040209610.1/XP_040200314.1/XP_040194216.1/XP_040187665.1/XP_040202390.1/XP_040210837.1/XP_040205087.1/XP_040188219.1/XP_040191570.1/XP_040189659.1/XP_040190729.1/XP_040193752.1/XP_040205167.1/XP_040206013.1/XP_040201…	50	Cellular component
GO:0005783	endoplasmic reticulum	39/311	137/2277	1.98804e-06	7.48828e-05	6.7663e-05	XP_040182400.1/XP_040207590.1/XP_040200179.1/XP_040215676.1/XP_040212756.1/XP_040190966.1/XP_040209610.1/XP_040200314.1/XP_040214286.1/XP_040202390.1/XP_040210837.1/XP_040206135.1/XP_040191570.1/XP_040189659.1/XP_040198857.1/XP_040215568.1/XP_040194188.1/XP_040193073.1/XP_040205167.1/XP_040181840.1/XP_040206013.1/XP_040201972.1/XP_040208977.1/XP_040215457.1/XP_040217997.1/XP_040199133.1/XP_040176…	39	Cellular component
GO:0005615	extracellular space	18/311	49/2277	3.52526e-05	0.000995885	0.000899868	XP_040201621.1/XP_040215841.1/XP_040200315.1/XP_040207631.1/XP_040213029.1/XP_040189865.1/XP_040199675.1/XP_040204690.1/XP_040204697.1/XP_040194188.1/XP_040204701.1/XP_040204700.1/XP_040204691.1/XP_040204692.1/XP_040204687.1/XP_040206491.1/XP_040200218.1/XP_040179265.1	18	Cellular component
GO:0005794	Golgi apparatus	31/311	112/2277	4.51476e-05	0.00102034	0.000921962	XP_040215780.1/XP_040206695.1/XP_040210157.1/XP_040200315.1/XP_040215169.1/XP_040200314.1/XP_040202390.1/XP_040201972.1/XP_040215864.1/XP_040208977.1/XP_040207886.1/XP_040204787.1/XP_040185999.1/XP_040180219.1/XP_040205916.1/XP_040195771.1/XP_040199133.1/XP_040189100.1/XP_040179460.1/XP_040199981.1/XP_040192104.1/XP_040192702.1/XP_040196014.1/XP_040198421.1/XP_040180127.1/XP_040196018.1/XP_040209…	31	Cellular component
GO:0030176	integral component of endoplasmic reticulum membrane	11/311	27/2277	0.000439673	0.00828052	0.00748216	XP_040207590.1/XP_040214905.1/XP_040193053.1/XP_040205259.1/XP_040215676.1/XP_040190966.1/XP_040214286.1/XP_040192660.1/XP_040210837.1/XP_040187481.1/XP_040205761.1	11	Cellular component
GO:0031410	cytoplasmic vesicle	12/311	37/2277	0.00257645	0.0415913	0.0375814	XP_040192945.1/XP_040200315.1/XP_040189689.1/XP_040197122.1/XP_040191570.1/XP_040184446.1/XP_040184447.1/XP_040205916.1/XP_040195771.1/XP_040189100.1/XP_040198922.1/XP_040188421.1	12	Cellular component
